# Supplementary material for: Novel regulators of PrPC biosynthesis revealed by genome-wide RNA interference
Source: PLoS Pathog. 2021 Oct 27;17(10):e1010013. doi: 10.1371/journal.ppat.1010013 (PMC8575309; doi:10.1371/journal.ppat.1010013)
Supplement: S1 Table — (A) Summary excel sheet for the primary screen dataset involving SSMD, log2fold change and p-values for each replicate. (B) Summary of the 743 candidates that were validated in the secondary screening round. (XLSX) [file ppat.1010013.s005.xlsx]

## Sheet: (A)
GENE_ID	GENE_SYMBOL	SSMD	LOG2FOLD_CHANGE	p_value_FRET1_2_t_Test
ID16204	GDF7	3.29309	0.78464	1.86871e-26
ID15978	C7orf34	-5.90121	-1.02309	9.339e-17
ID16470	NLRP7	-5.37749	-0.787506	1.33347e-12
ID16496	LOC169834	-4.26028	-0.809473	6.2543e-13
ID16331	FAM109A	-5.18879	-0.749258	6.82689e-12
ID16450	THAP5	-4.6709	-0.66407	2.7094e-10
ID16275	GLIPR1L2	3.95863	0.487007	1.16366e-11
ID15850	OR1N1	-4.64888	-0.644256	6.34238e-10
ID15887	OR2T34	-4.26565	-0.625621	1.45922e-09
ID16342	SCFD2	-2.79054	-0.678023	2.23459e-10
ID16608	KRTCAP3	-4.31542	-0.593398	5.75165e-09
ID16274	C1orf227	-4.06992	-0.556304	2.84736e-08
ID15790	SPATA18	4.68255	0.447865	4.35796e-10
ID16748	TAPT1	2.08852	0.269829	0.000264658
ID16651	C1orf177	2.52583	0.292661	6.86913e-05
ID16645	DENND1B	-3.24587	-0.633108	1.24718e-09
ID15976	OR9A2	2.69269	0.427282	3.88186e-09
ID16463	C6orf221	-3.16905	-0.512688	1.95625e-07
ID16554	C1orf100	-2.7923	-0.521071	1.47503e-07
ID16596	FAM9A	-4.59362	-0.684818	1.12482e-10
ID15879	ATXN7L2	-2.93746	-0.526463	1.14735e-07
ID15888	C5orf49	-3.52616	-0.506866	2.39074e-07
ID16605	ZNF320	-2.57092	-0.552749	4.24315e-08
ID15838	EMB	-3.51865	-0.473307	9.59421e-07
ID16328	NHEDC1	-3.46986	-0.466923	1.25157e-06
ID16397	NLRP4	-3.27142	-0.571511	1.65093e-08
ID16334	ZNF827	-3.16676	-0.445273	3.0968e-06
ID15726	C8orf38	-1.75754	-0.391619	3.20315e-05
ID15900	PTCHD1	-3.62744	-0.483845	6.16015e-07
ID16236	C1orf84	-2.89845	-0.428379	6.2528e-06
ID16530	TCTEX1D1	-2.9996	-0.416156	1.00569e-05
ID16091	ISM1	-3.1452	-0.484463	6.29034e-07
ID16703	TTLL8	-3.50924	-0.541784	5.55959e-08
ID16186	ZNF362	-3.30735	-0.42748	6.26019e-06
ID15894	APOOL	-3.30207	-0.430442	5.56207e-06
ID16412	DCP2	-3.19914	-0.410521	1.2376e-05
ID16464	TMEM64	-3.34043	-0.433187	4.96856e-06
ID16047	NRSN1	-2.97846	-0.396759	2.15702e-05
ID16037	LYZL4	-4.26192	-0.585557	8.0738e-09
ID16600	GKN2	-3.20599	-0.411578	1.18643e-05
ID16202	FAM82A1	-2.40554	-0.297562	0.00087555
ID16458	ZNF800	-2.95166	-0.397837	2.07246e-05
ID15782	FAM69B	3.05896	0.379993	1.64038e-07
ID16706	STT3B	2.06143	0.225315	0.00249121
ID15970	PM20D2	4.7681	0.463358	1.0179e-10
ID15727	C1orf88	2.97882	0.379347	1.74664e-07
ID16264	GLIPR2	-3.06081	-0.524806	1.20278e-07
ID16005	KLHDC7A	3.83089	0.39449	4.74682e-08
ID16122	ITPRIPL1	-2.74044	-0.409524	1.33804e-05
ID15861	TMEM150	2.39936	0.303223	3.67746e-05
ID15737	OR6K6	2.60266	0.410919	1.56407e-08
ID15761	OR6N1	-1.85947	-0.279392	0.00168783
ID16290	C3orf22	-1.65933	-0.428953	8.2449e-06
ID16539	ATP6V0E2	-1.44998	-0.323725	0.000404181
ID16508	FAM170B	-3.05513	-0.455888	2.03845e-06
ID16042	SUN5	3.51354	0.347078	1.80012e-06
ID16117	LOC145837	-2.52143	-0.329203	0.000283437
ID16514	TMEM61	-2.49919	-0.350469	0.000130311
ID15953	ALS2CR12	-1.33724	-0.26372	0.00301879
ID16708	C12orf28	-2.83489	-0.368218	6.53107e-05
ID15969	DCST2	4.12869	0.420772	5.12579e-09
ID16472	GGN	1.67811	0.195036	0.00939981
ID16173	C16orf11	3.2932	0.344241	2.23945e-06
ID16333	KRT25	-2.46502	-0.360541	8.98504e-05
ID15919	ASB17	-2.52276	-0.335803	0.000222991
ID16285	CPNE8	-2.76184	-0.355752	0.000104972
ID16500	SPIN3	-2.29969	-0.355387	0.000110732
ID16586	ANKRD24	1.55809	0.17391	0.0211787
ID16486	LOC199897	-2.81742	-0.35494	0.000107831
ID16348	LOC152742	-1.88157	-0.351425	0.000136263
ID16245	C17orf77	-2.59761	-0.325678	0.000320403
ID16704	FBXO15	0.832908	0.119965	0.11868
ID16633	OR1Q1	-2.25433	-0.424963	7.87029e-06
ID16420	LCA5	1.77073	0.200998	0.00733377
ID16392	C5orf41	-1.47451	-0.296493	0.00101045
ID16162	ARL6IP6	2.59768	0.32523	8.8266e-06
ID16655	SASS6	-1.85429	-0.421652	9.98788e-06
ID16170	LOC151234	-1.87704	-0.285466	0.0013755
ID15820	OR13C4	1.81522	0.285029	0.00011888
ID16544	GPHA2	-2.14161	-0.34846	0.000145666
ID16456	GIMAP7	-2.21015	-0.293059	0.00103465
ID16071	C14orf166B	-1.6111	-0.30761	0.000674295
ID16339	C18orf25	-1.83752	-0.233383	0.00735583
ID16314	RP11-410N8.4	-1.25674	-0.249358	0.00479672
ID16561	C16orf82	-2.38692	-0.326158	0.000319383
ID16738	TMEM154	-2.80417	-0.375488	4.96372e-05
ID16362	CCDC117	-1.63366	-0.252908	0.00406989
ID16498	FAM46D	-2.64109	-0.377906	4.58762e-05
ID15987	LOC130773	-1.61949	-0.193809	0.0235934
ID16336	SH3D19	1.72409	0.281821	0.000145474
ID16488	INDOL1	-2.3605	-0.357942	0.000100048
ID16453	SAMD3	-1.92931	-0.293628	0.0010384
ID15957	LYPD6B	-1.41208	-0.239403	0.00634116
ID16691	UBL4B	1.32569	0.143035	0.0599912
ID16656	FLCN	-2.74436	-0.422338	8.07954e-06
ID15851	C22orf25	2.10876	0.236099	0.00149377
ID16648	MUC20	-2.1444	-0.340549	0.000194316
ID16156	MOB3C	1.92735	0.30989	2.66354e-05
ID16295	RUNDC1	2.34827	0.274859	0.000195123
ID16234	C1orf210	-2.13803	-0.34232	0.00018234
ID16085	LYSMD4	-1.55589	-0.321346	0.000425758
ID15746	IQCF1	-0.997293	-0.197847	0.0223261
ID16437	CLECL1	-1.67847	-0.263474	0.00289309
ID16436	WDR90	1.35657	0.180219	0.0170335
ID15868	FAM47DP	1.64173	0.247144	0.000916555
ID15885	OR14C36	3.27577	0.32903	6.4077e-06
ID16143	VTI1A	-1.26551	-0.166164	0.0499783
ID15950	ASB11	2.7448	0.327605	7.40284e-06
ID16717	LOC158830	-2.89849	-0.369725	6.14187e-05
ID16088	COMMD1	-1.47542	-0.279434	0.00177434
ID15974	DPCR1	2.57953	0.3326	5.41594e-06
ID16224	SHISA4	-1.71024	-0.251629	0.00420772
ID15814	OR13C5	-1.34746	-0.258942	0.00350128
ID16179	OR52I2	2.60378	0.269838	0.000252949
ID16054	LOC148003	-1.9739	-0.305931	0.00067736
ID16657	C1orf55	0.393215	0.0432817	0.58079
ID16097	SREK1	2.12454	0.281187	0.00014006
ID16131	SPATA8	-1.96845	-0.313277	0.000524778
ID15857	KLRAQ1	-1.98991	-0.24615	0.00490998
ID16741	UBXN2A	1.11054	0.123967	0.10506
ID16661	FAM43B	0.743311	0.101053	0.190664
ID15870	AMER1	1.85572	0.228764	0.00215552
ID16265	AMAC1	-2.48354	-0.374579	5.28748e-05
ID16081	C15orf43	-1.48691	-0.185316	0.0299399
ID16030	C20orf160	2.69604	0.283818	0.000113944
ID15795	C19orf47	-1.5818	-0.214096	0.0132771
ID16099	C20orf151	2.48027	0.262111	0.000388087
ID16541	WBSCR27	-2.05051	-0.318348	0.000435056
ID16588	ASXL1	0.399946	0.0845677	0.281777
ID16203	LOC146429	-1.29652	-0.158101	0.0610981
ID16635	TTC39B	-2.30685	-0.40187	1.90765e-05
ID16520	LOC200025	-2.20324	-0.297792	0.000879674
ID16449	FAM164B	-1.72134	-0.267414	0.00253594
ID16684	ZFC3H1	-2.77911	-0.349998	0.000129973
ID15837	C1orf96	1.89535	0.243838	0.00104291
ID16134	KANSL1L	2.20219	0.227558	0.0022275
ID16531	C7orf66	-1.55088	-0.246228	0.00505897
ID16402	RBM46	-1.57054	-0.220081	0.0111495
ID16405	PLEKHG4B	-1.85936	-0.242705	0.00550881
ID16653	KANK4	-2.32271	-0.31972	0.000404123
ID15927	C1orf93	-1.39553	-0.196219	0.022329
ID16410	PAPD4	1.28519	0.156893	0.0386901
ID15946	TCP10L	-1.77246	-0.214399	0.0130288
ID16683	FAAH2	-2.65211	-0.356859	0.000101493
ID16267	AMDHD1	-1.98006	-0.249003	0.00448931
ID16271	BCDIN3D	-2.46108	-0.333218	0.000246089
ID16644	OSTalpha	-1.42582	-0.335015	0.000276056
ID16415	TTC23L	-1.50645	-0.225025	0.00967886
ID15875	C1orf161	2.91308	0.29711	5.09553e-05
ID15701	MBD3L2	-1.14513	-0.142557	0.0893983
ID15941	REG3G	-0.775971	-0.135338	0.107995
ID16581	FBXO16	0.357942	0.078762	0.317796
ID15702	TMEM42	-1.08368	-0.133136	0.111287
ID16070	CDPF1	-1.11193	-0.239669	0.00663994
ID16075	C14orf145	1.74908	0.18545	0.0136446
ID15934	IRAK1BP1	-1.35085	-0.188718	0.0275067
ID15774	C9orf41	-0.825713	-0.131485	0.117099
ID16707	FAM47A	-1.99034	-0.256258	0.00356022
ID16652	FAM18B2	-1.77709	-0.296034	0.000973759
ID16734	TIGIT	-1.87484	-0.28481	0.00140641
ID15971	DNAH14	3.39944	0.351694	1.3044e-06
ID16077	MDP1	-1.00384	-0.288489	0.00156518
ID16094	C19orf25	-1.95304	-0.283715	0.00144857
ID15757	JSRP1	1.85924	0.287106	0.000104606
ID16719	TCEAL6	-2.6215	-0.327274	0.000302029
ID16628	PLAC4	-2.04219	-0.293524	0.0010313
ID16370	MEI1	-1.24941	-0.15643	0.0637951
ID16740	SMIM14	0.702884	0.0856611	0.268667
ID15821	PIGU	-1.23026	-0.190884	0.026173
ID15828	TRAM1L1	-1.30197	-0.198614	0.0210424
ID16182	RC3H1	-0.929723	-0.110012	0.184104
ID16387	TMC4	-1.45941	-0.239461	0.0062939
ID16416	LIX1	-1.46755	-0.207664	0.0161033
ID16705	DAW1	-2.43245	-0.303054	0.000722253
ID16020	MTPN	-1.44054	-0.184992	0.0302692
ID16743	SPTSSB	-2.06933	-0.266389	0.00255173
ID15973	OR2B11	-0.696889	-0.0843346	0.304019
ID16345	WBP2P1	1.05773	0.19372	0.0106856
ID16733	FLJ39061	0.813422	0.0884163	0.252482
ID16214	TTC14	1.5571	0.2011	0.00741712
ID15819	CHMP4B	-1.45334	-0.176153	0.038281
ID16443	PRELID2	-1.79211	-0.219674	0.0111425
ID16018	C7orf57	1.77979	0.18673	0.0129697
ID16611	OR7D2	-1.93523	-0.255906	0.00361272
ID15996	BPIFA2	1.53309	0.175629	0.0199218
ID16144	LOC148766	2.0668	0.278609	0.000163282
ID15981	TMEM198	-2.06003	-0.252285	0.00402785
ID15772	C9orf116	-0.817872	-0.153474	0.0708475
ID16139	C10orf129	-1.18961	-0.16245	0.0551022
ID16431	C11orf65	-1.98099	-0.264138	0.00276132
ID16016	C7orf45	-2.36457	-0.313268	0.000506582
ID16263	SLFN13	-2.17746	-0.275264	0.00189164
ID16216	FAM19A4	-1.7924	-0.226027	0.00921668
ID16715	MAGEB6	-2.27284	-0.284678	0.00137138
ID16325	C12orf66	1.65464	0.209149	0.00525361
ID16278		-1.1812	-0.146073	0.0821709
ID16293	KIF18B	-1.01256	-0.196268	0.0232367
ID16158	LOC151174	-1.16915	-0.164832	0.0519672
ID16694	LRRC45	-1.82645	-0.339223	0.000213867
ID16727	FAM122C	-2.35047	-0.309928	0.000570469
ID15997	MTERFD2	1.18889	0.148465	0.05102
ID15777	ZNF831	1.78764	0.200718	0.00741162
ID15719	APOA1BP	2.25327	0.281363	0.000136481
ID16487	C6orf165	-2.05242	-0.266535	0.00254212
ID16551	PEBP4	-1.9139	-0.257609	0.00342533
ID16479	TMEM229B	-1.63456	-0.211758	0.0141668
ID16107	MIB2	-0.910712	-0.216216	0.0137852
ID16022	C7orf11	-1.07632	-0.160421	0.0583682
ID16102	SAMD11	-1.8375	-0.236676	0.00664887
ID16629	MAMDC4	-2.15207	-0.264059	0.00274127
ID15936	CLVS2	-1.28131	-0.165075	0.0513382
ID16654	CENPV	-1.92723	-0.304065	0.000726238
ID15923	C1orf173	2.30831	0.272926	0.000218088
ID16426	C15orf33	1.13378	0.150841	0.0475096
ID16584	KIAA1949	-1.75512	-0.211198	0.0143152
ID16250	DPPA2	1.3263	0.143734	0.0587157
ID16513	SAMD15	-1.45528	-0.196573	0.0220281
ID16304	CMTM8	-1.62242	-0.336395	0.00024744
ID16747	RNF168	-1.81612	-0.270326	0.00228534
ID16592	NLRP6	1.06906	0.118213	0.122783
ID16320	LSM14B	-1.15562	-0.211417	0.0149438
ID16441	IFLTD1	-1.38863	-0.198191	0.0211496
ID16414	NIM1	-1.61377	-0.19682	0.0217014
ID16745	XIRP1	-1.98393	-0.254287	0.00379372
ID16682	LOC196415	0.341526	0.0376481	0.631609
ID15758	SCLT1	-0.594609	-0.0768466	0.348052
ID16632	HIGD2A	-1.26157	-0.239157	0.00653322
ID15959	LRRC39	-1.29913	-0.189853	0.0267674
ID16524	NUDT17	-1.75198	-0.239963	0.00603927
ID16710	LOC196463	0.418401	0.0483647	0.53675
ID16166	CCNYL1	2.30357	0.239556	0.00124765
ID16509	TMEM30B	-2.04168	-0.271687	0.00214751
ID16720	DCP1B	-2.20867	-0.270675	0.00219912
ID15995	FBXO36	-1.51339	-0.18981	0.026464
ID16112	TMEM56	-0.70349	-0.195986	0.0255938
ID16354	C4orf26	0.823171	0.183243	0.0168663
ID15721	ARHGEF19	1.91618	0.281983	0.000138355
ID16729	LONRF2	-1.6263	-0.246237	0.0050201
ID16145	DYDC1	-0.196566	-0.0338763	0.676123
ID16024	C7orf31	-1.08181	-0.132752	0.112266
ID16239	OR10A5	2.15316	0.222483	0.00282264
ID16379	PPM1N	-1.20585	-0.141754	0.0908939
ID16411	C5orf38	1.00457	0.108152	0.159078
ID16474	FAM129C	-1.57331	-0.189068	0.0269361
ID15899	TAF8	-0.884087	-0.132325	0.114456
ID16371	C14orf37	-0.573007	-0.152937	0.0758742
ID16622	FAM9C	-1.84145	-0.238963	0.00619428
ID16057	ROMO1	-1.4047	-0.200484	0.0198158
ID16090	ANKAR	-1.09042	-0.192884	0.025167
ID16529	PGBD4	-1.65912	-0.209741	0.0149995
ID16296	LOC152118	1.86229	0.194696	0.00943616
ID15922	C5orf37	-0.577276	-0.0768273	0.348379
ID15944	KRTAP13-1	1.53747	0.216575	0.00385916
ID15697	OR1M1	-0.228687	-0.0397791	0.624546
ID16199	KBTBD3	1.63918	0.212543	0.00454829
ID16391	CCDC155	-0.945004	-0.11201	0.176604
ID16029	DNAJC19	-0.920589	-0.128686	0.123796
ID16735	C2orf57	-1.59268	-0.237833	0.00652752
ID16205	IL34	-0.674397	-0.113272	0.174521
ID16169	TEKT5	-1.06754	-0.132587	0.112743
ID16048	FAM98C	1.65245	0.185499	0.0136839
ID16279	C12orf67	-1.43938	-0.170434	0.0444633
ID16533	TMEM213	0.382313	0.0458176	0.558918
ID16744	RWDD4	-1.75882	-0.222025	0.0104076
ID16429	CCDC67	-0.912841	-0.176111	0.0400708
ID15897	CNTNAP5	2.11779	0.238378	0.00133692
ID16361	C14orf72	0.930066	0.161315	0.0346683
ID15984	RNF32	-1.03615	-0.123665	0.137515
ID16259	ODF4	-0.850474	-0.120858	0.147232
ID15718	ASZ1	-0.357238	-0.073946	0.371366
ID16396	LOC153328	0.575727	0.0629534	0.418891
ID15942	SPIN4	1.20732	0.222215	0.00320514
ID16435	CLEC12A	-1.32047	-0.17824	0.0364658
ID16358	C22orf15	0.644376	0.0961093	0.214778
ID16235	SPTY2D1	1.29999	0.146964	0.0531745
ID16256	CCDC12	1.0535	0.140056	0.0665536
ID16219	C17orf56	-1.01566	-0.118135	0.154986
ID15797	ANKLE1	-0.937008	-0.119071	0.152336
ID15990	TCEAL2	-0.290723	-0.0406124	0.615753
ID15780	C9orf135	-0.681558	-0.0787106	0.336119
ID16555	FSIP1	-1.16305	-0.177161	0.03791
ID16593	C8orf45	0.794181	0.086143	0.265203
ID16148	C1orf150	1.75323	0.221615	0.00301674
ID16467	GRASP	0.477093	0.0533678	0.494604
ID16213	C16orf89	-1.00888	-0.147907	0.0793686
ID15855	ANKRD54	0.773245	0.109902	0.153951
ID16200	FAM78B	-0.4116	-0.0700837	0.393429
ID15745	WDR88	1.17868	0.215396	0.0043285
ID16074	TEKT4	0.638231	0.116197	0.133438
ID16590	SPACA4	0.562038	0.0774835	0.319215
ID16181	OR51E1	1.45169	0.211269	0.00490434
ID16621	CAMSAP1	-0.942367	-0.179244	0.0368146
ID16423	TMEM20	-1.1906	-0.144813	0.0846297
ID16547	AGR3	-1.20784	-0.161819	0.0559234
ID15787	OR1I1	-0.780187	-0.0899603	0.27363
ID15998	C20orf112	0.950643	0.102605	0.182287
ID16269	OVOS2	-1.55212	-0.201347	0.0191673
ID15898	FUNDC1	-1.02248	-0.120808	0.146343
ID16627	C9orf163	0.0307213	0.00568908	0.943422
ID15866	CXorf39	-1.02931	-0.14213	0.0907784
ID16624	SPTSSA	0.158916	0.0229635	0.771917
ID16515	NOP9	0.459746	0.0790346	0.311814
ID16626	PTCRA	-0.966098	-0.224233	0.0108231
ID16485	LOC161247	-1.07369	-0.126739	0.128408
ID15975	TEDDM1	-0.711344	-0.0878463	0.285082
ID16688	LYRM9	-0.670264	-0.122165	0.145258
ID16310	C3orf30	-1.92551	-0.284194	0.00142891
ID15958	ASB8	-0.472004	-0.0822962	0.318735
ID16262	RNF38	-1.32309	-0.166007	0.0500433
ID16693	WFDC13	-1.95271	-0.268988	0.00236138
ID15869	LYG1	-0.8453	-0.156032	0.0664214
ID16009	C1orf87	2.1701	0.238597	0.00131806
ID15883	OR2T12	-0.433154	-0.067209	0.411649
ID15914	GAB3	-0.572163	-0.0729167	0.372469
ID16468	DAND5	0.368394	0.0411609	0.599778
ID15756	OCIAD2	-0.216189	-0.0534729	0.518195
ID16457	PNLDC1	-1.37785	-0.178465	0.0361406
ID16382	C4orf23	1.092	0.117354	0.125492
ID16079	LRFN5	-0.911439	-0.183335	0.033298
ID16114	FBXO41	-0.619279	-0.0740263	0.365031
ID15710	NUDT16	1.91194	0.245845	0.000942542
ID16659	CNST	-0.959865	-0.171428	0.0448235
ID15841	AADACL3	0.88382	0.144341	0.0594785
ID16536	C10orf91	-1.41369	-0.20583	0.0170327
ID15808	LOC138652	1.4192	0.183282	0.0151153
ID16376	PNPLA5	-1.30079	-0.191359	0.02569
ID15778	C9orf85	1.36954	0.148432	0.0506294
ID16326	C21orf129	-0.851117	-0.133265	0.112345
ID16674	UBTFL7	-1.9589	-0.307157	0.000650214
ID16409	MARVELD2	0.77511	0.108924	0.157676
ID16489	C6orf195	-1.69477	-0.217987	0.01177
ID16504	FAM48B2	0.819045	0.0886876	0.250969
ID15728	TMEM68	-0.359091	-0.0495385	0.541623
ID16178	FAM84A	1.23241	0.156395	0.0394565
ID16386	SLC38A9	-0.664054	-0.0763944	0.350096
ID16083	FAM148A	-0.779652	-0.124659	0.13636
ID15880	ZNF474	1.56187	0.181054	0.0162764
ID16011	GOLT1A	1.21921	0.16518	0.0294308
ID15781	C20orf141	-0.619496	-0.076346	0.350799
ID16565	2020-03-10	-1.3148	-0.184222	0.0311208
ID16197	FLJ32810	-0.896115	-0.104415	0.206385
ID15740	TAMM41	1.20357	0.206287	0.00628967
ID16512	TMEM201	0.873973	0.100077	0.193952
ID16697	LRRN4	0.0742712	0.00980741	0.90175
ID16115	LOC145814	-0.653576	-0.0937708	0.255974
ID16393	DACT3	-0.893279	-0.142367	0.0911033
ID16696	SLC39A11	-0.368141	-0.0421477	0.601643
ID15948	MUC17	-0.482878	-0.086611	0.295151
ID16180	LELP1	-0.550818	-0.0643599	0.429197
ID16687	TTC24	0.259961	0.0338302	0.667671
ID15999	CCDC148	-1.74011	-0.216162	0.0123907
ID16368	ENTHD1	-0.879448	-0.101938	0.216895
ID16078	LOC150577	-1.09584	-0.187568	0.029003
ID16344	C4orf38	-1.12857	-0.169492	0.0463131
ID16324	IGSF5	1.5974	0.174209	0.0209109
ID16164	FAM119A	-0.404449	-0.0459105	0.570082
ID16150	CCDC27	1.51159	0.175811	0.0198134
ID16406	CDC20B	-0.816396	-0.121404	0.145818
ID16725	FAM122B	0.404697	0.0462351	0.555046
ID16209	TMED6	-1.26781	-0.173616	0.0412744
ID15928	SOWAHA	-0.648413	-0.0904165	0.272541
ID16737	FAM179A	-0.619584	-0.108521	0.192961
ID15803	TCHHL1	1.40631	0.15968	0.035042
ID16465	DENND5B	-1.27577	-0.151256	0.0723127
ID16585	C8orf42	-1.4688	-0.192546	0.0246044
ID16394	CEP120	-0.466506	-0.0539332	0.505987
ID16241	OR2AG1	-0.879857	-0.102393	0.21495
ID16106	C1orf52	-0.59348	-0.128746	0.127874
ID16318	C20orf186	-0.600602	-0.0884526	0.283199
ID16084	MYEOV2	0.945587	0.118578	0.122231
ID16247	EFCAB3	1.05084	0.113073	0.14038
ID15827	RPTN	1.22578	0.152176	0.0452561
ID15901	FBLN7	1.60537	0.17111	0.0233722
ID16607	DEDD2	-0.976009	-0.203424	0.0192678
ID15816	OR13C8	1.33397	0.154581	0.0416258
ID16306	CCDC13	1.13514	0.121735	0.111529
ID16001	C2orf65	1.10675	0.134518	0.078076
ID16372	FAM109B	-0.61059	-0.114464	0.171444
ID16451	SNRNP48	0.398696	0.0439169	0.575175
ID15805	SLX4IP	-0.647306	-0.0948456	0.250933
ID16231	C11orf84	1.08796	0.127732	0.0947769
ID16206	C2orf52	1.26369	0.142059	0.061957
ID16566	MGC33657	-1.17263	-0.153	0.069611
ID15779	TBC1D20	1.38913	0.176689	0.0193415
ID16535	GIMAP8	-1.53574	-0.197533	0.0213521
ID16618	ARL13B	-1.93631	-0.246284	0.00490304
ID16395	IGFL2	-1.3274	-0.189284	0.0271301
ID16300	PYDC2	-1.20481	-0.206023	0.0172817
ID15832	LOC133185	-0.768698	-0.118743	0.154735
ID16329	FBXL14	0.676692	0.0821407	0.289324
ID16297	EME1	1.4094	0.150289	0.0476553
ID16060	ZNRF4	1.73418	0.193192	0.0100856
ID16066	C19orf55	-1.19091	-0.144406	0.0854465
ID15852	SPANXN3	0.253789	0.03547	0.652813
ID16667	KIAA2026	-1.25717	-0.172358	0.0426677
ID16292	C3orf55	0.353453	0.0389646	0.619582
ID16718	C12orf53	-1.9716	-0.241555	0.00567573
ID15809	CST9L	-0.504714	-0.0814763	0.322544
ID15773	C20orf123	1.50123	0.179958	0.0170176
ID16193	SESN3	-0.612599	-0.0797406	0.330768
ID15926	UBLCP1	-0.660264	-0.0803523	0.326739
ID16065	DEFB127	-1.02312	-0.13493	0.107128
ID15930	C5orf24	-0.264782	-0.0342545	0.670991
ID15806	PTRH1	0.938738	0.171001	0.0250139
ID16519	STRC	-1.68428	-0.202002	0.0186984
ID16587	ERICH1	-1.47561	-0.202826	0.018465
ID16617	DENND2C	-0.12172	-0.0200897	0.8032
ID16041	TRIM71	-1.24049	-0.146759	0.0806651
ID16062	FAM187B	-0.652697	-0.074901	0.359316
ID16712	FAM71C	-1.8815	-0.270213	0.00228088
ID16092	ZNF98	-1.05751	-0.172218	0.0434655
ID15722	FAM92A1	0.882928	0.198022	0.00958324
ID16577	TMEM65	0.590824	0.0744445	0.338295
ID16553	EXD1	-0.838184	-0.162825	0.0564367
ID16161	OTOA	-0.0864969	-0.0106618	0.893872
ID16478	LCE4A	-0.706326	-0.0941012	0.253792
ID16522	LOC200030	-1.01391	-0.139288	0.0970249
ID16116	TTC30B	-0.248096	-0.0329169	0.6831
ID15811	CST9	1.13187	0.138983	0.0683909
ID16043	FAM131A	-0.67389	-0.0859576	0.295435
ID15992	SELM	-0.101935	-0.0117426	0.88313
ID15743	NLRP5	-0.331661	-0.0413948	0.608447
ID16332	YDJC	0.539382	0.0845722	0.277191
ID16546	S100Z	-0.69223	-0.128326	0.127097
ID16133	NRG4	-1.04183	-0.159737	0.0595131
ID16631	AK8	-0.0647692	-0.0111025	0.890225
ID15915	OR2T11	-0.549162	-0.0627235	0.440629
ID15920	TMEM174	1.01551	0.155486	0.0414034
ID16638	EIF2C4	-1.3458	-0.18052	0.0342841
ID16229	TTC36	-0.846656	-0.105349	0.202877
ID15704	UROC1	1.44913	0.2005	0.00768078
ID16129	TMCO5A	-0.930052	-0.120419	0.14806
ID16598	LOC200493	0.456564	0.0554967	0.477721
ID16641	LPPR5	-1.52608	-0.210781	0.0146675
ID16025	LOC131055	-0.686077	-0.0839732	0.3061
ID16689	C1orf65	-0.541254	-0.0872809	0.290296
ID16542	GIMAP1	-1.45838	-0.173069	0.0414932
ID16050	DPY19L3	0.940899	0.133777	0.0806012
ID16665	FREM1	-0.750642	-0.157489	0.0651292
ID16365	MIPOL1	-0.0821638	-0.0220215	0.788889
ID16557	ADAD2	0.908452	0.102985	0.180883
ID16067	SCP2D1	-1.1704	-0.141697	0.0911266
ID16466	C19orf59	-0.648631	-0.0777688	0.34198
ID16082	OTOS	-0.600134	-0.0697503	0.392476
ID16135	ASB14	-0.610965	-0.070685	0.386302
ID16355	C13orf30	-0.379915	-0.0869798	0.297245
ID15717	C1orf182	0.947725	0.175337	0.0214858
ID16483	CLEC14A	-0.455557	-0.0529164	0.513907
ID16749	KLHDC6	-1.64765	-0.231112	0.00797527
ID15730	ABRA	-0.083239	-0.0122376	0.878714
ID15698	DCBLD2	0.0664777	0.0122608	0.878159
ID16019	EDARADD	-1.09922	-0.139097	0.0970653
ID16123	C15orf32	-0.0149495	-0.0020277	0.979728
ID15907	BBS5	-0.471724	-0.0659907	0.419068
ID16433	C11orf42	-1.21052	-0.151603	0.0718879
ID16146	PM20D1	1.92995	0.204216	0.00635816
ID15798	EVC2	1.42124	0.163669	0.0305861
ID16716	FAM86A	-1.65798	-0.208105	0.0157246
ID16121	C15orf61	1.12638	0.120775	0.114482
ID16322	LCA5L	-0.272582	-0.0355694	0.659336
ID16532	C10orf128	-0.890573	-0.146048	0.0836698
ID16272	PYHIN1	-1.5245	-0.193986	0.0235785
ID15910	MAGEE2	-0.742859	-0.0868141	0.290266
ID15925	TPRG1L	-0.414265	-0.0505998	0.532416
ID15863	NUP35	-1.09824	-0.131516	0.115365
ID16612	TMEM17	-1.45521	-0.178096	0.0363655
ID16678	DNAH10	-1.31538	-0.186506	0.029269
ID15962	NCOA7	-0.16038	-0.030005	0.711635
ID16289	UNC45B	0.563147	0.0660923	0.396017
ID16685	HFM1	0.00505965	0.000643202	0.993556
ID16614	ALG1L	-1.25186	-0.17243	0.0426006
ID16356	ZDHHC8P	-0.236522	-0.0278983	0.728455
ID16726	METTL21C	-1.61491	-0.211782	0.0141725
ID16174	SLC38A11	-0.696501	-0.0810741	0.322281
ID16188	DCST1	-0.776332	-0.0951267	0.248288
ID15739	NLRP13	-0.135489	-0.0207265	0.796801
ID16699	CCDC116	-1.32264	-0.18492	0.0305293
ID16312	C20orf191	0.62533	0.0719451	0.35453
ID16494	TMEM252	0.504423	0.0554314	0.477687
ID15829	LOC126661	-0.53498	-0.0964585	0.245434
ID16673	KIAA1958	-1.69913	-0.265296	0.00272213
ID16045	CHCHD4	-0.817645	-0.0945742	0.250618
ID15966	C6orf57	-0.0823105	-0.00949298	0.90533
ID16110	C1orf51	-0.749487	-0.158286	0.0639249
ID16677	PRUNE2	-1.3624	-0.182906	0.0321442
ID15755	ZNF428	0.132383	0.0256866	0.747408
ID16315	TSPAN19	-0.254348	-0.0389718	0.630483
ID16288	C20orf196	-1.52878	-0.185768	0.0295227
ID15955	LYPD6	1.33106	0.157701	0.0375747
ID15940	PAGE3	1.52353	0.230409	0.00207765
ID16401	TMEM161B	-0.781208	-0.0983233	0.233474
ID15988	DEFB104A	-0.0600937	-0.00721435	0.927962
ID16232	WDR65	0.908121	0.0981454	0.202641
ID15986	CHODL	-0.198564	-0.0261515	0.745071
ID16233	PLEKHA7	-1.27308	-0.149681	0.0751253
ID16036	TLDC2	-1.45755	-0.173848	0.0406592
ID15826	OR1N2	-0.420378	-0.0811196	0.32689
ID15873	LOC126860	1.3952	0.159466	0.035313
ID16000	CBLN4	0.476925	0.0645903	0.408076
ID15896	HDX	1.66082	0.188669	0.0121007
ID16311	WDR66	0.175069	0.0194804	0.805234
ID16257	PIK3R6	-0.576981	-0.0683802	0.401713
ID16308	IGSF11	0.0211167	0.00308242	0.969174
ID16452	FLJ36031	0.201009	0.0307333	0.697653
ID16017	SPATA17	0.487699	0.0610793	0.433958
ID16282	GTSF1L	0.013966	0.0020569	0.979438
ID15933	LOC127406	-0.334813	-0.0394363	0.625009
ID16307	TRIM16L	-1.15644	-0.13899	0.0970941
ID16493	RUNDC3B	0.625808	0.0709719	0.361136
ID16383	LYPD4	-0.812704	-0.12078	0.147798
ID16442	TTC21A	0.377395	0.0586656	0.454487
ID15802	C4orf36	1.13353	0.121405	0.112534
ID16649	CITED4	0.20838	0.0230943	0.769759
ID15695	OR7G1	0.153576	0.0193288	0.807031
ID16243	DNHD1	0.402183	0.0444146	0.570802
ID16579	ANKRD46	-1.14249	-0.176563	0.0385692
ID15956	ASB7	-0.167485	-0.023332	0.771732
ID16671	C9orf84	-0.801181	-0.144112	0.0883129
ID16015	LIX1L	-0.482736	-0.0750908	0.360409
ID15964	PACRG	0.730984	0.115009	0.135998
ID16742	TMEM192	0.215661	0.0274903	0.727636
ID15800	PDCL2	-0.379181	-0.0508975	0.530609
ID16363	PRIMA1	-0.652829	-0.0850291	0.300658
ID15871	C1orf125	1.14246	0.144068	0.0586287
ID16562	C1orf69	-1.4018	-0.169856	0.0451977
ID16008	OR2F2	1.3263	0.185609	0.013961
ID16160	FAM132B	1.59644	0.169272	0.024961
ID15788	LIN54	-0.413993	-0.0613646	0.452123
ID16662	ZNF385C	-1.43267	-0.179381	0.035183
ID16739	FAM171B	-0.564267	-0.0814915	0.321384
ID15793	RINL	1.11623	0.165271	0.0296279
ID15733	OR10X1	1.41663	0.184161	0.014626
ID16305	TMC8	-1.28229	-0.227118	0.00932284
ID15991	PQLC3	0.876763	0.159403	0.0372436
ID15783	MISP	0.1561	0.0173717	0.826079
ID16119	LOC145845	-0.305426	-0.0348734	0.664958
ID16384	RASGEF1B	0.586658	0.07404	0.340999
ID16364	HORMAD2	-0.316034	-0.0359701	0.655208
ID16550	XAGE3	-1.10182	-0.12986	0.11971
ID15706	LOC131691	0.732521	0.0804011	0.299293
ID16381	LOC147710	-0.714623	-0.0859134	0.295301
ID16196	LOC149224	-0.645933	-0.0779396	0.34099
ID16341	CBLN2	-0.823394	-0.157538	0.0642659
ID16136	SLC35F3	-0.2713	-0.0317018	0.693561
ID16215	C16orf71	-0.550025	-0.0694473	0.394981
ID16347	APCDD1	-0.700998	-0.101559	0.220009
ID16038	RIMS4	0.386522	0.0443104	0.571889
ID15759	MFSD12	1.13262	0.121447	0.112408
ID16069	FAM161B	-0.636592	-0.100677	0.224671
ID15836	C5orf35	0.70463	0.0816297	0.292106
ID15890	FAM173B	0.549321	0.0866157	0.265518
ID16564	C20orf106	-1.30912	-0.206204	0.0170032
ID15912	MAGEB16	-0.359514	-0.0433209	0.591952
ID16700	UNC13D	-1.64264	-0.199718	0.0199814
ID16398	TMEM167A	-0.627906	-0.0744458	0.362346
ID16642	RPL22L1	-1.64005	-0.200321	0.0196466
ID16690	C17orf74	-0.913255	-0.132951	0.112661
ID16151	CACUL1	-0.458486	-0.0525286	0.516871
ID15705	PCP2	0.0647212	0.00721449	0.927539
ID16327	C12orf60	0.687327	0.0856378	0.268954
ID15741	NLRP8	1.47001	0.172869	0.0220913
ID16492	OLFML2A	0.546055	0.0617988	0.427829
ID16273	ALG10B	-0.0641873	-0.00745368	0.925554
ID16634	KRT24	-1.37101	-0.246192	0.00518116
ID15792	LOC132707	-0.128686	-0.0263323	0.746048
ID16152	C1orf213	-0.252908	-0.0427429	0.599083
ID16319	KRT80	0.48163	0.0829201	0.28808
ID15744	RTP1	1.10744	0.165072	0.0298564
ID16534	OIT3	-1.07179	-0.125209	0.132807
ID16424	C14orf183	-0.471507	-0.0800879	0.331183
ID16722	C12orf51	-1.42119	-0.168152	0.047188
ID16013	C1orf131	0.26093	0.0357721	0.649909
ID16469	CCDC63	0.0890452	0.0112747	0.887016
ID16403	SRFBP1	0.437606	0.049135	0.530035
ID16511	MDGA2	-0.986474	-0.132907	0.112324
ID15784	TMEM155	-0.347863	-0.0457157	0.572434
ID16003	C1orf216	0.943054	0.124092	0.105528
ID15766	RALYL	-0.131522	-0.0159413	0.842149
ID15713	IZUMO2	1.71082	0.198553	0.00813749
ID16281	LYRM5	-0.0869682	-0.0107169	0.893329
ID15891	OR2T4	0.413957	0.0658031	0.400691
ID15796	SPATA4	1.0364	0.124298	0.104432
ID16604	ANKRD23	-1.18083	-0.181481	0.0338016
ID15935	TCEANC2	-0.240769	-0.0311175	0.699258
ID16218	SGOL1	-0.734299	-0.0900574	0.273487
ID16375	ABHD12B	-0.0640557	-0.00858828	0.914469
ID16108	PHF13	-0.730096	-0.10082	0.222882
ID15735	OR10Z1	0.156957	0.0360262	0.652619
ID16389	SPC24	0.156318	0.0173898	0.8259
ID15952	ASB5	0.383843	0.0576628	0.462041
ID16175	FBXL16	-0.446209	-0.0507521	0.530849
ID16679	CSAG1	-0.29563	-0.0403428	0.617927
ID16609	ZNF846	0.169227	0.0194339	0.805763
ID16439	C12orf50	0.373003	0.0443446	0.571766
ID16390	SPINK13	-0.10539	-0.0122457	0.878195
ID16220	C3orf48	0.24463	0.0390734	0.620766
ID16477	FAM71D	-0.460206	-0.0543781	0.502665
ID16183	XRRA1	0.150219	0.017139	0.828435
ID16432	MGC15885	-0.837643	-0.147712	0.0809168
ID15960	STXBP5	0.650295	0.0758562	0.32848
ID16623	C9orf66	-1.40215	-0.171116	0.0437494
ID16184	DCDC2B	1.42298	0.168604	0.0257729
ID16471	CCDC60	-0.600706	-0.0717004	0.379873
ID16126	TCF23	0.871972	0.0946473	0.219706
ID16027	CCDC58	-0.293157	-0.0382082	0.636142
ID16736	C4orf46	-0.259401	-0.031177	0.698431
ID16518	CC2D1B	-0.449919	-0.053815	0.507076
ID16400	BBS12	0.522478	0.0600301	0.44151
ID16695	APCDD1L	-1.74278	-0.251906	0.00415981
ID16349	LOC147645	-0.0555381	-0.0133648	0.869772
ID16280	ADIG	-1.19299	-0.141054	0.0924328
ID15843	PUSL1	0.543617	0.059822	0.442889
ID16302	CCDC52	-0.0719521	-0.00960402	0.904426
ID16506	ZCCHC12	0.0685401	0.00954619	0.904448
ID16746	CCDC111	-0.673407	-0.0965266	0.242745
ID15854	MAGEC3	-0.219383	-0.0267334	0.739375
ID15729	C1orf162	1.14188	0.181763	0.0164825
ID16064	CILP2	-0.592445	-0.0763784	0.350897
ID15830	OTOP1	-0.39127	-0.0744777	0.366691
ID15932	RIPPLY2	0.501932	0.0690889	0.375678
ID16012	hCG_1651160	0.656347	0.0855404	0.269849
ID16317	LOC144481	0.159033	0.0199396	0.801009
ID16340	SHISA3	-0.309123	-0.0431037	0.594581
ID16228	EXOC8	0.520629	0.0643025	0.409526
ID16537	CRYGN	-0.741612	-0.100626	0.22361
ID16558	SLFNL1	-0.575064	-0.0806146	0.326213
ID16252	CCDC80	-0.281036	-0.0330701	0.681219
ID16249	SLC47A2	-0.972879	-0.11305	0.172691
ID15714	FAM172B	0.666392	0.0763315	0.325275
ID16481	SYNE3	0.117164	0.0130259	0.869318
ID16059	ZSWIM3	1.6354	0.171982	0.0226245
ID16125	HAPLN3	-0.351995	-0.039866	0.621135
ID16303	NOTUM	-0.140764	-0.0210749	0.793398
ID15807	CSTL1	-0.164669	-0.0317239	0.696355
ID15708	FAM194A	1.35348	0.167332	0.0270576
ID16157	CDAN1	0.607713	0.0707997	0.36249
ID15748	C3orf49	0.60542	0.137081	0.0775292
ID16140	ANKRD35	-0.310181	-0.0403584	0.617531
ID16337	SCGB1C1	-0.162313	-0.0350794	0.667755
ID16418	FAM151B	-0.705403	-0.0831088	0.310722
ID15876	LOC133789	1.50642	0.164185	0.0299289
ID15872	NADK2	-0.242812	-0.030959	0.700644
ID16650	CCDC46	-0.721348	-0.101731	0.219045
ID16723	CXorf38	-0.892111	-0.111526	0.178689
ID16440	NSMCE1	-0.883521	-0.107612	0.193606
ID16578	PSORS1C2	-0.178137	-0.0322222	0.691318
ID16495	C7orf60	0.16011	0.0178196	0.821643
ID16056	TICAM1	-0.685643	-0.128426	0.126929
ID16680	AMN1	-1.20717	-0.151372	0.0723014
ID16620	FAM9B	-0.37769	-0.0593717	0.467149
ID16127	MESP2	0.875098	0.0962745	0.21173
ID16254	BTLA	-1.00541	-0.117701	0.156467
ID15943	RFTN2	0.37224	0.067685	0.388814
ID15768	HGSNAT	0.156303	0.0188286	0.811847
ID15918	AFAP1L1	-0.462419	-0.0551652	0.496675
ID16147	FGFBP3	1.62644	0.17167	0.022888
ID16113	LOC145783	1.5406	0.170222	0.0241929
ID16194	MANEAL	-0.584934	-0.0713044	0.382567
ID16603	ZNF836	-0.52299	-0.0601397	0.459295
ID15951	TTC32	0.973665	0.138783	0.0695232
ID16630	PGAM5	-1.15987	-0.149682	0.0754594
ID16505	AMOTL1	-0.944509	-0.128379	0.124484
ID15983	LOC130678	0.0151746	0.00198587	0.980107
ID16399	MBLAC2	0.0310444	0.00346764	0.96518
ID16128	LOC150935	0.161704	0.0180627	0.819245
ID16613	MGC24975	-0.19942	-0.0228153	0.775998
ID15804	PACRGL	0.755242	0.0850502	0.271684
ID15767	VSTM2L	0.803958	0.0965377	0.210959
ID15834	NHEDC2	-0.147041	-0.0264471	0.743962
ID15818	OR13C3	0.28957	0.0321466	0.682812
ID16709	MOSPD2	-1.15839	-0.162108	0.0556753
ID16660	LOC201175	-0.0382259	-0.00428147	0.957131
ID16385	TMEM190	-0.671404	-0.100623	0.224414
ID15764	WDR21C	0.998888	0.122183	0.110781
ID16124	FAM117B	0.448403	0.0605794	0.438357
ID16031	OTOL1	-0.425478	-0.0503776	0.534024
ID16240	LOC149478	-0.268082	-0.0327284	0.684439
ID15849	C22orf39	-0.16616	-0.0188515	0.813855
ID15831	TDRD10	-0.257414	-0.0550642	0.503278
ID16343	ANKRD29	-0.648251	-0.156238	0.0686832
ID15924	NUDCD2	-0.116002	-0.0153845	0.84776
ID16207	CCDC64B	0.112396	0.0139913	0.859885
ID15815	BPIFA3	0.704089	0.0957424	0.215754
ID16730	DNHD2	-1.26075	-0.154625	0.0666535
ID16523	TBC1D21	0.134174	0.0219077	0.782768
ID15823	FAM83C	-0.473676	-0.0595719	0.463958
ID15979	C1orf102	-0.972703	-0.118968	0.152472
ID16575	CDCA2	0.454229	0.0498866	0.523555
ID16404	MIER3	-0.071233	-0.00820964	0.918043
ID15724	VPS37A	0.982358	0.108477	0.157913
ID16377	C19orf18	-0.20591	-0.0233686	0.770737
ID15789	NR2C2AP	0.0725103	0.00905403	0.90921
ID15715	NTN5	1.40756	0.16615	0.0281006
ID16731	CCDC138	-1.23789	-0.14776	0.0787667
ID16517	EML5	-0.897864	-0.103959	0.208262
ID16668	MPZL3	-0.0933985	-0.0105565	0.894796
ID16006	OR6B1	0.0811715	0.0115399	0.884585
ID15860	WDR40B	-0.578454	-0.0666735	0.413118
ID15703	TRAPPC5	1.25704	0.157619	0.0378403
ID15770	RNF183	0.512996	0.0606193	0.437121
ID16044	MACROD2	1.07221	0.119657	0.118166
ID16545	RBM33	0.114162	0.0127157	0.872419
ID15822	OR13F1	0.0998262	0.0182929	0.818693
ID15786	PABPC4L	-0.0858287	-0.0105341	0.895125
ID16268	C1orf64	-0.401964	-0.0492896	0.542914
ID16238	CCDC24	0.0665169	0.00741022	0.925574
ID16316	COMMD7	0.010157	0.00154913	0.984527
ID15732	LYPD2	1.01756	0.115678	0.13143
ID16208	MSL3L2	-0.742294	-0.103205	0.212592
ID16132	PUS10	-0.759147	-0.092896	0.259146
ID16750	LOC202051	-1.51217	-0.192513	0.0245726
ID16637	C9orf122	-0.827942	-0.121229	0.146259
ID16338	NIPAL1	0.417408	0.0874282	0.265228
ID16359	LOC144817	-0.132261	-0.0191838	0.811336
ID16664	ANTXRL	-1.42907	-0.202982	0.0184412
ID16702	RDM1	-1.11527	-0.134322	0.108216
ID16583	C8orf37	-0.497399	-0.0786833	0.338699
ID16172	ALS2CR11	-0.110797	-0.0127752	0.872984
ID15711	LOC126075	1.38073	0.194081	0.0100059
ID15709	C19orf39	0.213989	0.0323955	0.681945
ID15846	hCG_1818237	0.513338	0.082065	0.292271
ID16210	ASPRV1	0.501951	0.055033	0.480901
ID15794	C4orf32	0.726613	0.133301	0.0837423
ID16619	RPESP	-0.734382	-0.114526	0.169313
ID16445	SH3RF2	-0.575065	-0.0835151	0.309926
ID16724	ARID2	0.0699979	0.00779617	0.921699
ID15904	DCAF8L1	1.04003	0.113687	0.138241
ID16159	SLC38A8	0.90778	0.102072	0.184854
ID15968	CD109	1.86502	0.198661	0.0080322
ID16373	C14orf82	0.285158	0.0616287	0.436408
ID15765	NKAIN4	0.585337	0.0703101	0.366087
ID16212	WDSUB1	-0.329877	-0.0373652	0.642896
ID15884	OR2Y1	1.16979	0.126759	0.0970746
ID16560	KRTCAP2	0.270082	0.0300008	0.703142
ID15895	CMPK2	-0.0101447	-0.00114118	0.988557
ID16111	ASB15	-0.646535	-0.109919	0.187198
ID16459	RNF217	0.204611	0.0237611	0.763384
ID15776	C9orf57	1.159	0.153289	0.0438596
ID16346	LOC152663	0.386438	0.0426289	0.586598
ID16425	WDFY4	0.441829	0.0622549	0.425903
ID15853	SGSM1	0.241549	0.0277946	0.724349
ID16421	USP54	-0.716297	-0.0976365	0.237177
ID16417	CCDC112	-0.508773	-0.0730556	0.372484
ID15839	LRRC38	0.495771	0.0750189	0.336109
ID15963	RNF19B	-0.146373	-0.0227891	0.777326
ID16606	APLF	-1.26113	-0.160831	0.0571712
ID16004	OR2A14	0.955937	0.120905	0.114878
ID16201	GSG1L	0.307426	0.0342971	0.662656
ID16187	MUC15	-0.641124	-0.0757366	0.354293
ID15916	DNAJC21	0.838052	0.111095	0.148873
ID15844	EGFLAM	0.143197	0.0173164	0.826804
ID15699	C19orf70	0.343441	0.055039	0.483663
ID16497	CLEC2L	-1.30714	-0.156174	0.0640524
ID16049	SMCR8	0.913065	0.0993821	0.196881
ID16335	TMEM99	-0.0479174	-0.00665548	0.933662
ID15977	C1orf122	0.601481	0.073181	0.346499
ID16118	LOC150739	-0.349188	-0.0415111	0.607226
ID16142	FAM163A	0.483986	0.0662312	0.396115
ID15845	WDR63	-0.320049	-0.052354	0.520722
ID16548	COMMD6	0.338063	0.0376698	0.631452
ID16177	FLJ25404	-0.0402648	-0.00493427	0.950668
ID16246	LRRC34	0.457151	0.0503717	0.519475
ID15994	C20orf96	-0.172476	-0.0193916	0.808641
ID16360	HSCB	-0.671984	-0.141291	0.0959381
ID16176	CCDC140	-0.104112	-0.0121376	0.879262
ID16507	IQUB	-0.634195	-0.107675	0.195967
ID16692	STRA13	-0.947228	-0.140915	0.0938257
ID16672	OR56B4	-0.817857	-0.14027	0.0962404
ID16002	MROH8	0.584828	0.0763652	0.325965
ID16040	ANKRD60	0.266962	0.0363826	0.644244
ID16615	SYNE4	-1.14952	-0.145244	0.0839086
ID15993	TMEM182	0.0607157	0.00741519	0.925609
ID16283	LOC144383	-0.425751	-0.0504287	0.533619
ID16448	C6orf118	-0.119293	-0.0175546	0.827044
ID15862	PIH1D3	0.216999	0.0240817	0.760138
ID16072	CKAP2L	0.0200713	0.00372051	0.963007
ID15742	IL17RE	0.169602	0.0214137	0.78656
ID16576	PSORS1C1	-0.188181	-0.0273708	0.73417
ID16248	CPNE9	0.344355	0.0391841	0.617716
ID15753	IRGQ	0.274571	0.0610077	0.441689
ID16663	FAM154A	-0.564727	-0.0647456	0.4264
ID16260	C3orf21	0.357211	0.0397589	0.612409
ID15967	A3GALT2	0.355119	0.0451945	0.564689
ID16222	WDR49	0.186681	0.0235933	0.765281
ID16552	XAGE5	-1.10205	-0.12942	0.12089
ID15825	GAB4	0.602494	0.0853916	0.271416
ID15878	LOC133874	0.880495	0.100194	0.193377
ID16294	ZCWPW2	0.34154	0.0650903	0.408339
ID16130	FAM59B	-0.395523	-0.0490476	0.544922
ID16014	LOC136242	-0.568711	-0.0785701	0.33815
ID16313	GLT1D1	0.245238	0.0314983	0.689503
ID16582	COX7B2	-0.145518	-0.0218757	0.78581
ID15785	LRRC25	0.0281424	0.00353483	0.964558
ID16171	RNF151	-0.160073	-0.0217934	0.786214
ID16567	MFSD6L	-0.530186	-0.0645944	0.427797
ID15760	C4orf33	1.17237	0.136893	0.0726121
ID15954	ASB6	0.986008	0.113936	0.137619
ID15874	JMY	0.0652642	0.0074219	0.925474
ID16270	RNF187	0.0717665	0.00912349	0.908538
ID16266	ROPN1B	-1.05362	-0.145185	0.0844087
ID15725	TMEM77	0.0748676	0.00971581	0.90264
ID16625	NXNL2	-1.28096	-0.169782	0.045534
ID16255	CCDC42	0.21853	0.0279242	0.723485
ID16095	CST11	-0.550771	-0.0697824	0.392785
ID16226	LOC149351	-0.84972	-0.115357	0.165337
ID16636	EIF2C3	-0.725314	-0.10487	0.205888
ID16138	HFE2	-0.0736777	-0.00830574	0.917068
ID15856	BEND2	0.329469	0.0366329	0.640976
ID16570	CREG2	0.120041	0.0144359	0.855392
ID15859	LOC129293	-0.460817	-0.0570789	0.48238
ID16407	GUSBP1	-0.250523	-0.0323961	0.687677
ID16052	DPY19L3	-0.277256	-0.0317694	0.692879
ID15982	ASB9	-0.246772	-0.0281939	0.725621
ID16721	H2BFWT	-0.963727	-0.122425	0.141626
ID15921	TYW3	0.428759	0.0652968	0.40394
ID16287	TMEM120B	0.0446023	0.00499004	0.949885
ID16039	KBTBD5	0.0834442	0.0112007	0.887856
ID15886	FLJ25076	0.225417	0.0361444	0.647526
ID16510	C1orf168	-0.157163	-0.0204761	0.798622
ID16137	ASB12	0.783262	0.0866046	0.262689
ID16501	AMOT	-0.32971	-0.0553314	0.498013
ID15911	ICA1L	-0.142862	-0.0160447	0.840997
ID16559	ITPRIPL2	-0.482165	-0.0644923	0.42912
ID16646	KLHDC8B	-0.552136	-0.0867888	0.292671
ID16350	FAM218A	0.00507884	0.00068671	0.993127
ID15893	MITD1	0.876846	0.0971245	0.207645
ID15750	SNTN	0.681729	0.125138	0.105279
ID16087	FAM81A	-0.408226	-0.055772	0.492885
ID16732	FAM116A	-0.412524	-0.0502035	0.535554
ID16491	CCDC167	-0.680602	-0.0897361	0.275623
ID16563	ANKFN1	-1.12221	-0.14705	0.0804902
ID16237	TMEM86A	1.00307	0.113721	0.138293
ID16484	RP11-353N4.5	-0.814764	-0.108156	0.191974
ID16589	TMEM74	-0.902392	-0.108309	0.190777
ID16597	FBXO39	-0.761104	-0.107352	0.195588
ID16455	HDGFL1	0.0533558	0.00623916	0.93737
ID16670	DCDC5	-0.304684	-0.0398248	0.622146
ID16195	PIWIL4	-0.419139	-0.0500394	0.536765
ID15858	PASD1	-0.103896	-0.0116649	0.883861
ID16089	GCOM1	0.336546	0.0544692	0.488383
ID16105	C5orf20	0.264999	0.0295912	0.707061
ID16032	BRI3BP	0.283971	0.0381114	0.628306
ID15882	CCDC127	0.955907	0.1064	0.166322
ID16351	LOC147646	-0.116122	-0.024398	0.764203
ID16261	C17orf50	0.21753	0.0257077	0.744545
ID16217	TOM1L2	-0.654613	-0.0777777	0.341873
ID15771	SPATA25	0.0221603	0.00360483	0.964031
ID16035	ZPLD1	-0.860147	-0.101753	0.217805
ID15833	SHE	0.373801	0.0573765	0.464515
ID16540	ACTL10	0.103936	0.0157325	0.843098
ID16446	DACT2	0.0795632	0.010041	0.899345
ID16258	C3orf59	-0.00162469	-0.00020663	0.997931
ID16055	SRXN1	-0.590753	-0.0820202	0.318023
ID15929	OR10J5	0.19704	0.0219235	0.781219
ID16244	C1orf92	-0.69962	-0.0830729	0.31097
ID15980	TMEM139	0.138325	0.0156955	0.842752
ID16299	TMEM199	-0.569138	-0.0835535	0.309805
ID15707	EEF1DP1	0.31129	0.0378897	0.629821
ID16499	FMC1	-0.37559	-0.0441638	0.584763
ID16352	JAKMIP1	0.248117	0.0474989	0.548519
ID15736	LOC137885	1.05063	0.145395	0.0566501
ID16253	WDR16	0.165752	0.0186024	0.813919
ID16639	FAM120AOS	-0.205041	-0.0245684	0.759574
ID16574	TET3	-0.713098	-0.0886053	0.281116
ID15813	C20orf166	0.376915	0.0641229	0.413875
ID16503	VKORC1L1	0.177258	0.0219947	0.78082
ID15734	TMEM71	0.826475	0.103482	0.179319
ID16191	FAM76B	-0.157858	-0.0177863	0.824119
ID16434	ACSF3	-0.440155	-0.0509452	0.529398
ID15749	EID2B	0.85109	0.118534	0.123047
ID15877	SLC44A3	0.086534	0.00963308	0.903271
ID16666	METT5D1	-1.05012	-0.158964	0.0606167
ID16462	SNX31	-0.428325	-0.0730904	0.374
ID15752	LSMEM2	0.377468	0.0554956	0.479144
ID16444	TXLNB	-0.114229	-0.0130464	0.870308
ID16647	TOR1AIP2	-0.914131	-0.105929	0.200114
ID15865	C2orf60	-0.374589	-0.0467299	0.563794
ID16573	TMEM92	-0.714047	-0.105041	0.20532
ID16521	C15orf26	-0.491429	-0.0567908	0.484168
ID16686	SAMD14	-1.12124	-0.134736	0.107179
ID16168	KLHL23	-0.069797	-0.00790251	0.921074
ID15889	OR2T10	0.531243	0.0680043	0.382801
ID16190	CNIH3	0.947877	0.105885	0.168467
ID16388	SLC36A2	0.0514926	0.00662541	0.93358
ID16640	AAED1	-0.602402	-0.0694978	0.394107
ID16369	SLC38A6	0.255982	0.0459072	0.561388
ID16556	SPAG17	-0.0480182	-0.00549698	0.945014
ID16007	UBXN10	0.743646	0.103876	0.178425
ID16353	ZNF534	0.550079	0.0823736	0.289697
ID16225	KDELC2	-0.119436	-0.0134473	0.866356
ID15751	TNFAIP8L1	0.277249	0.0407106	0.605357
ID16527	ODF3L1	-0.289702	-0.0340956	0.672016
ID16675	TSTD2	-0.657633	-0.085641	0.297303
ID16658	PLD6	-0.994763	-0.117983	0.155586
ID15848	PRRC1	-0.232066	-0.0377897	0.641195
ID16061	BANF2	0.553247	0.0698488	0.369653
ID15712	LOC131873	0.983418	0.169835	0.0258174
ID16309	WIPF2	-0.764893	-0.111202	0.180903
ID16454	PKD1L1	0.039667	0.00564522	0.943502
ID15903	C2orf73	0.219674	0.0272265	0.730064
ID16580	NUDT10	-0.932629	-0.156282	0.065367
ID16086	OR6B3	-0.123657	-0.0192712	0.810767
ID15812	C9orf131	-0.154212	-0.0257663	0.749802
ID16149	C10orf82	0.28739	0.0330612	0.674336
ID16490	C9orf96	-0.78262	-0.0903822	0.271471
ID16010	LOC136143	0.592124	0.0734104	0.345086
ID15720	LOC137107	0.764285	0.108578	0.159129
ID15892	POU5F2	0.162037	0.0212111	0.788658
ID16476	LOC199800	-0.365185	-0.0421093	0.602
ID16516	C1orf86	-0.547683	-0.0871192	0.291018
ID15989	C2orf50	1.19819	0.127965	0.0937706
ID16058	C19orf23	-0.29656	-0.0390174	0.629159
ID16093	FAM65C	-0.003989	-0.000531159	0.994685
ID16096	C1orf74	0.238987	0.0357095	0.651021
ID16189	LOC143678	-0.147592	-0.0168634	0.83308
ID15716	TMEM207	0.475686	0.0647423	0.406992
ID15972	HUS1B	1.70636	0.183509	0.0147254
ID16120	GPAT2	-0.0231015	-0.00269	0.973055
ID16223	CWF19L2	0.295013	0.0391429	0.618852
ID16594	CLYBL	-0.986786	-0.114879	0.166154
ID15985	TMEM178	0.251671	0.0282281	0.720108
ID16367	PPP1R36	-0.0755245	-0.0108305	0.892468
ID15835	C1orf172	0.592318	0.0694075	0.372249
ID15961	HMGB4	0.311245	0.0358074	0.648737
ID16438	LOC197350	-0.479442	-0.0628201	0.440761
ID16063	NANP	0.710201	0.077239	0.319122
ID15840	C5orf47	-0.233351	-0.0327575	0.684812
ID15909	CCDC173	0.637745	0.0697879	0.369176
ID16571	FAM134C	-0.142883	-0.0186038	0.816572
ID16525	DYX1C1	-0.785737	-0.1037	0.210125
ID16103	R3HDML	0.02773	0.00428114	0.957228
ID16211	ZNF785	-0.25539	-0.0295497	0.71317
ID15913	NBEAL1	1.003	0.119612	0.118628
ID15700	FAM43A	0.955636	0.153328	0.0446724
ID16242	CCDC17	-0.0911561	-0.0119385	0.881409
ID16475	GPR180	-0.230874	-0.0269884	0.736869
ID16419	FAM71B	-0.322023	-0.049185	0.545215
ID15810	C9orf23	0.109663	0.0222947	0.780429
ID16104	SAMD13	0.0217146	0.00251062	0.974805
ID16033	FAM3D	0.321007	0.0369981	0.637757
ID16595	RLBP1L1	-0.826399	-0.101232	0.220278
ID15947	PLEKHH2	0.0837001	0.0115161	0.884755
ID16101	C20orf152	-0.434759	-0.0525036	0.517334
ID16430	GRAMD2	-0.680523	-0.0958069	0.246003
ID16698	FLJ32065	-0.80088	-0.0950001	0.248706
ID16461	NKAIN2	-0.121897	-0.0178471	0.824209
ID15908	OTUD6A	0.733196	0.0827588	0.285159
ID16251	CDRT15	-0.585617	-0.0697152	0.392844
ID16221	RBFOX3	0.538017	0.0672966	0.38771
ID16374	NFAM1	-0.306148	-0.0572968	0.484473
ID16681	FMR1NB	-0.638747	-0.0817888	0.318752
ID16291	CD300LG	0.0706867	0.0114891	0.885413
ID16028	ABHD16B	0.484821	0.0532027	0.495868
ID16321	C12orf55	-0.426071	-0.0944857	0.258169
ID15731	OR10T2	0.538278	0.0740336	0.341728
ID16538	PWWP2B	0.0693674	0.00965386	0.90337
ID15937	FAM168B	0.856855	0.14017	0.067545
ID15847	KLHDC9	0.282549	0.0458775	0.560594
ID16568	VWA3B	-0.312094	-0.0432827	0.593041
ID15867	NMS	-0.153113	-0.0254766	0.752474
ID15931	TMCO2	0.823152	0.0929073	0.228759
ID16447	PLAC8L1	-0.478349	-0.0725152	0.37642
ID16601	C18orf54	-0.533314	-0.0735042	0.369301
ID16569	SLFN5	0.0564007	0.00708462	0.928952
ID16046	TMEM37	-0.0577808	-0.00653866	0.93463
ID15799	FAM148C	0.394853	0.0598758	0.444811
ID16192	LOC149157	0.199755	0.0221424	0.779066
ID16167	CMTM2	0.338694	0.0402035	0.608672
ID16602	C2orf51	-0.266102	-0.0340389	0.672866
ID16366	C22orf42	-0.210328	-0.0423737	0.604085
ID16599	KRT28	-0.632997	-0.0742236	0.363677
ID16357	C13orf31	-0.280384	-0.0625994	0.448694
ID15763	TATDN3	0.209466	0.0290117	0.713446
ID15842	HEATR7B2	0.215654	0.0259396	0.742361
ID15902	MAGEB10	0.132369	0.0159026	0.840807
ID15817	C20orf144	-0.0264611	-0.00419582	0.958224
ID16330	XKR3	-0.122629	-0.0182767	0.820137
ID15917	LOC127099	0.0781238	0.00871779	0.912453
ID16473	CCDC122	-0.563551	-0.0721704	0.377284
ID16227	LAYN	-0.169773	-0.0199862	0.803037
ID16643	FNDC7	-0.902294	-0.13103	0.117664
ID16276	FAM71A	0.771938	0.0910737	0.238603
ID16076	FLJ30428	-0.0681093	-0.010214	0.89862
ID16198	METTL11B	0.28383	0.0317136	0.68692
ID15824	OR1L8	0.322345	0.0484134	0.538084
ID16428	LOC196993	-0.0385408	-0.00484436	0.951582
ID16051	RPL10L	0.174914	0.0244879	0.75698
ID16277	FAM101A	0.516229	0.0702624	0.367352
ID15723	MRPL55	0.718192	0.092728	0.230568
ID15905	UBTFL3	0.936713	0.124883	0.103325
ID16460	CNBD1	-0.470693	-0.0573932	0.479931
ID16408	UGT3A2	0.0379052	0.00677489	0.932552
ID16284	LOC149773	0.199585	0.0221216	0.77927
ID16422	FAM24B	-0.0123229	-0.00155091	0.984473
ID16701	WBP2NL	-0.726963	-0.0906942	0.27033
ID15801	GABPB2	0.400801	0.0607774	0.437856
ID16286	PRNT	-0.0830351	-0.00987285	0.90161
ID15738	UBXN2B	0.606956	0.107664	0.165072
ID15754	H1FOO	0.671422	0.107318	0.165274
ID15881	OR2M5	0.354235	0.0409671	0.601671
ID16230	BNIPL	-0.13228	-0.014923	0.85193
ID16669	LOC158376	-0.540003	-0.0649381	0.425324
ID16053	KRT72	-0.0111683	-0.00171816	0.982861
ID16380	C4orf45	0.039509	0.00592258	0.940785
ID16616	C3orf67	-0.796411	-0.107238	0.195717
ID15791	CCDC105	0.545214	0.0946036	0.223993
ID16528	C1orf67	-0.340852	-0.03963	0.62328
ID15949	SGPP2	0.932122	0.109086	0.155819
ID16711	RP13-102H20.1	-1.15662	-0.148229	0.0781404
ID15769	FITM2	0.219359	0.0345368	0.662238
ID15864	MUM1L1	0.105549	0.0134968	0.864863
ID15945	C2orf63	0.279233	0.0379026	0.630277
ID15762	LETM2	0.447983	0.0711595	0.362657
ID16080	C2orf15	-0.146595	-0.0187911	0.814728
ID15696	CRYBG3	0.790725	0.107013	0.165035
ID16109	SLC34A3	-0.277683	-0.0408839	0.613767
ID16714	CCER1	-0.754249	-0.0883648	0.282029
ID16413	FAM81B	-0.181516	-0.0245163	0.760467
ID16165	CMTM4	1.0437	0.116258	0.129345
ID16034	SOGA1	0.00960476	0.00110813	0.988883
ID16100	BROX	0.295394	0.0372751	0.635627
ID16298	CCDC50	-0.174171	-0.02123	0.791237
ID16153	OR52B4	0.208416	0.0259094	0.742766
ID16301	C17orf69	-0.636708	-0.105063	0.206289
ID16543	VPS37D	-0.487572	-0.0694081	0.396122
ID16572	ALMS1P	-0.457235	-0.0710798	0.385932
ID16021	LOC128192	0.483886	0.0531764	0.496091
ID16154	KNCN	0.624771	0.0716459	0.356559
ID16728	C10orf72	-1.05548	-0.143856	0.0870743
ID15965	hCG_1641703	0.766492	0.0864002	0.263957
ID16591	FAM91A1	-0.11183	-0.0127018	0.873681
ID15775	C20orf85	0.667081	0.118113	0.126617
ID16155	C11orf40	0.677191	0.0739352	0.340774
ID16427	CCDC147	-0.11101	-0.0146377	0.855016
ID15938	ZFP92	1.29806	0.169976	0.0247645
ID16610	hCG_1657980	-0.414306	-0.0500755	0.53654
ID15939	OR9A4	1.11407	0.15799	0.0377905
ID16482	FAM76A	-0.236027	-0.0308	0.702189
ID16073	ISM2	0.0400923	0.00608781	0.939149
ID15747	TMIGD2	0.53231	0.0856021	0.271525
ID15906	hCG_1660138	0.498369	0.0730325	0.349029
ID16378	FAM53A	0.0629069	0.00740986	0.925627
ID16676	RILPL2	-0.607439	-0.0695713	0.393581
ID16502	CXorf22	-0.286138	-0.037953	0.638458
ID16026	SAMD10	0.516181	0.0597654	0.443609
ID16480	ALG14	-0.375264	-0.043	0.59443
ID16323	A2ML1	0.499018	0.0651775	0.403456
ID16163	RLTPR	0.871484	0.0964448	0.210931
ID16713	RIBC1	-0.706304	-0.0811347	0.321856
ID16098	C1orf127	0.49808	0.0555308	0.476958
ID16141	SAMD8	0.571096	0.0629833	0.418711
ID16185	UBQLNL	0.493556	0.0543807	0.486231
ID16549	DKFZp761P0423	-0.147291	-0.0202615	0.800843
ID16526	TXLNA	-0.586854	-0.0783375	0.339277
ID16023	TMEM125	0.414963	0.045614	0.560273
ID16068	CDC42EP5	-0.116998	-0.0133646	0.867188
ID17528	SKA2	-5.80731	-1.05764	1.09828e-38
ID16947	OR5M11	-8.19238	-0.621759	1.72775e-23
ID17471	HIST2H3A	-9.13871	-0.761018	3.38015e-29
ID16795	C9orf91	-6.52181	-0.573631	2.50172e-21
ID17495	hCG_15200	-6.45534	-0.636588	5.42756e-24
ID17669	SATL1	-10.4929	-0.862758	4.60975e-33
ID17022	YTHDF3	8.48469	0.510704	1.4837e-30
ID17076	AKNAD1	-7.00021	-0.58367	8.55326e-22
ID17752	C18orf34	-9.73992	-0.779464	6.13816e-30
ID17484	LOC347549	-7.63399	-0.574452	1.97679e-21
ID16952	TCTEX1D2	-5.68962	-0.431078	5.60796e-15
ID17515	KRTAP20-1	-6.96228	-0.506798	2.01452e-18
ID17399	KIAA1267	3.91786	0.362949	3.33022e-17
ID16940	IL27	-4.85319	-0.40154	1.29657e-13
ID17089	C7orf27	5.67019	0.370467	4.94339e-18
ID16791	PATL1	-5.86873	-0.420728	1.59596e-14
ID17050	MAMDC2	-5.1381	-0.534437	1.69633e-19
ID17045	HIST1H2AA	7.37212	0.416692	5.14631e-22
ID16982	CADM2	4.13842	0.328104	1.34403e-14
ID17440	YIPF6	5.28736	0.32734	1.20981e-14
ID17478	RP11-35F15.2	6.03613	0.382198	5.12494e-19
ID17376	FAM150B	-2.07963	-0.35583	4.06839e-11
ID17313	LOC283902	5.13415	0.31279	1.46751e-13
ID17414	LOC285141	-4.75228	-0.385392	6.80596e-13
ID16894	DEFB123	3.21676	0.361038	7.39754e-17
ID17453	C17orf89	-4.38564	-0.378599	1.43571e-12
ID16964	COL29A1	-2.89997	-0.291251	9.955e-09
ID17350	FLJ40288	-1.88959	-0.339277	2.33285e-10
ID17055	C6orf145	-7.40567	-0.546101	3.51187e-20
ID16977	MED19	-4.69481	-0.320711	4.47885e-10
ID17303	LOC283867	-5.26525	-0.364705	5.22974e-12
ID17069	MRPL21	-5.88997	-0.498483	5.41555e-18
ID17683	PRSS53	-7.38477	-0.572265	2.53116e-21
ID16771	C8orf47	-5.35472	-0.392191	3.15456e-13
ID16854	DEFB110	-3.05124	-0.428175	1.69085e-14
ID17156	PHLDB3	-4.75707	-0.347435	3.13372e-11
ID17086	C17orf66	-5.60807	-0.396177	2.04352e-13
ID17419	SPRYD4	-4.55907	-0.323478	3.45406e-10
ID17620	TBC1D26	-2.71337	-0.510824	9.36175e-18
ID17025	C10orf27	3.50768	0.407289	1.40601e-20
ID17279	OR10AG1	5.58194	0.307591	3.32395e-13
ID17455	CSN1S2A	4.95153	0.32018	4.33312e-14
ID17581	DPPA5	-3.55582	-0.420554	2.69324e-14
ID16785	OR5A1	-2.91685	-0.332846	1.93007e-10
ID17063	OR6T1	-4.64305	-0.319067	5.28831e-10
ID17264	RNF180	-4.4834	-0.311933	1.07837e-09
ID17506	LOC342994	-4.17374	-0.356197	1.41178e-11
ID17355	FAM100B	-2.69754	-0.301874	3.93643e-09
ID16846	CNPY4	2.44723	0.23041	5.38883e-08
ID17103	RNF214	-2.98829	-0.283039	2.08979e-08
ID17577	ZC3H12D	-4.18847	-0.316096	7.40652e-10
ID16917	C10orf111	-4.23488	-0.349197	2.80985e-11
ID17717	LOC341112	-6.26448	-0.448502	8.73809e-16
ID17489	ESPNL	-3.29256	-0.307785	1.90543e-09
ID17667	ZC3H12B	-4.1523	-0.441129	2.73425e-15
ID17576	WDR86	2.35146	0.256247	1.84051e-09
ID17560	RSPO4	-3.49483	-0.310004	1.47942e-09
ID17255	OR51B5	-2.3122	-0.232472	2.18827e-06
ID17598	LOC344332	-3.67993	-0.386807	7.44322e-13
ID16920	ELMOD2	-4.33875	-0.354749	1.58922e-11
ID17179	TMED8	-1.63464	-0.254986	4.56816e-07
ID17339	OR8B4	-3.91634	-0.317685	6.57131e-10
ID17677	TMEM202	-4.81676	-0.402064	1.23612e-13
ID16762	FAM185A	5.26881	0.291387	4.80903e-12
ID17646	hCG_38984	1.95077	0.256821	2.3309e-09
ID17077	OR9Q1	-3.67136	-0.283654	1.76407e-08
ID16953	SPATA13	3.74008	0.212458	4.1545e-07
ID16914	LOC255411	-4.32557	-0.35576	1.43924e-11
ID17643	TMEM119	-5.32293	-0.369236	3.28526e-12
ID16944	FNDC5	3.23001	0.233494	2.97711e-08
ID17188	GPRIN3	-2.69205	-0.26759	9.20223e-08
ID16862	TMCO4	-3.31516	-0.385857	9.34163e-13
ID17438	H2BFM	-2.73991	-0.227949	2.96788e-06
ID17561	LOC338586	4.60421	0.277692	4.4048e-11
ID17236	NWD1	-3.12953	-0.211129	1.17252e-05
ID17361	HEXDC	-1.08386	-0.229388	6.89107e-06
ID17388	CXXC11	-2.50298	-0.262867	1.479e-07
ID17554	NBPF7	-4.3641	-0.339535	7.21308e-11
ID16794	C17orf61	-3.65177	-0.306189	2.07764e-09
ID17120	SMIM21	4.32758	0.246153	4.65329e-09
ID16806	PXT1	3.81486	0.23684	1.75955e-08
ID17678	IRGM	-4.83264	-0.373766	2.18833e-12
ID17005	OARD1	3.10496	0.228545	5.81511e-08
ID17480	MAGEB5	-1.6876	-0.238396	1.7209e-06
ID17675	C1QTNF9	-4.02133	-0.338612	8.30505e-11
ID17710	TBC1D10C	-2.29338	-0.398525	6.0177e-13
ID17565	LOC340089	-3.56771	-0.353298	2.13977e-11
ID17409	C17orf47	-2.89152	-0.211341	1.17482e-05
ID17672	IRF2BP2	-4.5706	-0.399667	1.64542e-13
ID16885	ADAMTSL1	-3.16437	-0.322347	4.87274e-10
ID17308	HCG22	3.64079	0.20787	7.34237e-07
ID17298	BTBD8	3.83367	0.231657	3.51498e-08
ID16884	DEFB114	-4.56961	-0.311194	1.1502e-09
ID17104	C17orf55	3.43106	0.222367	1.23036e-07
ID16836	TAC4	-3.63559	-0.250249	3.82622e-07
ID17653	LOC340515	-2.97106	-0.352908	2.72702e-11
ID16956	C3orf43	-2.3547	-0.207939	1.65629e-05
ID17545	NLRP10	-4.43052	-0.305791	1.96878e-09
ID17664	LILRA5	-4.7659	-0.346259	3.52171e-11
ID17406	FAM78A	2.9798	0.24552	6.22721e-09
ID17579	MYLK4	-2.63519	-0.26014	1.82127e-07
ID16951	C13orf3	-1.61851	-0.189192	8.48166e-05
ID17694	MACC1	-4.27133	-0.340762	6.46551e-11
ID17118	SIGLEC15	-1.91494	-0.184296	0.000113361
ID16841	TMEM31	-1.32411	-0.285684	5.87888e-08
ID17054	MAP7D2	-3.7639	-0.375122	2.33026e-12
ID17652	LOC345537	0.657136	0.115776	0.00872695
ID17310	TREML4	2.21105	0.196617	3.35237e-06
ID17591	LUZP2	-4.23447	-0.287366	1.17386e-08
ID17094	FRMD3	1.92095	0.174891	3.65732e-05
ID17016	CERS6	3.50467	0.2229	1.13969e-07
ID16773	OR1S2	-3.44371	-0.228213	2.70368e-06
ID16970	TMEM196	-2.66241	-0.188612	7.41897e-05
ID17083	TWISTNB	-3.54473	-0.242177	7.91821e-07
ID17697	LHFPL1	-4.42623	-0.341013	6.17926e-11
ID17052	GLIPR1L1	2.0727	0.157215	0.000198249
ID17111	CCDC96	2.36739	0.198544	2.59711e-06
ID17295	OR4C13	-2.42387	-0.173552	0.000237334
ID17026	SFTA3	-1.66694	-0.181054	0.000152706
ID16979	C7orf62	-1.93728	-0.17744	0.000188194
ID17476	LEUTX	-1.9966	-0.233211	2.26413e-06
ID17078	TBC1D28	-3.32588	-0.227667	2.85891e-06
ID17402	C9orf75	-2.7231	-0.191459	5.91136e-05
ID17234	C5orf51	-1.21478	-0.132879	0.00439515
ID17392	C9orf117	2.12882	0.210759	6.76398e-07
ID17465	KRT73	-2.11707	-0.286063	2.19766e-08
ID17074	CNIH2	-4.49807	-0.334968	1.11667e-10
ID16797	C9orf72	-2.97528	-0.246353	5.81662e-07
ID17747	ACSM4	-3.00667	-0.331418	2.14096e-10
ID16863	C18orf24	-3.49848	-0.241718	8.27732e-07
ID16949	N6AMT2	-1.65231	-0.15986	0.000694877
ID17047	RNF182	-1.72589	-0.220687	7.0729e-06
ID17214	YIPF7	0.967594	0.177247	5.71983e-05
ID16875	FAM181B	2.65783	0.233402	3.42254e-08
ID17551	CLEC4D	-3.61644	-0.247311	4.98624e-07
ID16955	CPNE2	-2.18602	-0.173526	0.000243036
ID17589	LOC338611	-3.81477	-0.270917	5.70616e-08
ID16891	PLAC9	-1.65272	-0.177429	0.000199795
ID17185	C14orf177	-1.74344	-0.137914	0.00296543
ID16948	SRD5A2L2	1.92504	0.192219	5.94267e-06
ID17782	OR13H1	-4.38998	-0.302097	2.82457e-09
ID17142	SUMF1	-2.99575	-0.200349	2.85685e-05
ID17703	FAM23B	-4.68462	-0.352445	1.91217e-11
ID16907	C10orf25	2.2953	0.242027	1.27716e-08
ID17334	KRTAP13-4	-1.81221	-0.17476	0.000234187
ID16858	DEFB112	-2.35376	-0.178219	0.000168597
ID16931	OR5AS1	2.62511	0.152341	0.000296642
ID16987	ZCCHC24	-2.2755	-0.15391	0.00098035
ID16897	OR4C16	2.55421	0.149189	0.00039713
ID17202	WDR62	3.13217	0.216797	2.57944e-07
ID17410	OR13D1	-2.61416	-0.180461	0.000139319
ID17631	LOC338739	-2.8012	-0.289908	1.15884e-08
ID17519	FAM151A	3.42452	0.204075	1.17873e-06
ID16927	OR5D14	3.08361	0.187528	8.11217e-06
ID16881	LOC220594	-3.35317	-0.270844	6.05206e-08
ID17456	NACA2	3.56325	0.216291	2.61717e-07
ID17699	LOC340602	-4.36405	-0.322117	4.0285e-10
ID17663	TCEAL5	-3.8719	-0.306246	2.00161e-09
ID17714	C12orf63	2.74615	0.170147	5.25617e-05
ID17603	OR5AP2	-3.45027	-0.235622	1.42031e-06
ID17061	OR10S1	4.28373	0.24273	7.52023e-09
ID17777	C1orf110	-4.36254	-0.345984	3.79909e-11
ID17794	CCDC23	-3.99536	-0.2813	2.12712e-08
ID17385	OR10A4	1.80733	0.183224	1.61121e-05
ID17684	ACTBL2	-4.77887	-0.326901	2.41447e-10
ID17458	LOC342541	-2.69086	-0.202029	2.55866e-05
ID16753	FAM153B	-1.99379	-0.187949	8.47199e-05
ID17112	LOC284215	-1.74602	-0.195279	5.13769e-05
ID17432	C3orf38	2.6712	0.155056	0.000229948
ID16895	OR8U1	-3.03347	-0.204459	2.04226e-05
ID16865	CCDC11	-2.07918	-0.249832	5.3668e-07
ID17147	ALS2CL	2.69893	0.190468	6.09174e-06
ID17430	FBXW12	1.35021	0.156691	0.000248969
ID16782	LOC254559	-2.14437	-0.172153	0.000270054
ID17805	SMTNL2	-4.01265	-0.286002	1.36258e-08
ID16900	DEFB128	-3.89578	-0.263625	1.11078e-07
ID17629	ACER2	-1.87699	-0.212552	1.27675e-05
ID17511	KRTAP19-4	-2.91163	-0.190618	6.23137e-05
ID17319	NHLRC4	-2.42497	-0.171755	0.000271012
ID16934	PELI3	-1.62739	-0.159556	0.000712898
ID17756	C19orf45	2.02634	0.156482	0.000213572
ID17241	PGBD3	-1.55774	-0.119493	0.00933766
ID17802	LOC375010	-2.48874	-0.254474	3.1239e-07
ID17709	LOC340947	1.83426	0.132571	0.00173514
ID17316	LOC285908	2.78687	0.172825	3.9863e-05
ID17259	HERC2P3	2.59442	0.209043	7.27425e-07
ID17272	RGMB	-1.08391	-0.13568	0.00384965
ID17647	C12orf74	2.81432	0.180606	1.76098e-05
ID16798	SLC35F1	-2.34927	-0.199139	3.35418e-05
ID17345	TMEM114	-1.31347	-0.15027	0.00143038
ID17340	MGC70863	-2.71258	-0.186815	8.49687e-05
ID17469	ZAR1	3.12023	0.189646	6.39216e-06
ID16765	TMEM184A	-1.90216	-0.14657	0.00165972
ID17109	DSCR9	-2.32966	-0.153506	0.00100485
ID17546	MYBPHL	2.49407	0.159175	0.00015774
ID17224	SH3PXD2B	-1.88491	-0.143936	0.00197945
ID16892	DEFB121	-2.65105	-0.193464	5.07972e-05
ID17555	TAS2R60	-2.37119	-0.173807	0.000233903
ID17332	LOC284801	-2.09935	-0.157015	0.000800452
ID17771	C1orf222	-3.02433	-0.220163	5.55768e-06
ID17547	NLRP14	-3.16292	-0.208124	1.49923e-05
ID17088	SUN3	-2.19219	-0.175163	0.000215224
ID17418	C2orf58	-2.13387	-0.140047	0.00251218
ID17146	DPH3	-1.90096	-0.125969	0.00619746
ID17407	FLJ35848	-1.57162	-0.121587	0.00824366
ID17585	TREML1	-2.59487	-0.205669	1.9266e-05
ID17233	LOC283710	2.2297	0.173611	3.91712e-05
ID17778	WDR42C	-3.19535	-0.31331	1.1496e-09
ID17043	C6orf136	-1.62971	-0.122432	0.00780449
ID17423	LOC283398	-1.46739	-0.110789	0.0154828
ID17599	LOC338667	-2.98052	-0.195019	4.3817e-05
ID17192	SIGLECL1	-0.333872	-0.063423	0.174473
ID17245	C11orf31	1.22524	0.100793	0.0180877
ID17191	TAS2R41	-1.86688	-0.123248	0.0073236
ID17760	YJEFN3	0.63971	0.0689946	0.110636
ID17226	C5orf36	-1.04506	-0.135645	0.003913
ID17027	C11orf45	-1.75425	-0.122008	0.00793862
ID16988	MMS22L	-0.751454	-0.0905346	0.0485004
ID16768	ATXN7L1	-2.11781	-0.135856	0.00329845
ID17754	C19orf35	-3.04086	-0.236938	1.31707e-06
ID17501	KRTAP13-2	-1.25052	-0.161965	0.000673872
ID17212	C19orf30	-2.49615	-0.197642	3.70826e-05
ID17304	CAGE1	1.62298	0.135318	0.0014259
ID17288	DKFZP564C196	-0.957708	-0.115793	0.0126359
ID17270	LOC285697	2.76224	0.17108	4.77492e-05
ID17072	FAM26E	-3.06793	-0.250498	3.97569e-07
ID17106	TMEM105	-1.40473	-0.1305	0.00490696
ID16772	BEND7	-2.87872	-0.205587	1.88553e-05
ID17032	UBN2	-3.35011	-0.233984	1.6519e-06
ID16896	DEFB124	-2.72381	-0.187275	8.19238e-05
ID17416	IAH1	-1.74123	-0.116511	0.0109854
ID17651	LOC338829	-3.4938	-0.288505	1.14458e-08
ID17269	FBXL22	2.68373	0.162388	0.000114122
ID16972	HCG27	2.42091	0.141626	0.000780546
ID16993	TBC1D32	1.54018	0.14538	0.000626741
ID17367	PGM2L1	-1.48785	-0.112794	0.0138102
ID17804	SFT2D2	-2.20074	-0.242537	9.58673e-07
ID17636	ZNF860	1.18528	0.143442	0.000828682
ID17723	OXLD1	1.31492	0.0850889	0.045763
ID17518	OR6F1	-2.27043	-0.147922	0.00147711
ID16826	REXO1L1	2.69238	0.179692	1.96391e-05
ID16969	FAM162B	-1.7193	-0.122573	0.00769117
ID17184	RNF212	1.69934	0.16407	0.000111793
ID17132	C3orf33	-1.25756	-0.13716	0.00334496
ID16902	DEFB130	-2.55105	-0.178981	0.000156569
ID17238	ODF3L2	-0.797524	-0.0844647	0.0637282
ID17291	RBM20	-1.84293	-0.133717	0.00384228
ID16776	C11orf86	-2.14343	-0.137666	0.00293148
ID17096	LOC257039	-2.25404	-0.235132	1.77322e-06
ID17144	PRRT3	-1.37475	-0.119228	0.00964659
ID17090	SERINC5	-3.22325	-0.21214	1.07106e-05
ID17649	FAM19A2	2.23826	0.144083	0.000638205
ID17209	NPHP4	-1.87015	-0.174088	0.00024341
ID17034	LRRC43	-3.65496	-0.26313	1.18729e-07
ID17242	THEM5	-1.63729	-0.10797	0.0179385
ID17792	DRAXIN	2.53669	0.160354	0.000140445
ID16793	PLAC1L	-2.16046	-0.173475	0.00024463
ID17759	H1FNT	-3.11103	-0.273871	4.75548e-08
ID17535	LOC339970	2.89499	0.174252	3.41199e-05
ID17785	LOC341651	-2.35445	-0.186491	8.99628e-05
ID17161	ASPM	-0.660554	-0.0888846	0.0537364
ID16844	CCDC129	-2.45119	-0.183855	0.000109024
ID17097	VSTM2A	-3.12868	-0.24321	7.52538e-07
ID17612	RILPL1	1.53238	0.182752	1.91265e-05
ID16986	CCDC75	-1.63241	-0.104849	0.0213007
ID16801	NAIF1	-1.68334	-0.127896	0.00558561
ID17467	FLJ31813	-1.64343	-0.151428	0.00123599
ID17621	TSPAN33	-2.38219	-0.181661	0.000129688
ID17449	FLJ35220	-2.2654	-0.149318	0.00134405
ID16774	SLC41A1	2.29884	0.154153	0.000257013
ID16766	NAPEPLD	2.37652	0.171865	4.58146e-05
ID17338	LOC284912	1.77133	0.104933	0.013303
ID17721	C17orf67	0.870831	0.0803232	0.0613433
ID17246	OR2L13	-2.36939	-0.180319	0.000143725
ID17497	C2orf74	-2.3883	-0.154142	0.000958412
ID17584	C19orf51	1.45327	0.124042	0.00352699
ID17386	LOC285074	-2.14545	-0.138287	0.00281555
ID17700	CDRT1	-3.48133	-0.260046	1.60111e-07
ID17256	LOC284577	-1.09867	-0.0943014	0.0382778
ID17413	C12orf64	0.349986	0.0724883	0.109167
ID16860	DEFB113	-1.76215	-0.195651	4.96899e-05
ID16838	CCDC108	1.61507	0.18626	1.27752e-05
ID17101	C7orf41	-2.33278	-0.150401	0.00124373
ID17277	EXOC3L1	-1.22616	-0.0992795	0.0293563
ID17163	BOD1L1	-1.36396	-0.0886187	0.0499114
ID17764	IGFBPL1	2.14427	0.126214	0.00280901
ID17803	ZNF720P1	2.18608	0.130907	0.00193279
ID16867	GTSCR1	-1.91785	-0.184593	0.000110794
ID17793	TMC3	-2.6369	-0.197374	3.73283e-05
ID17167	TAS2R40	-0.416302	-0.0777009	0.0975382
ID17539	TMEM173	-1.08037	-0.128539	0.00590223
ID17739	CLEC4G	-3.46169	-0.269797	6.57164e-08
ID17517	KRTAP21-2	-1.73569	-0.1223	0.00780984
ID16960	CNEP1R1	-2.22029	-0.153852	0.000987771
ID17481	LOC339674	-1.55137	-0.131887	0.00442213
ID16916	RASGEF1C	-2.39578	-0.173156	0.000244939
ID17504	LOC342979	-2.22061	-0.208271	1.65058e-05
ID17378	CCDC141	1.46883	0.158263	0.000206086
ID17566	WDR53	-1.70832	-0.196136	4.87047e-05
ID17512	PRAMEF5	2.68661	0.159599	0.00014938
ID17286	RUSC1-AS1	-1.29703	-0.117809	0.0105682
ID17674	USP50	-3.40749	-0.237706	1.18749e-06
ID17280	FAM102B	-1.04875	-0.0857721	0.058277
ID17084	KANK3	-1.2641	-0.111225	0.015388
ID17071	SPATA19	-2.72082	-0.213016	1.0411e-05
ID17708	TMEM179B	-3.32441	-0.288877	1.13551e-08
ID17347	PDXDC2	-0.448749	-0.0753063	0.10487
ID17431	CLEC9A	-1.21621	-0.137594	0.00328989
ID17507	KRTAP6-3	2.31505	0.139368	0.000952925
ID17666	BPIFB3	-3.00903	-0.213402	9.80213e-06
ID17448	RAB40AL	2.01685	0.120555	0.00435716
ID17371	DKFZp434E1119	2.28957	0.136347	0.0012307
ID17765	C1orf174	-1.67818	-0.214308	1.20136e-05
ID16945	OR5M8	-0.614419	-0.0602732	0.180271
ID16869	DOK6	0.421775	0.0533018	0.222562
ID17424	RUFY4	-0.230571	-0.0200087	0.65035
ID17140	ZNF852	-1.93314	-0.125517	0.00636057
ID17053	C6orf218	-3.37757	-0.228654	2.61551e-06
ID17540	C2orf48	0.618121	0.101751	0.0207061
ID16779	OR5B21	2.39542	0.144469	0.000610442
ID16906	TMEM211	-1.90035	-0.131579	0.00437911
ID17154	CXCL17	-1.33213	-0.0969254	0.0329176
ID17129	LOC283440	-1.01698	-0.0949557	0.037369
ID17108	LGALS9B	2.19582	0.14825	0.000443396
ID16889	AMER2	-2.26971	-0.146065	0.00167401
ID17305	C16orf79	2.02852	0.124675	0.0031846
ID17681	FLJ40448	1.70155	0.10426	0.0139552
ID17404	TUSC1	1.5062	0.128733	0.00244683
ID17415	UNQ2963	-1.40418	-0.119624	0.00939718
ID17302	DCBLD1	-1.91379	-0.122175	0.0077946
ID16761	TCTE1	-0.87861	-0.0684913	0.127258
ID17711	OR52B6	-1.56294	-0.238988	1.79674e-06
ID17160	NKPD1	-1.32915	-0.109227	0.0170754
ID17522	C15orf38	-1.46285	-0.117074	0.0108341
ID16852	DEFB107A	-2.37899	-0.157114	0.000779394
ID16817	MS4A15	-1.48001	-0.106437	0.0196824
ID17658	KRTAP12-1	2.30433	0.151208	0.000336517
ID17442	CXorf59	-1.81798	-0.115819	0.0113943
ID17023	RTKN2	3.51358	0.217714	2.19972e-07
ID16933	OR8K5	-1.61308	-0.12217	0.00793744
ID17492	PDDC1	-1.45432	-0.126968	0.00604276
ID16809	SUSD3	-0.660373	-0.134888	0.00541573
ID17685	JMJD8	0.949726	0.0611006	0.153671
ID17331	BCL9L	-0.98535	-0.10924	0.0179134
ID17606	LOC344595	-2.41231	-0.168382	0.00034736
ID17031	TMEM218	0.977411	0.0883047	0.0392599
ID17070	RNF169	-3.0399	-0.205084	1.93991e-05
ID17779	FAM58B	-3.83356	-0.267502	7.81314e-08
ID16912	TCP11L2	-2.20096	-0.144512	0.00186419
ID17787	OR6S1	-1.09039	-0.12763	0.00620852
ID17525	KY	1.68605	0.12601	0.00295091
ID17433	FLJ40504	-0.536956	-0.0529353	0.237919
ID16992	WDR27	-0.868713	-0.0849572	0.0616546
ID17542	LOC348751	-1.09286	-0.142767	0.00248584
ID16893	MTIF3	1.7106	0.152791	0.000315611
ID17201	TAS2R50	-0.577525	-0.0467789	0.293566
ID17698	HILS1	-2.70554	-0.215531	8.46886e-06
ID17450	MGC39900	-1.05157	-0.121169	0.00911732
ID16938	SPESP1	1.5386	0.0923039	0.0298432
ID16999	C6orf223	-0.737302	-0.0510313	0.251476
ID16967	ZUFSP	-1.29899	-0.0826662	0.0665916
ID17019	GJD4	-2.26597	-0.145873	0.00169609
ID17486	SERINC2	1.36861	0.0916583	0.0312674
ID16796	C6orf224	-2.18747	-0.147889	0.00148749
ID17240	FAM19A3	-0.617743	-0.0550613	0.218826
ID16788	OR6C74	2.12962	0.154125	0.000262135
ID16755	RANBP3L	1.50844	0.1238	0.00356399
ID17328	PRR17	-1.6598	-0.124266	0.00697645
ID17033	OR8B12	0.950554	0.0675756	0.114546
ID17574	NUP43	-2.37014	-0.15499	0.000904486
ID17692	EYS	-2.70984	-0.195556	4.28407e-05
ID17635	OR2AG2	1.13689	0.125245	0.00345692
ID17513	KRTAP19-6	1.02007	0.106507	0.012989
ID17521	LOC339809	1.73774	0.140622	0.000904695
ID17125	C12orf36	2.12578	0.124917	0.00310948
ID17015	STOX1	2.19866	0.132254	0.00173224
ID17353	TSEN54	1.94701	0.115378	0.00639636
ID17227	C15orf37	-1.53131	-0.133378	0.00403992
ID17602	NCRNA00117	-2.01107	-0.154025	0.000992074
ID17600	LOC344382	0.32211	0.0467608	0.28907
ID17634	AADACL2	-1.8415	-0.163338	0.000528707
ID17650	MSANTD1	-2.75318	-0.212176	1.11188e-05
ID17464	SLFN14	1.00747	0.113055	0.00847218
ID17797	LOC342293	-2.69011	-0.212962	1.04948e-05
ID16856	DEFB110	-1.39975	-0.117146	0.0108524
ID17457	POTED	1.59344	0.130419	0.00211777
ID16822	KRTAP15-1	-1.40076	-0.0889702	0.0489875
ID17557	ANO9	-1.34392	-0.100933	0.0266877
ID17393	LOC284023	-1.09505	-0.0995029	0.0293906
ID17235	MDGA1	-0.683939	-0.0490723	0.27
ID17220	LOC285556	-0.316999	-0.033169	0.456885
ID16925	ALKBH3	1.94258	0.11539	0.0063922
ID16908	C10orf93	-1.67872	-0.108241	0.017637
ID17116	DYNAP	-0.819198	-0.0631805	0.158474
ID17549	GPIHBP1	0.60548	0.0711721	0.1008
ID17335	OR8D1	-0.563625	-0.0752191	0.100434
ID17087	GPC2	2.25262	0.131791	0.00179328
ID16890	DEFB119	-1.68748	-0.112621	0.0137792
ID17593	CCDC84	-1.41448	-0.115999	0.0115758
ID17720	OR2A12	-2.42184	-0.201188	2.82188e-05
ID17247	WFDC10B	-1.31124	-0.0998619	0.0282964
ID16790	OR6C3	2.31087	0.135218	0.00135017
ID17171	KCNRG	1.09146	0.11256	0.00856399
ID17239	PGBD2	-0.787712	-0.0510339	0.251043
ID17206	LOC284417	1.91663	0.117652	0.00543079
ID16764	FBXL13	2.60003	0.158037	0.000174401
ID17626	PADI6	-2.01473	-0.153149	0.00105325
ID17231	OR4N4	-0.528384	-0.06637	0.144563
ID17040	LOC256483	-1.46744	-0.0930608	0.0398429
ID17509	KRTAP19-3	1.98482	0.119836	0.00460518
ID17601	OR5F1	1.36689	0.106517	0.0123024
ID17093	C7orf28B	0.487332	0.03444	0.425243
ID17552	FCRL6	1.62208	0.108595	0.01048
ID16968	ZNF37B	-1.16003	-0.0758579	0.0914251
ID17641	C1QL4	1.83295	0.129365	0.00224061
ID16919	FAM171A1	-1.22374	-0.115786	0.0119772
ID17151	LY6G6F	1.37389	0.0882339	0.0381763
ID17688	MTX3	-2.7063	-0.209641	1.37651e-05
ID17575	SLC35D3	1.67142	0.106838	0.0117684
ID16998	CDRT15L2	-0.89888	-0.0581184	0.19246
ID17124	ZSCAN1	1.99414	0.118605	0.00504261
ID17300	LOC284701	-1.01273	-0.0992738	0.0300541
ID17661	BEX5	0.935913	0.0802354	0.0611615
ID17368	LOC284952	1.59461	0.132742	0.00176161
ID17417	KIAA1602	-0.999982	-0.0629195	0.158959
ID17729	MSL1	-3.01978	-0.223662	4.13523e-06
ID17210	LOC284422	-1.31304	-0.131152	0.00478531
ID17758	TMEM205	-2.6818	-0.186092	9.00609e-05
ID17248	OR14A16	-0.318785	-0.0302222	0.496133
ID17307	PGP	-1.3794	-0.0999616	0.0280265
ID17369	KLHL35	1.13602	0.13342	0.00187092
ID17776	LOC347411	-2.40886	-0.203608	2.32907e-05
ID17695	C17orf65	-2.58663	-0.173235	0.000240182
ID17002	C17orf103	-0.628016	-0.0432817	0.329188
ID17704	C10orf96	-2.56271	-0.220988	5.47981e-06
ID17075	OR9I1	-2.85349	-0.194216	4.7106e-05
ID17463	C14orf25	-1.00821	-0.108484	0.0185654
ID17441	TMEM102	-1.24984	-0.0838164	0.0631974
ID16832	MPV17L	1.73627	0.102828	0.0153085
ID17550	OR10R2	1.97992	0.116383	0.00593818
ID17396	C9orf79	-1.20724	-0.0877754	0.0523922
ID17152	TMEM145	-2.05435	-0.133669	0.00380503
ID16903	OR4C6	-1.44198	-0.159406	0.00075096
ID16997	SPATS1	-0.605916	-0.0386322	0.382431
ID17131	C12orf51	-1.22627	-0.078655	0.0803958
ID16961	C6orf199	-1.42403	-0.0915288	0.0431083
ID17741	OR2AT4	0.981815	0.0702306	0.100809
ID16939	OR8K3	0.909524	0.0654694	0.126557
ID17526	CTU2	1.54951	0.0935659	0.0276482
ID16921	SLC39A12	-1.82806	-0.141245	0.00237295
ID17273	CCDC79	0.0119794	0.00138968	0.974918
ID17541	FAM170A	-1.33301	-0.106404	0.0199234
ID17136	CCDC66	-1.36101	-0.140576	0.00263903
ID17315	LOC283904	-0.947263	-0.0716025	0.111171
ID16976	SERHL2	-1.39481	-0.0998123	0.0282219
ID17309	FLJ39639	-1.60234	-0.101625	0.0253812
ID17654	KRTAP12-2	1.08268	0.0741865	0.0825458
ID16990	EBF3	-0.762899	-0.0634262	0.157478
ID17148	C19orf54	-0.826061	-0.0559251	0.209634
ID16816	FERD3L	-1.43345	-0.120802	0.00874462
ID17207	STEAP2	1.35296	0.0872363	0.0404628
ID17149	NCR3	1.27582	0.0856025	0.0445539
ID17244	C1orf167	1.13445	0.0900602	0.0349147
ID16812	C6orf146	-1.14393	-0.146158	0.00197053
ID16959	C6orf185	-1.1605	-0.0988198	0.0302384
ID17529	C3orf35	-1.69896	-0.109712	0.0162318
ID17122	LOC284288	-0.7677	-0.0569045	0.202543
ID16966	hCG_1790950	-0.708029	-0.0439971	0.320765
ID17359	CCDC57	-0.493054	-0.0722597	0.11591
ID17181	C14orf178	1.19506	0.0949705	0.0259847
ID17278	CEP57L1	-0.645407	-0.0404869	0.360265
ID17596	FOXI3	-0.885401	-0.0749706	0.0965153
ID17135	C12orf40	0.857955	0.0580391	0.175981
ID17395	CDRT4	1.26795	0.0943998	0.0267236
ID17284	ANKRD34A	-1.27281	-0.114678	0.0126697
ID17454	TUSC5	1.48197	0.0898673	0.0345551
ID17572	ICHTHYIN	-1.96098	-0.12535	0.00641715
ID17563	LOC338588	0.917206	0.0708262	0.098353
ID17725	ARL16	-1.70531	-0.149364	0.00140696
ID17780	ANKRD58	1.41492	0.0857598	0.0438785
ID17018	LOC253820	-1.90452	-0.126617	0.0059554
ID16760	LRWD1	-1.31314	-0.0977157	0.0316378
ID17126	SLC7A14	-0.958621	-0.0732984	0.103278
ID17538	GEN1	1.75847	0.121425	0.00415017
ID17573	ANKRD34B	-1.77048	-0.132559	0.00415491
ID17198	LOC284395	2.62794	0.154654	0.000239369
ID16985	TMEM26	-0.416885	-0.0348584	0.431933
ID16840	NYAP1	2.05436	0.121211	0.00413988
ID17252	NBPF15	0.568061	0.0542445	0.209604
ID17177	C14orf182	-1.74532	-0.111001	0.0150652
ID17648	SOWAHB	1.52462	0.0905703	0.0330996
ID16888	DEFB116	-1.30578	-0.144454	0.00208752
ID16936	STH	1.05895	0.0783164	0.0669221
ID17645	LOC338805	-1.77357	-0.142576	0.00218666
ID17121	ANKS4B	1.67327	0.0997694	0.0187046
ID17232	NBPF22P	0.986204	0.0793213	0.0638548
ID17425	LOC283412	1.46818	0.127941	0.00261694
ID17705	C10orf112	-3.11773	-0.207098	1.6361e-05
ID17743	C12orf70	-1.50191	-0.168573	0.000392021
ID17706	FAM111B	-2.75207	-0.211275	1.19768e-05
ID17249	IFNL2	1.86	0.116204	0.0060535
ID16901	OR4S2	-1.90966	-0.128972	0.00514903
ID16957	C6orf184	1.22966	0.0749325	0.0789895
ID17275	CES8	1.56944	0.113566	0.00745703
ID17750	LRRC37A3	0.303124	0.0203312	0.639014
ID17258	SLC36A3	-0.507366	-0.0314151	0.476149
ID17208	FAM71E2	-1.75032	-0.111997	0.0142352
ID17221	LOC283663	1.98654	0.141849	0.000791169
ID16829	ORAOV1	-1.46787	-0.113045	0.0136354
ID17004	CCDC110	1.73252	0.109473	0.00980365
ID17487	HEATR7B1	-1.82472	-0.151557	0.00119634
ID17330	C20orf197	-1.239	-0.0865778	0.0554208
ID17689	TMEM95	-1.89036	-0.192812	5.96944e-05
ID17435	C17orf78	-0.784895	-0.0543555	0.222547
ID17170	C3orf70	0.33698	0.0340408	0.434354
ID17213	KIAA0284	2.33185	0.138033	0.00106589
ID17260	OR2V2	-0.513305	-0.034924	0.429478
ID17028	ASPHD1	0.0330422	0.00337507	0.938819
ID17008	EML3	-0.636213	-0.0399445	0.366637
ID17036	BRWD3	-2.59426	-0.169222	0.000322828
ID16974	C22orf30	-1.0101	-0.0666801	0.136355
ID17384	C2orf61	-0.809327	-0.0634413	0.156925
ID17422	C2orf21	-1.17486	-0.0799826	0.0758092
ID17496	LOC348021	0.693097	0.0669187	0.120632
ID16918	LOC255480	0.565068	0.0464974	0.281399
ID17627	POTEA	0.432359	0.0423186	0.329539
ID17523	CCDC36	-0.999013	-0.0793105	0.0789201
ID16855	KIAA2018	1.35942	0.0936954	0.0277027
ID17477	SLC35E4	-0.547622	-0.0483259	0.279048
ID16904	CYorf15A	-1.61117	-0.109113	0.0168553
ID16759	OSTCL	-0.732979	-0.0481071	0.278756
ID17046	CXorf23	2.47651	0.154381	0.00024804
ID16924	COL24A1	-1.82323	-0.126778	0.00592411
ID17656	SPATA12	-1.56909	-0.0993855	0.0286242
ID16954	C16orf65	1.00345	0.0788646	0.065302
ID16845	ANO5	1.16201	0.0718935	0.0922081
ID17253	IFNL1	0.130022	0.0109929	0.801151
ID17216	FRYL	0.990084	0.10227	0.0171084
ID16814	TMEM130	-0.10571	-0.0141231	0.752135
ID16937	OR8H1	0.714593	0.0675825	0.116721
ID16973	SMTNL1	0.963281	0.0884726	0.038965
ID17610	C6orf58	-0.964629	-0.0869013	0.0556545
ID17569	LOC340096	-1.29758	-0.0908515	0.0448412
ID16792	NAALADL2	0.769521	0.0714708	0.0966632
ID17290	RSPO1	-1.18381	-0.0814682	0.0707543
ID17434	LOC286411	1.12505	0.10645	0.0127621
ID17690	ECT2L	0.387965	0.0247072	0.567865
ID17632	LOC344709	-1.48965	-0.124569	0.00695343
ID17727	C17orf51	-2.42968	-0.165001	0.000443355
ID17237	NPAS4	-0.186453	-0.0183638	0.678191
ID17344	SH2D6	-0.993167	-0.0720833	0.108641
ID17082	OR51F1	-1.10144	-0.0690348	0.123199
ID17180	LOC285484	-0.534884	-0.0521953	0.244268
ID16935	OR5T2	0.967106	0.0711757	0.096391
ID17261	GOLGA8G	2.02844	0.119221	0.00480987
ID17285	C10orf53	-0.0328294	-0.00350361	0.93673
ID17734	QRFP	0.851096	0.0526034	0.220111
ID17049	PHACTR1	1.62885	0.0969396	0.0224003
ID16781	MPEG1	-0.822759	-0.0768244	0.0895113
ID16905	FAM13C1	0.0577939	0.00587939	0.893535
ID17205	TIPRL	-0.404347	-0.0337674	0.446279
ID17356	FAM83H	0.131487	0.0185091	0.676592
ID17786	ZNF829	-1.60694	-0.101865	0.0250533
ID16804	KCTD20	-1.04204	-0.0803459	0.0750755
ID17341	C11orf44	-1.33978	-0.084651	0.0605273
ID17387	OLFML1	1.23324	0.0769213	0.0713097
ID17488	OTOP3	0.225112	0.0275665	0.530428
ID17317	ZNF843	1.5824	0.105258	0.0131481
ID16872	C19orf34	-1.64308	-0.141274	0.00241412
ID17128	FRG2C	-0.497372	-0.0381488	0.38959
ID16777	OR5B17	1.66	0.0990519	0.0195892
ID17796	C1orf223	-2.31021	-0.161434	0.000577011
ID16830	CALHM1	-1.36696	-0.10102	0.0265262
ID16783	OR5A2	1.50865	0.124572	0.0033624
ID17534	FAM159A	-0.49464	-0.0472822	0.290299
ID17281	OR5J2	1.67227	0.0988894	0.0197817
ID17250	C1orf185	-0.439348	-0.0414087	0.353089
ID17336	LOC284890	-1.20015	-0.07829	0.0818214
ID17590	KIAA1211L	-1.22671	-0.118892	0.0100291
ID17466	STAC2	0.350517	0.0364799	0.402279
ID17394	C9orf47	-0.674992	-0.0670619	0.137264
ID17493	C2orf53	-1.15039	-0.075233	0.0940354
ID17193	TAS2R43	-0.199902	-0.0250912	0.575074
ID16883	SLC36A1	0.335219	0.0220866	0.610066
ID17570	CCDC37	-1.13552	-0.083441	0.0646843
ID17619	CTAGE6	0.391213	0.0404287	0.352653
ID17262	FLJ37543	-0.703443	-0.043884	0.322011
ID17039	LEMD2	-0.568445	-0.0724919	0.112193
ID17564	LOC343851	-1.4987	-0.157345	0.000851759
ID17562	XKR7	0.936776	0.0747778	0.0808876
ID17357	LOC283999	-0.191308	-0.0261727	0.560532
ID16915	UCMA	0.891222	0.0568936	0.184449
ID17042	TCERG1L	-0.322524	-0.0199203	0.649981
ID17346	FLJ34048	-0.544904	-0.0576499	0.200497
ID17500	LOC342918	1.53743	0.104758	0.0136301
ID17169	SIAH3	0.769826	0.073544	0.0874677
ID17625	RSPO2	0.748902	0.0594914	0.166406
ID17186	LOC285501	1.99018	0.118557	0.00506165
ID17613	tcag7.893	0.709483	0.100089	0.0214692
ID16929	OR5D18	0.476025	0.0452352	0.29651
ID17618	LCE3C	-1.29645	-0.110181	0.0162487
ID17218	C4orf37	2.0841	0.14464	0.000615925
ID16834	C19orf26	0.939147	0.0713795	0.0956133
ID17761	OR8S1	-3.13845	-0.206216	1.75635e-05
ID17536	FAM131C	1.48569	0.0918795	0.0306784
ID17145	ZNF828	1.55439	0.0928131	0.0289266
ID17138	C3orf23	1.65044	0.100752	0.0175821
ID16991	ARMC3	-0.35625	-0.0349027	0.433107
ID16861	FAM124A	-1.15133	-0.0926289	0.0414272
ID16932	STAC3	-0.959956	-0.0731898	0.103757
ID17642	OSTN	-1.39675	-0.091063	0.0441716
ID16950	OR52B2	-0.529328	-0.0392055	0.376514
ID17553	IFNE	-1.57047	-0.110815	0.0153574
ID17479	C22orf33	0.0418904	0.00543744	0.902446
ID17048	NUTM1	1.70569	0.102043	0.0161345
ID17615	FAM221A	1.1019	0.114711	0.00737797
ID16825	C11orf82	-1.00192	-0.0682021	0.128035
ID17628	KRT26	-1.67321	-0.130668	0.0047124
ID17742	TEX9	-2.22493	-0.144098	0.00191375
ID17401	LOC284064	1.15983	0.0954728	0.0252994
ID16996	OR4S1	1.75933	0.105897	0.0124804
ID17175	LOC283547	-0.702492	-0.065551	0.145417
ID17105	C9orf43	-0.934705	-0.0583972	0.190209
ID16922	HIST1H2BA	0.593626	0.0363539	0.398805
ID17604	SH3RF3	1.03787	0.0699759	0.101763
ID17081	VWDE	1.64097	0.100444	0.0179408
ID17713	DCDC1	-0.847518	-0.0576549	0.196233
ID17389	C17orf58	-0.281958	-0.0320045	0.473884
ID17592	LOC344065	-1.50419	-0.096198	0.0338912
ID17172	TPRG1	1.52116	0.0942711	0.0265236
ID17767	C1orf70	-2.21251	-0.142437	0.00213809
ID17789	SLC35F4	1.64097	0.0971173	0.0221422
ID17505	KRTAP6-2	-1.23707	-0.0779668	0.0829218
ID17067	TMEM136	1.42291	0.0879964	0.0386153
ID17594	NCKAP5	-0.414889	-0.0256785	0.559432
ID17382	LOC285047	0.013776	0.000842852	0.984566
ID17080	C10orf47	-0.693058	-0.0513362	0.249193
ID17722	GNAT3	-2.73106	-0.186996	8.36724e-05
ID17065	OR4D5	-0.631537	-0.0421582	0.341472
ID17058	C10orf67	0.799114	0.0566975	0.186649
ID16983	C10orf107	-0.262918	-0.0161821	0.712013
ID16963	NT5DC1	0.444277	0.0405169	0.349852
ID17329	LOC283143	0.895733	0.0540043	0.207773
ID17788	IGFL1	-1.16203	-0.0733325	0.102208
ID17251	IFNL3	-0.4527	-0.0290701	0.509487
ID17390	C9orf126	-0.296605	-0.0317472	0.476494
ID16787	OR4D6	-0.124352	-0.0101497	0.817278
ID16887	SAMD9L	0.882327	0.058449	0.172778
ID17398	LOC286238	0.7002	0.0875281	0.0434375
ID17772	hCG_1749005	1.06605	0.0801206	0.0608464
ID16989	ENKUR	-0.474565	-0.0347803	0.431857
ID16815	DDX26B	1.21505	0.0726606	0.0886037
ID17139	GLT8D3	0.975999	0.0711778	0.0963299
ID17374	LOC284998	0.91438	0.0846761	0.0483814
ID17494	TMEM255B	1.12582	0.0802196	0.0602907
ID17427	C12orf61	-0.694358	-0.0479497	0.280625
ID17257	FAM154B	-0.241636	-0.0185727	0.673039
ID17623	KLHL38	-0.654087	-0.0658909	0.144218
ID17197	TAS2R19	1.99342	0.131082	0.00192939
ID17639	LOC338758	1.55878	0.0973204	0.0219436
ID17095	THSD7A	0.0851573	0.00613839	0.888006
ID17099	LOC222032	1.57605	0.0950968	0.0251585
ID17041	ZBTB9	0.558435	0.0601458	0.16517
ID17000	MGC87042	1.26834	0.0816627	0.055381
ID17325	C11orf85	-0.932203	-0.0582918	0.190995
ID17211	OFCC1	-0.547224	-0.0383942	0.385923
ID17370	LOC284964	-0.311505	-0.032489	0.466004
ID17421	MORN3	1.01363	0.0715572	0.0943658
ID17060	EHBP1L1	0.320238	0.0258521	0.551429
ID17516	CCDC18	-0.527366	-0.0326415	0.459313
ID17183	LOC283584	-0.0986243	-0.0060666	0.889531
ID17763	ANKRD45	-1.80469	-0.115153	0.01185
ID17351	C17orf28	-0.158161	-0.0204599	0.647498
ID17707	LOC340900	-2.7952	-0.185543	9.32199e-05
ID17143	LOC283481	0.424068	0.0282306	0.513775
ID16818	OR2T6	1.42081	0.0955743	0.024625
ID17459	C14orf39	-0.662689	-0.050421	0.257761
ID17595	TMEM225	-0.184361	-0.0230113	0.606803
ID17548	LOC343384	0.749703	0.0556003	0.19577
ID17738	OR1B1	0.190024	0.0115842	0.78959
ID16811	CXorf61	-0.221236	-0.0141022	0.747592
ID16847	CERS3	0.759609	0.0527578	0.219464
ID16800	FAM83B	-0.556772	-0.0400931	0.365762
ID17263	FAM169B	0.636424	0.0472702	0.272447
ID17676	PLCXD3	-0.160895	-0.0181772	0.68261
ID17318	LOC285941	-0.391323	-0.0357087	0.421846
ID16778	C16orf73	-0.119277	-0.0140118	0.752615
ID17609	TREML3	-0.0767345	-0.0105285	0.813896
ID17397	CCDC144B	-0.326591	-0.0419915	0.351746
ID17364	NKAIN3	-1.00795	-0.0638106	0.153325
ID17715	C11orf53	-1.90757	-0.13456	0.00362645
ID17292	hCG_2028557	-0.643869	-0.040881	0.355753
ID17190	COX18	-0.814962	-0.0911841	0.0463733
ID17349	C17orf54	0.466385	0.0560176	0.198527
ID17268	LOC285679	-0.797672	-0.0546042	0.220412
ID17461	HIST2H2AB	0.0403547	0.00247117	0.954745
ID17102	GCET2	-0.664803	-0.0599942	0.181322
ID17740	KIF24	-2.19491	-0.176686	0.000192165
ID17543	NLRP9	0.855719	0.0514422	0.230456
ID17366	PPP1R42	-0.975854	-0.0680128	0.129188
ID17716	C12orf42	-1.1157	-0.113105	0.0141521
ID16767	R3HCC1	-0.420088	-0.0385796	0.386108
ID17157	WFDC11	-1.04842	-0.0656937	0.141831
ID17194	ACTL9	-0.117238	-0.0123183	0.780716
ID17428	LOC285205	-0.693706	-0.0534526	0.230921
ID17468	ANKRD62	1.31078	0.0781821	0.0665738
ID16899	OR4C11	-1.8493	-0.118156	0.00992633
ID16775	OR10Q1	0.597021	0.0532552	0.217325
ID17348	C7orf53	-0.683009	-0.0567185	0.204902
ID16828	OR1L4	-0.931226	-0.0626164	0.161262
ID17200	SCGB2B2	0.19565	0.0119262	0.783507
ID17749	ANKRD33	-1.30973	-0.141797	0.00247009
ID17745	hCG_1644239	0.381342	0.0252574	0.559411
ID16810	NKAPL	-0.943743	-0.0880408	0.0528381
ID17311	INO80E	-0.923196	-0.0625224	0.161914
ID17470	VSTM2B	1.06008	0.0773353	0.0704086
ID16824	MORN5	1.40051	0.0843092	0.0476228
ID17092	PLAC2	0.0294369	0.00221946	0.959473
ID17287	FUOM	-0.589136	-0.036747	0.405613
ID17673	ZCCHC16	-1.52823	-0.0972865	0.0320016
ID17373	EFCAB4A	0.0346493	0.00221647	0.95943
ID16995	BEND6	-0.0459068	-0.00281586	0.948535
ID17115	UTS2D	0.921165	0.064048	0.134926
ID16780	NUDT8	0.476973	0.0381272	0.377908
ID17712	PTPRQ	-0.15847	-0.0199651	0.655008
ID17733	CPLX4	-1.37961	-0.10461	0.0218795
ID17162	TPRX1	-0.280954	-0.0175255	0.689494
ID17199	TAS2R49	1.43737	0.0991132	0.0197456
ID17098	C1orf101	0.882948	0.0646325	0.131664
ID16763	C7orf33	1.26034	0.0926625	0.0296678
ID17166	IZUMO1	0.26563	0.0161791	0.708968
ID17559	LOC338579	1.69629	0.108063	0.0108179
ID17267	LOC283804	-0.839739	-0.0579696	0.193951
ID16784	LYG2	-0.163788	-0.0100773	0.817783
ID17670	FAM101B	-2.0658	-0.142509	0.00214586
ID17443	KRT42P	-0.705836	-0.0457492	0.302456
ID17701	LRIT2	-2.23754	-0.146259	0.0016552
ID16803	FAM219A	-0.505494	-0.0321087	0.466717
ID16769	C8orf74	1.39106	0.0872996	0.0402454
ID17586	GATS	-0.626564	-0.0503025	0.259312
ID17324	RIMKLA	-0.590588	-0.0494449	0.267745
ID16751	DNAJC18	-0.418328	-0.027986	0.525448
ID17127	GAS2L3	1.29028	0.0776166	0.0686271
ID17583	C6orf127	-0.935745	-0.0647894	0.147746
ID17024	RALGAPA1	2.25431	0.153434	0.000275747
ID17755	PPIAP8	-0.578582	-0.0433333	0.32923
ID16878	CT47A11	-0.444238	-0.0330125	0.455418
ID17770	LOC347364	-0.607452	-0.0470223	0.290711
ID17059	OR10G8	-0.260791	-0.0215721	0.624906
ID17219	PRTG	1.67804	0.121967	0.00401272
ID17029	HYLS1	-0.442463	-0.0279002	0.526399
ID17342	DNHL1	-0.319023	-0.0310804	0.484445
ID16981	ZNF804B	-0.0859147	-0.00568019	0.896603
ID17379	HARBI1	1.08095	0.0969427	0.0233704
ID17451	DNAH17	0.612245	0.0423748	0.32532
ID17021	CCNY	0.443768	0.0493653	0.256505
ID17276	LOC285735	0.402678	0.0447251	0.304497
ID17726	STRA8	-1.80836	-0.115541	0.0115845
ID17633	OR52L1	-0.587327	-0.0632712	0.161255
ID16943	OR5M3	0.341602	0.0238325	0.582222
ID17274	LOC285733	-0.152422	-0.0129584	0.768421
ID17580	SEMA4D	0.681134	0.0575167	0.181699
ID16930	CDC26	0.723607	0.047374	0.270465
ID17411	C11orf36	-0.297676	-0.0185047	0.673222
ID17460	KRT27	-0.814826	-0.0584033	0.190956
ID17798	C1orf175	-1.49875	-0.127593	0.00578891
ID17271	NOMO2	1.28644	0.0790826	0.0635413
ID17499	KRTAP11-1	-0.109528	-0.010691	0.808557
ID16962	ANKRD31	0.868501	0.0556047	0.194756
ID17718	ASPG	0.279138	0.017244	0.690718
ID17736	OR1J1	-1.32936	-0.0941174	0.0380043
ID17537	LRRC66	0.912366	0.0664423	0.120999
ID17475	KRTAP8-1	-0.719173	-0.0500329	0.260709
ID17306	PRR18	0.733262	0.0465473	0.278829
ID17637	LOC338756	-0.541707	-0.0607603	0.178682
ID17057	FAM200A	-0.032841	-0.00201457	0.963158
ID16831	LRTOMT	-0.165779	-0.0179534	0.685836
ID17203	C4orf7	1.75132	0.103612	0.0145311
ID17322	ATG9B	-1.12303	-0.0762322	0.0900426
ID16975	YPEL4	0.592832	0.047597	0.269794
ID17744	TEPP	-0.213066	-0.0245271	0.582259
ID16813	ZCCHC5	-0.128106	-0.0141927	0.749003
ID16758	KIAA1324L	-0.272572	-0.0167865	0.701828
ID16877	CCDC89	-0.405011	-0.0275434	0.532041
ID17333	CCDC153	-0.384993	-0.0283258	0.521065
ID16941	OR5R1	-0.625907	-0.038845	0.379705
ID17578	DPY19L2P2	1.16858	0.0905426	0.0338502
ID17614	LCE1B	1.40189	0.107046	0.0118367
ID16820	LCE5A	-0.402178	-0.025416	0.563511
ID17320	FAM115C	0.66374	0.0470264	0.274588
ID16839	LOC203547	-0.312834	-0.0192891	0.660285
ID17243	DAOA	0.542426	0.0346637	0.421557
ID17624	KAAG1	-1.00187	-0.0629069	0.15903
ID17587	ST8SIA6	0.745139	0.0479244	0.264755
ID17001	RSPH9	0.0114858	0.000707609	0.987044
ID17225	FLJ36144	-0.415976	-0.0327978	0.458776
ID17784	LOC347475	-1.44466	-0.12114	0.00856277
ID17531	hCG_1813818	0.694783	0.0516338	0.230089
ID16833	FLJ32682	-1.09919	-0.077387	0.085593
ID17254	C1orf157	1.42001	0.0845508	0.0469509
ID17420	FAM126B	-0.30132	-0.024748	0.575272
ID17123	DKFZp313A2432	0.957763	0.0681276	0.111572
ID17731	LRRC30	-1.33426	-0.103656	0.0231054
ID17230	RELL2	1.03541	0.0633089	0.138877
ID17085	PPP1R35	1.04259	0.0801739	0.0607795
ID17412	FSIP2	0.511807	0.0519079	0.231019
ID16756	RSBN1L	-0.0382214	-0.00501486	0.91035
ID17446	MAGEB18	1.11866	0.0858963	0.0442818
ID17728	KLRG2	-1.63692	-0.126351	0.00616072
ID17091	DAGLB	-1.61217	-0.102664	0.0239965
ID16823	C11orf66	-0.487912	-0.0442047	0.321594
ID17141	LOC283480	-0.400882	-0.0342221	0.440471
ID17490	C6orf52	1.16643	0.0701756	0.100276
ID17400	C9orf142	-0.355672	-0.028127	0.524478
ID16928	GAS2L2	0.568375	0.0384717	0.372232
ID17597	OR8D4	-0.607434	-0.063175	0.161408
ID17482	hCG_2040224	-0.614219	-0.0424346	0.338594
ID17472	NCCRP1	0.0659606	0.00618825	0.887709
ID17746	SPEM1	-0.870133	-0.0931799	0.0416813
ID17150	PRR19	-0.349812	-0.0218485	0.618984
ID17189	FAM177A1	-0.656643	-0.0570432	0.202805
ID16980	EIF4E1B	0.840146	0.0653935	0.127527
ID16770	FLJ23834	-0.83734	-0.055206	0.215257
ID17380	LOC285033	0.90575	0.0642333	0.133903
ID17158	LYPD5	0.51827	0.0315515	0.464582
ID17686	FAM174A	-1.07491	-0.0830707	0.0660545
ID17100	CATSPERD	-0.0989094	-0.00808028	0.853958
ID17790	C19orf68	1.05483	0.0634094	0.138164
ID17377	SLC22A24	0.290226	0.0234817	0.588788
ID17426	LOC285191	-0.090469	-0.00860729	0.845122
ID17007	TMEM217	0.390308	0.0286942	0.507463
ID17134	C3orf53	0.344357	0.0321922	0.458958
ID17321	C16orf91	0.369665	0.0227127	0.599589
ID17168	EMC10	-0.406819	-0.0284531	0.518893
ID17217	C15orf21	0.640475	0.0413941	0.336313
ID17724	FAM71F2	-2.13542	-0.168476	0.000353333
ID16984	TMEM244	1.28401	0.0766671	0.0721192
ID17044	LYSMD2	0.49125	0.0297675	0.490417
ID17732	FLJ43950	0.0916202	0.00562841	0.897053
ID17011	C6orf89	0.111499	0.00923685	0.832423
ID17719	LOC339209	-1.07619	-0.0933475	0.0402315
ID17737	ADAMTSL5	-1.55455	-0.0993799	0.0286493
ID17014	SCML4	-0.314133	-0.0216694	0.622282
ID17508	RD3	0.141032	0.0106543	0.806761
ID17665	VSIG1	0.0566115	0.00480742	0.912482
ID17498	ANKDD1A	0.539414	0.0374767	0.38504
ID17544	OR2W3	-1.18071	-0.0741817	0.0984062
ID16923	LRRN4CL	-0.031416	-0.00223967	0.959129
ID17485	SPOPL	-0.0373656	-0.00342704	0.937834
ID17035	OR8G5	-0.63926	-0.0511033	0.251923
ID17114	FAM38B2	-0.758014	-0.0606812	0.175425
ID17391	MILR1	-0.116457	-0.0114628	0.795136
ID17204	VSTM1	0.0416399	0.00259383	0.952509
ID17178	CRIPAK	0.45716	0.0277446	0.520628
ID17567	LOC340094	-0.639742	-0.0476768	0.283869
ID16913	REEP3	-0.869905	-0.0643968	0.15055
ID17133	GATC	0.514008	0.0352328	0.414343
ID17312	DKFZp564N2472	0.27669	0.0172748	0.690229
ID17520	OR14K1	0.644572	0.0421944	0.327027
ID16868	FLJ38723	-0.85479	-0.0679033	0.130587
ID17660	KRTAP10-10	0.481471	0.0293365	0.496803
ID17693	LOC339192	-1.30704	-0.0887319	0.0497564
ID17381	IGSF22	0.703851	0.0830647	0.0548862
ID17510	AADACL4	0.735355	0.050952	0.235858
ID17003	LRRC73	0.814268	0.0493162	0.250605
ID17017	C10orf35	-0.893646	-0.0589146	0.186691
ID17800	FAM73A	-1.94833	-0.132281	0.00417821
ID17659	KIAA2022	-0.748859	-0.056738	0.203996
ID17473	KRTAP7-1	0.886759	0.0603656	0.15908
ID17343	OR9G4	0.653202	0.0453614	0.29201
ID16805	CCDC107	-0.093621	-0.00820943	0.85188
ID17068	TSGA10IP	0.612368	0.0374413	0.384692
ID17444	FAM133A	-0.418288	-0.028965	0.511422
ID17064	CXorf58	1.32497	0.0789347	0.0639495
ID17119	FAM133B	0.564728	0.0515262	0.233102
ID17617	FAM183B	0.814169	0.0528083	0.218573
ID16871	OTUD1	-1.10492	-0.0852297	0.0595581
ID17037	C6orf1	0.654372	0.0424371	0.324161
ID16874	LRRC57	-0.519377	-0.0328656	0.456392
ID17588	MSGN1	-0.865563	-0.0600378	0.178928
ID17735	MYPOP	-1.32574	-0.0835715	0.0637462
ID17762	SBSN	-1.30919	-0.0880067	0.0515456
ID16786	C8orf46	0.833083	0.055405	0.196613
ID17117	C2orf72	0.0486586	0.00324804	0.94059
ID17773	FAM5C	-0.719829	-0.0474717	0.285058
ID16978	RICTOR	0.616962	0.0375721	0.382994
ID17293	FAM22E	0.922357	0.0607751	0.15604
ID17445	LOC284120	0.415407	0.026325	0.542567
ID16821	CYBASC3	0.544133	0.0476257	0.270401
ID16946	HEPACAM2	1.03231	0.0631866	0.139659
ID17556	OR2T29	-0.309456	-0.0219476	0.617998
ID17791	GLDN	0.426036	0.037262	0.389861
ID16876	MYADML2	0.187169	0.0124085	0.775175
ID17524	LOC348174	0.658484	0.0397477	0.355708
ID17299	LOC283104	-0.166494	-0.0108499	0.804273
ID16837	DLEU7	-0.503888	-0.0354734	0.422579
ID16851	C2orf69	0.34219	0.0220245	0.61097
ID17294	C1orf111	0.0245447	0.001503	0.972475
ID17622	TAS2R42	-0.362717	-0.0301953	0.495212
ID17056	WDR72	-0.5217	-0.0326792	0.458864
ID17568	LNP1	-0.604932	-0.0415642	0.34839
ID17408	LURAP1L	0.810448	0.0749765	0.0811073
ID17655	RGAG4	-0.475947	-0.045361	0.309935
ID17766	MURC	-0.276823	-0.0170467	0.697459
ID17066	FBXO33	-0.402177	-0.0249305	0.570827
ID17375	TMEM80	0.555756	0.0493761	0.253135
ID17530	LOC348262	0.463456	0.0324549	0.452611
ID16754	FLJ37078	-0.0449212	-0.00476464	0.914053
ID16857	TRIML2	0.0934922	0.00695966	0.873173
ID17301	C16orf81	0.65863	0.0481928	0.262959
ID17452	LOC286528	0.04012	0.0024666	0.954831
ID17532	SELV	0.697292	0.0505182	0.240252
ID17680	LOC345630	-1.29165	-0.087118	0.0538617
ID17113	KLHL34	-0.594898	-0.0564754	0.208185
ID17514	PRAMEF10	0.684981	0.0435262	0.311625
ID17009	PI16	0.180885	0.0124516	0.774528
ID17611	COL28A1	0.749129	0.0659397	0.125322
ID17533	CCDC158	-0.0821448	-0.0060119	0.890776
ID17137	MUC19	1.16692	0.0697049	0.102586
ID17769	TMEM52	-0.972257	-0.0626636	0.160733
ID17730	LOC347119	-1.49737	-0.138661	0.00291045
ID16965	FAM26D	0.813993	0.0544144	0.204884
ID17215	C14orf80	0.811824	0.0488484	0.255152
ID17354	NSMCE2	0.578671	0.0385894	0.370655
ID16849	FAM123C	-0.382514	-0.023602	0.591319
ID17323	OR51V1	-0.286763	-0.0178658	0.683821
ID17195	TAS2R45	0.711496	0.0670019	0.119903
ID17296	ZNF326	1.12837	0.0709069	0.0969026
ID17757	RPL23AP14	-0.969886	-0.0744304	0.0982488
ID17405	FAM171A2	0.129831	0.0106469	0.807186
ID17571	LOC340113	0.318934	0.0225335	0.603169
ID17447	FAM27L	0.479165	0.0308266	0.475295
ID16926	LOC255649	-0.56322	-0.0481771	0.280174
ID17079	OR9Q2	0.685184	0.0434628	0.312329
ID17679	LOC338963	-0.407397	-0.0274545	0.533301
ID16882	C3orf46	-0.144169	-0.00930996	0.831492
ID17337	OR8D2	-0.515179	-0.0427636	0.336421
ID17503	KRTAP13-3	0.239542	0.0194122	0.655358
ID16942	TMEM9	0.278732	0.0179064	0.679567
ID17437	LOC284100	0.789121	0.066193	0.123439
ID17228	DTWD2	-0.0977595	-0.00824358	0.851145
ID17223	C15orf60	0.975928	0.0695313	0.104281
ID17012	LOC256374	0.865528	0.0586313	0.171557
[truncated: 19,585 more rows]

## Sheet: (B)
GENE_ID	GENE_SYMBOL	SSMD	LOG2FOLD_CHANGE	p_value_FRET1_2_t_Test
ID15639	TM4SF18	-18.8888	-2.23353	1.04086e-63
ID20344	LOC729227	-14.7032	-1.24075	2.48626e-49
ID15035	PRPF39	-14.0656	-1.27282	8.8366e-47
ID5677	SLU7	-11.9098	-1.16498	1.27905e-38
ID18137	C1orf189	-11.568	-1.04298	7.02597e-40
ID18635	NRARP	-11.4403	-0.992978	2.80283e-38
ID13576	FAM184A	-11.164	-0.986793	3.2358e-36
ID17958	LEKR1	-10.9351	-0.879769	2.22171e-34
ID2838	ALDH3A1	-10.7207	-1.01981	1.29487e-33
ID2823	ARG1	-10.6878	-1.24288	1.67893e-39
ID15234	LRIF1	-10.6439	-0.945349	6.75731e-37
ID17669	SATL1	-10.4929	-0.862758	4.60975e-33
ID19692	LOC653355	-10.2519	-1.01563	2.72867e-35
ID11481	TBRG4	-9.84598	-0.911878	8.08783e-32
ID17752	C18orf34	-9.73992	-0.779464	6.13816e-30
ID13261	PCNXL4	-9.69057	-0.79169	1.95438e-29
ID18798	LOC642521	-9.46897	-0.817865	4.99795e-32
ID21496	LOC732174	-9.34177	-0.955148	5.13061e-28
ID12896	SMEK2	-9.17335	-0.739076	2.00652e-27
ID1659	RRM1	-9.16075	-1.14127	2.24868e-27
ID17471	HIST2H3A	-9.13871	-0.761018	3.38015e-29
ID5267	NOTCH4	-8.91524	-1.05211	4.72739e-31
ID12870	BET1L	-8.90351	-0.708636	3.14824e-26
ID12083	CEP250	-8.77969	-0.778906	3.14327e-27
ID4890	SENP5	-8.71554	-1.00739	7.51723e-30
ID10708	IRF8	-8.70363	-0.942135	5.15226e-41
ID20984	LOC730800	-8.69211	-0.864538	1.29299e-25
ID14321	RIMBP3	-8.45547	-0.94523	1.46582e-30
ID5960	ABCA9	-8.42291	-0.786495	6.66572e-27
ID15297	C20orf29	-8.4159	-0.625902	2.15962e-24
ID5929	ATF7	-8.36138	-0.708789	4.12191e-24
ID15302	DENND4C	-8.30359	-0.610019	1.07521e-23
ID11014	SEMA3F	-8.26622	-0.88943	5.25056e-39
ID10526	HIST1H1T	-8.23035	-0.733299	1.20589e-32
ID12074	SYNE2	-8.1979	-0.716888	6.16394e-25
ID16947	OR5M11	-8.19238	-0.621759	1.72775e-23
ID11062	SGCD	-8.09597	-0.885071	8.12584e-39
ID13455	ELSPBP1	-8.01989	-1.04684	8.54526e-38
ID3666	EIF2B1	-8.01306	-0.918384	6.55216e-23
ID18700	CLLU1	-7.91262	-0.613014	1.25508e-23
ID20215	ROPN1L	-7.85514	-0.529718	5.22885e-22
ID2977	ZFP36L1	-7.85233	-0.892034	1.44981e-29
ID4342	LTA4H	-7.83378	-0.823098	1.76317e-24
ID18540	LOC641859	-7.80958	-0.791609	6.62488e-31
ID13454	C7orf25	-7.79369	-0.61633	1.88834e-22
ID1935	SSRP1	-7.78662	-0.895207	1.27351e-21
ID490	PAK6	-7.75674	-0.914443	1.66109e-23
ID15346	SH2D1B	-7.73241	-0.692639	3.5445e-27
ID1661	RRM2	-7.68679	-0.880928	2.92692e-21
ID19322	LOC646793	-7.66695	-0.675863	1.57955e-23
ID15037	C14orf119	-7.66139	-0.552449	4.13932e-21
ID15064	DOK4	-7.63562	-0.559982	1.90478e-21
ID17484	LOC347549	-7.63399	-0.574452	1.97679e-21
ID18766	C8orf73	-7.59126	-0.662276	1.04069e-25
ID1674	POLR2I	-7.58419	-0.875546	4.03957e-21
ID2685	TOP3B	-7.55142	-0.972371	5.45758e-32
ID19203	DKFZP781G0119	-7.5406	-0.601811	1.24965e-20
ID18501	IL17REL	-7.51892	-0.551077	7.03208e-21
ID2617	AP1S2	-7.47489	-0.700422	4.67542e-23
ID13038	MAGEE1	-7.45244	-0.565541	2.62748e-20
ID12769	TMOD4	-7.43154	-0.566775	2.33473e-20
ID2618	EIF3G	-7.41898	-0.789209	3.69236e-26
ID17055	C6orf145	-7.40567	-0.546101	3.51187e-20
ID13402	C17orf62	-7.40223	-0.777628	9.31288e-29
ID17683	PRSS53	-7.38477	-0.572265	2.53116e-21
ID11189	UMOD	-7.32951	-0.507529	7.89079e-22
ID11460	BUB3	-7.29237	-0.479051	2.30682e-20
ID19746	LOC652697	-7.21781	-0.66917	3.03844e-23
ID2396	GABRB1	-7.21305	-1.1773	1.69133e-37
ID460	AGK	-7.1994	-0.7762	9.21727e-20
ID11816	ARFGEF2	-7.19636	-0.931884	3.15521e-32
ID21424	LOC732455	-7.19578	-0.617098	3.64119e-18
ID12371	ITGB3BP	-7.14559	-0.603859	1.52344e-20
ID21230	LOC731634	-7.1442	-0.676611	4.7612e-20
ID8555	SDR16C5	-7.12211	-0.619236	2.9279e-19
ID134	MST1R	-7.1203	-0.75541	3.55434e-19
ID1630	POLE	-7.08932	-0.906542	7.26793e-22
ID2273	KCNV2	-7.0502	-0.675438	3.98668e-22
ID20097	LOC727854	-7.03001	-0.581693	1.85019e-24
ID18133	AK3L1	-7.00979	-0.544837	1.41975e-20
ID17076	AKNAD1	-7.00021	-0.58367	8.55326e-22
ID535	DYRK1B	-6.98303	-0.799101	2.19503e-20
ID17515	KRTAP20-1	-6.96228	-0.506798	2.01452e-18
ID19635	LOC650901	-6.9545	-0.550146	1.58248e-18
ID5106	LMX1A	-6.92598	-0.653869	5.44185e-19
ID11197	UVRAG	-6.8865	-0.467132	1.00197e-19
ID15498	NRN1L	-6.86633	-0.484779	5.40792e-18
ID4708	RHBDD1	-6.85147	-0.755256	2.68015e-22
ID9966	ZNF295	-6.83973	-0.721907	6.08321e-28
ID15414	FRMD6	-6.82994	-0.65876	1.09671e-25
ID1553	RAD51L1	-6.79915	-0.749242	8.33447e-18
ID693	PACSIN1	-6.78406	-0.819573	6.21643e-21
ID11018	SEMG2	-6.76769	-0.426995	1.2535e-17
ID2329	KCNK7	-6.71958	-0.771806	1.67311e-25
ID14281	SLA2	-6.6925	-0.568637	1.177e-17
ID668	GRIP2	-6.68661	-0.695893	1.84894e-17
ID21507	KRTAP5-10	-6.6838	-0.632967	1.21141e-18
ID10455	CEACAM8	-6.63922	-0.501298	1.81607e-21
ID19497	LOC645899	-6.63825	-0.516458	3.84422e-17
ID20919	LOC729712	-6.62693	-0.436224	2.64731e-17
ID11451	GTPBP6	-6.60021	-0.416515	4.50987e-17
ID14267	SYDE2	-6.58667	-0.549305	6.30214e-17
ID13504	ASPSCR1	-6.58305	-0.57994	7.28099e-21
ID10900	PSMD5	-6.56022	-0.424231	1.78759e-17
ID10084	ADAMTSL3	-6.55684	-0.519519	2.62408e-19
ID14094	MT4	-6.54263	-1.00048	6.13302e-32
ID5056	ME1	-6.52236	-0.624352	5.61713e-18
ID16795	C9orf91	-6.52181	-0.573631	2.50172e-21
ID2707	CYTH3	-6.48355	-0.593519	4.75652e-19
ID5228	MOCS2	-6.46448	-0.7666	1.25965e-22
ID11441	TSPYL1	-6.45808	-0.44185	2.17782e-18
ID17495	hCG_15200	-6.45534	-0.636588	5.42756e-24
ID17932	OR52N2	-6.39212	-0.542912	1.89524e-20
ID12139	YIF1A	-6.34395	-0.7204	6.41153e-25
ID20095	LOC727853	-6.32729	-0.699637	1.04691e-29
ID5071	MYF5	-6.32523	-0.643241	1.33246e-18
ID21292	LOC731228	-6.31956	-0.525441	4.3393e-15
ID1573	TFAP4	-6.29495	-0.736143	1.97611e-17
ID15496	OR5P3	-6.28957	-0.438941	7.4262e-16
ID10481	CHML	-6.26833	-0.429823	9.44965e-18
ID17717	LOC341112	-6.26448	-0.448502	8.73809e-16
ID12076	ARHGEF9	-6.26131	-0.54436	4.00792e-18
ID9580	ZNF134	-6.25893	-0.444632	6.70241e-16
ID15128	DNAH3	-6.23286	-0.469942	2.79109e-17
ID14169	AIF1L	-6.18676	-0.512851	1.54801e-15
ID6680	TIMM8B	-6.15889	-0.85689	1.10095e-17
ID10013	RFX7	-6.15767	-0.49051	5.60926e-18
ID19966	LOC728183	-6.15572	-0.404964	1.03454e-15
ID14534	TIFA	-6.14523	-0.523977	5.91803e-16
ID66	MAP3K3	-6.12809	-0.705287	1.06212e-17
ID18597	LOC441377	-6.09875	-0.436846	1.26488e-15
ID14055	KRTAP3-1	-6.077	-0.507924	2.40249e-15
ID13009	PARP6	-6.07312	-0.474932	2.35711e-16
ID11387	TMOD1	-6.06303	-0.467824	1.04445e-19
ID20057	LOC727826	-6.06016	-0.408034	7.3306e-16
ID18072	C6orf140	-6.05772	-0.450943	2.87913e-16
ID5757	DBF4	-6.04198	-0.481924	3.18831e-15
ID15554	OR4D2	-6.03387	-0.416913	7.90649e-15
ID9517	ARNT2	-6.02384	-0.450118	3.87049e-16
ID18726	LOC642384	-6.01721	-0.467161	5.26344e-17
ID10957	MAGEA4	-6.01027	-0.502194	1.84716e-21
ID2251	CLCA3	-6.00627	-0.494564	3.12065e-15
ID11159	UBC	-5.95567	-0.631081	9.8185e-28
ID9860	TESC	-5.95208	-0.484189	1.11524e-17
ID21199	LOC730195	-5.94471	-0.559524	3.33366e-16
ID14067	VANGL1	-5.92357	-0.507001	2.64617e-15
ID19631	LOC649198	-5.92203	-0.502804	1.50835e-16
ID8995	SLC6A19	-5.91016	-0.509937	3.53618e-15
ID15978	C7orf34	-5.90121	-1.02309	9.339e-17
ID17069	MRPL21	-5.88997	-0.498483	5.41555e-18
ID10583	CRK	-5.88943	-0.375103	7.11127e-15
ID11366	XKRY	-5.88121	-0.506346	1.17348e-21
ID16791	PATL1	-5.86873	-0.420728	1.59596e-14
ID18809	LOC442160	-5.84864	-0.436493	1.35058e-15
ID13202	KIAA1432	-5.84796	-0.531149	9.45091e-19
ID14179	ARMC2	-5.81062	-0.506811	2.72515e-15
ID17528	SKA2	-5.80731	-1.05764	1.09828e-38
ID20656	LOC729950	-5.77284	-1.22978	2.13162e-47
ID4522	KLK7	-5.77176	-0.511002	4.70412e-14
ID9202	HLA-B	-5.76072	-0.518573	1.71952e-15
ID18740	CTXN3	-5.743	-0.570637	1.29867e-21
ID5154	LRP6	-5.71497	-0.691191	3.86139e-20
ID3151	CBR1	-5.70286	-0.604715	2.06423e-19
ID9906	DNAJA4	-5.69579	-0.450125	4.03556e-16
ID19737	LOC651672	-5.69144	-0.510222	7.77539e-17
ID18244	UNC93B2	-5.69089	-0.4031	4.60593e-14
ID16952	TCTEX1D2	-5.68962	-0.431078	5.60796e-15
ID204	MAP4K2	-5.62514	-0.577742	5.97902e-14
ID11332	RPL14	-5.62366	-0.361689	3.64986e-14
ID17086	C17orf66	-5.60807	-0.396177	2.04352e-13
ID20557	LOC728948	-5.5941	-0.487263	9.0514e-20
ID8758	RDH12	-5.57849	-0.609	8.65786e-19
ID6901	PARP14	-5.57639	-0.662538	3.59209e-13
ID2321	ATP13A5	-5.57161	-0.442294	3.43001e-13
ID2548	ABCB11	-5.56658	-0.505462	1.25001e-15
ID2229	CACNA2D4	-5.56656	-0.444718	2.76661e-13
ID13915	FRMD1	-5.54899	-0.494005	8.54442e-15
ID13097	PCNP	-5.54812	-0.398193	5.17251e-13
ID20892	LOC729897	-5.53635	-0.392942	4.45311e-15
ID14215	C11orf68	-5.51824	-0.451532	3.42227e-13
ID14779	AIG1	-5.51631	-0.415758	9.46711e-15
ID402	PI4K2A	-5.48288	-0.542365	6.79778e-13
ID1560	PMS2	-5.48037	-0.567751	9.01535e-13
ID5876	NXF1	-5.46891	-0.629898	6.01923e-21
ID20442	LOC729293	-5.46238	-0.359566	2.07092e-13
ID17985	KRTAP12-3	-5.45997	-0.415102	1.34199e-14
ID9435	CLINT1	-5.45725	-0.383216	4.48431e-13
ID4189	ISL1	-5.45446	-0.570538	2.76464e-13
ID20800	LOC729834	-5.44935	-0.345909	9.85042e-13
ID15174	PPP1R9A	-5.44925	-0.41512	1.02153e-14
ID1689	RBMS2	-5.43639	-0.56859	8.57912e-13
ID14399	TSPYL5	-5.42756	-0.450805	3.67873e-13
ID1979	STAT4	-5.42361	-0.892013	2.34296e-21
ID13019	MOSPD1	-5.40568	-0.83563	1.74042e-30
ID19590	LOC653073	-5.40301	-0.577819	1.58959e-19
ID20673	LOC729432	-5.39357	-0.343629	1.28347e-12
ID11374	SART1	-5.38878	-0.337861	6.38093e-13
ID11090	RPL34	-5.38045	-0.3314	1.37128e-12
ID16470	NLRP7	-5.37749	-0.787506	1.33347e-12
ID646	COMT	-5.36485	-0.669167	1.30711e-16
ID16771	C8orf47	-5.35472	-0.392191	3.15456e-13
ID18710	CCNYL3	-5.33625	-0.385906	2.896e-13
ID10786	POU2AF1	-5.33582	-0.330283	1.57128e-12
ID8025	TOMM40L	-5.33158	-0.546074	1.25025e-15
ID20000	C21orf54	-5.32864	-0.538371	3.27634e-22
ID17643	TMEM119	-5.32293	-0.369236	3.28526e-12
ID3035	CA7	-5.32142	-0.639721	1.15663e-20
ID10368	ZNF707	-5.30897	-0.416167	1.47568e-14
ID18057	CEACAM16	-5.30328	-0.382767	4.03328e-13
ID4260	GZMA	-5.30073	-0.691741	4.1173e-20
ID2305	KCNH3	-5.29403	-0.462288	5.98562e-14
ID17303	LOC283867	-5.26525	-0.364705	5.22974e-12
ID7206	GALNT10	-5.2554	-0.701992	4.36818e-14
ID13213	JPH2	-5.25447	-0.377893	3.94298e-12
ID13526	RIC3	-5.25314	-0.381476	2.77246e-12
ID12330	FBXO5	-5.25303	-0.674978	4.3464e-23
ID5873	NUDC	-5.25167	-0.400736	5.80168e-12
ID14312	CENPL	-5.24874	-0.420882	4.97862e-12
ID17807	C1orf95	-5.24828	-0.56126	3.85151e-21
ID19005	LOC643043	-5.23841	-0.445186	3.7339e-14
ID13855	CLMN	-5.22108	-0.445025	6.20425e-13
ID20144	LOC728292	-5.20668	-0.445963	1.0776e-17
ID17954	PLSCR5	-5.19804	-0.412052	1.91435e-14
ID16331	FAM109A	-5.18879	-0.749258	6.82689e-12
ID433	MPP6	-5.17785	-0.623927	2.77645e-15
ID21137	LOC730430	-5.17727	-0.436202	5.41409e-12
ID741	PSPH	-5.17007	-0.588895	2.96174e-14
ID5303	SRGAP3	-5.16983	-0.394027	1.07333e-11
ID5571	ACTR3	-5.16414	-0.427576	5.09576e-13
ID11135	SPN	-5.15611	-0.464397	1.92608e-19
ID17856	C2orf71	-5.15607	-0.355571	6.89442e-12
ID1099	GPR17	-5.15141	-0.530114	1.03834e-11
ID18488	PRAMEF3	-5.14734	-0.358754	4.96641e-12
ID21286	LOC731220	-5.14388	-0.418173	2.2435e-11
ID18694	LOC554235	-5.14235	-0.349941	1.23349e-11
ID19997	LOC727997	-5.14167	-0.57194	9.23439e-24
ID9859	SP6	-5.14107	-0.457682	2.0163e-16
ID17050	MAMDC2	-5.1381	-0.534437	1.69633e-19
ID2154	GRIK3	-5.13761	-0.416614	3.48296e-12
ID4748	BAT1	-5.13337	-0.492932	2.12412e-13
ID13918	STMN4	-5.13135	-0.489164	1.37698e-14
ID14879	DTL	-5.12012	-0.450848	2.49194e-16
ID5273	NP	-5.11941	-0.50156	1.07388e-13
ID18811	LOC442175	-5.11916	-0.47201	3.70585e-17
ID502	CLK4	-5.10764	-0.506732	8.03841e-12
ID3119	RUNX3	-5.0982	-0.405834	9.03864e-12
ID857	INPP1	-5.09318	-0.556212	2.75873e-13
ID11274	BAIAP3	-5.09063	-0.341282	4.40012e-13
ID14358	CHRDL1	-5.08287	-0.416869	7.14609e-12
ID2655	MBD4	-5.07681	-0.394879	2.36985e-11
ID13003	SHD	-5.07597	-0.444273	5.70144e-15
ID21174	LOC731508	-5.07549	-0.407636	5.17621e-11
ID3298	CLNS1A	-5.06136	-0.505089	2.18128e-11
ID18218	C4orf40	-5.06076	-0.347734	1.55974e-11
ID19754	LOC652710	-5.05575	-0.399027	2.88653e-12
ID11306	CUL1	-5.04202	-0.340146	5.06314e-13
ID19357	AK3L2	-5.03953	-0.374584	2.80043e-11
ID2608	TPST1	-5.03797	-0.392608	2.9016e-11
ID9276	HSPA6	-5.02552	-0.532036	6.15044e-16
ID20406	LOC729065	-5.02242	-0.38946	7.17359e-15
ID9182	CCT6A	-5.01872	-0.456277	3.8634e-13
ID11005	MAP6	-5.01835	-0.311602	1.44953e-11
ID18397	OR13J1	-5.01016	-0.409165	2.66316e-14
ID822	PEX6	-5.00893	-0.568847	1.18154e-13
ID146	NME1	-5.00089	-0.494607	1.85518e-11
ID19621	LOC649133	-4.99491	-0.379477	1.78799e-11
ID5306	PCK2	-4.98834	-0.380544	3.68122e-11
ID20211	LOC728119	-4.98537	-0.315588	3.14456e-11
ID19959	LOC727976	-4.98	-0.652358	2.36058e-27
ID1956	LEFTY2	-4.95918	-0.50423	5.5322e-11
ID1684	POMC	-4.95173	-0.554232	2.26526e-12
ID19867	LOC652164	-4.95069	-0.429358	1.716e-13
ID12217	PHLDA3	-4.94706	-0.487282	9.92689e-16
ID10587	HAPLN1	-4.94646	-0.298605	6.58448e-11
ID10877	NCF4	-4.94223	-0.341005	4.63425e-13
ID11874	RAB11FIP2	-4.92924	-0.396359	4.63566e-12
ID21300	LOC731276	-4.91428	-0.821477	6.71443e-24
ID18471	LOC392713	-4.91336	-0.366038	2.3986e-12
ID610	EIF2AK4	-4.90276	-0.486919	3.15925e-11
ID8147	ESCO1	-4.89992	-0.781942	1.97381e-23
ID4873	ZNF192	-4.89754	-0.468023	1.57264e-12
ID18311	LOC391370	-4.87659	-0.407032	3.40052e-14
ID15101	C12orf35	-4.87176	-0.326748	1.10668e-10
ID14	HCK	-4.86657	-0.535682	1.14917e-12
ID2716	EDF1	-4.85541	-0.422509	2.13847e-12
ID11096	RPL37	-4.85358	-0.430953	1.08412e-17
ID2538	OASL	-4.85334	-0.428743	1.23472e-12
ID16940	IL27	-4.85319	-0.40154	1.29657e-13
ID17678	IRGM	-4.83264	-0.373766	2.18833e-12
ID6224	TREX2	-4.82624	-0.685105	7.04317e-23
ID17677	TMEM202	-4.81676	-0.402064	1.23612e-13
ID4509	RCE1	-4.80943	-0.411905	1.31126e-10
ID6595	SEC61A1	-4.80524	-0.594169	1.64382e-11
ID19889	LOC650656	-4.80346	-0.49503	3.80374e-16
ID11311	TDGF1	-4.80319	-0.291254	1.55254e-10
ID1586	PNLIP	-4.80072	-0.610818	6.30445e-14
ID14902	ODAM	-4.79989	-0.338254	3.42456e-11
ID13495	NCAPG	-4.79896	-0.404632	2.99525e-13
ID1226	KISS1R	-4.77963	-0.538359	6.37452e-12
ID17684	ACTBL2	-4.77887	-0.326901	2.41447e-10
ID21289	LOC730229	-4.77446	-0.451367	1.75579e-12
ID18690	LOC550631	-4.76933	-0.320581	2.546e-10
ID17664	LILRA5	-4.7659	-0.346259	3.52171e-11
ID19667	LOC649267	-4.75893	-0.362994	8.36427e-11
ID17156	PHLDB3	-4.75707	-0.347435	3.13372e-11
ID17414	LOC285141	-4.75228	-0.385392	6.80596e-13
ID14232	MPV17L2	-4.74512	-0.395699	4.52973e-11
ID6512	NAT6	-4.7397	-0.576544	4.34926e-11
ID15369	CSMD3	-4.73699	-0.347107	1.38457e-11
ID4376	CASP5	-4.73545	-0.53171	1.05793e-14
ID14286	C14orf128	-4.72896	-0.396623	4.19425e-11
ID10667	CSPG4	-4.72337	-0.308639	2.10966e-11
ID9299	PLAGL2	-4.72207	-0.382858	1.97641e-10
ID15464	NTAN1	-4.71827	-0.332813	6.03789e-11
ID16977	MED19	-4.69481	-0.320711	4.47885e-10
ID18094	LOC390352	-4.69471	-0.31589	4.10925e-10
ID4995	NDUFB3	-4.69422	-0.396862	4.26937e-10
ID19928	LOC728172	-4.6924	-0.291364	4.68954e-10
ID14882	FLJ20464	-4.69007	-0.320888	2.0446e-10
ID17703	FAM23B	-4.68462	-0.352445	1.91217e-11
ID7561	ZNF655	-4.6832	-0.387158	5.01869e-10
ID4984	LDHA	-4.68216	-0.523051	2.11248e-14
ID18315	FLJ22447	-4.6815	-0.333822	6.71696e-11
ID4304	CFI	-4.68075	-0.694615	4.1143e-20
ID20945	C6orf100	-4.67397	-0.299527	1.91998e-10
ID16450	THAP5	-4.6709	-0.66407	2.7094e-10
ID13223	ANKRD50	-4.66916	-0.358447	2.80007e-11
ID19684	FAM153C	-4.6637	-0.420401	4.14036e-13
ID11399	TNNT2	-4.65815	-0.392988	1.02656e-15
ID15850	OR1N1	-4.64888	-0.644256	6.34238e-10
ID10276	UHRF2	-4.64368	-0.317487	4.01078e-10
ID17063	OR6T1	-4.64305	-0.319067	5.28831e-10
ID20687	LOC729448	-4.6363	-0.327247	8.86928e-12
ID6808	2-Mar	-4.63116	-0.557948	1.21809e-10
ID1221	GRM8	-4.62772	-0.482617	2.25803e-10
ID20492	LOC729112	-4.62568	-0.287247	7.38745e-10
ID14269	RNASEH2C	-4.60543	-0.421798	4.95031e-12
ID11787	LPIN2	-4.60332	-0.424224	3.67994e-13
ID2722	RNMT	-4.60308	-0.513111	7.65591e-16
ID14835	NOP16	-4.59825	-0.38165	3.90372e-13
ID5124	LRP1	-4.59593	-0.400339	3.2897e-10
ID16596	FAM9A	-4.59362	-0.684818	1.12482e-10
ID2555	ALDH1A2	-4.59187	-0.383318	6.82211e-11
ID12031	KPTN	-4.59066	-0.364154	9.242e-11
ID11013	PCNT	-4.58595	-0.37816	6.05689e-15
ID13879	WDR76	-4.58054	-0.377793	2.10364e-10
ID17672	IRF2BP2	-4.5706	-0.399667	1.64542e-13
ID16884	DEFB114	-4.56961	-0.311194	1.1502e-09
ID1197	CHRM2	-4.56551	-0.462799	7.9598e-10
ID19715	LOC649676	-4.56515	-0.409172	1.19688e-12
ID15243	VPS53	-4.56184	-0.312352	4.9104e-10
ID17419	SPRYD4	-4.55907	-0.323478	3.45406e-10
ID17823	CERKL	-4.55798	-0.317974	3.37521e-10
ID10428	ECM1	-4.55496	-0.383924	3.082e-15
ID19570	LOC652444	-4.55211	-0.3328	1.32562e-09
ID9211	NPTX2	-4.54544	-0.530342	7.9238e-16
ID6894	AMZ2	-4.54342	-0.560295	1.08129e-10
ID18126	hCG_1984468	-4.53638	-0.344885	2.21203e-11
ID13705	TCTN2	-4.53143	-0.601273	1.16591e-18
ID20870	LOC730037	-4.52811	-0.363544	1.50351e-13
ID20643	LOC729421	-4.52672	-0.298166	2.26241e-10
ID11000	RPL6	-4.50441	-0.32211	4.53066e-12
ID17074	CNIH2	-4.49807	-0.334968	1.11667e-10
ID5623	PDIA6	-4.48919	-0.470816	1.11959e-14
ID14945	PRR13	-4.48853	-0.351691	8.90528e-12
ID19772	PHLDB3	-4.48544	-0.353917	1.97256e-10
ID18394	FLJ41200	-4.48345	-0.397371	9.98121e-14
ID17264	RNF180	-4.4834	-0.311933	1.07837e-09
ID8028	BICC1	-4.47771	-0.825177	1.23211e-24
ID10021	KCTD14	-4.47339	-0.30375	1.5935e-09
ID12276	UNC50	-4.45859	-0.373039	4.17707e-11
ID2616	OGT	-4.45633	-0.424993	1.82064e-12
ID13337	VIPAR	-4.45424	-0.321797	9.63138e-10
ID19857	LOC652049	-4.45193	-0.33509	1.08853e-09
ID3454	CR1L	-4.44799	-0.500412	3.17377e-11
ID13336	MGC2752	-4.44286	-0.343148	1.25856e-10
ID8560	FAHD2B	-4.4399	-0.349848	3.09453e-09
ID8950	SERPINA9	-4.43679	-0.402453	3.95918e-11
ID4987	MTRR	-4.43525	-0.490964	2.76847e-13
ID2813	RAB33A	-4.4332	-0.458456	9.66313e-14
ID17545	NLRP10	-4.43052	-0.305791	1.96878e-09
ID19784	hCG_31916	-4.42872	-0.343601	5.06232e-10
ID17697	LHFPL1	-4.42623	-0.341013	6.17926e-11
ID14175	TMUB1	-4.42491	-0.363603	7.04169e-10
ID20890	LOC729895	-4.42272	-0.288288	6.72267e-10
ID19067	LOC643783	-4.42032	-0.461023	9.86622e-15
ID19022	LOC644953	-4.4073	-0.413468	8.2463e-13
ID3984	HOXA11	-4.40091	-0.801207	1.5404e-19
ID4737	WNT7A	-4.39228	-0.370843	3.24163e-09
ID17782	OR13H1	-4.38998	-0.302097	2.82457e-09
ID17453	C17orf89	-4.38564	-0.378599	1.43571e-12
ID10426	EBF1	-4.38485	-0.270052	1.77617e-09
ID10702	HUS1	-4.38442	-0.304131	3.70393e-11
ID18421	C1orf130	-4.38289	-0.325409	1.62736e-10
ID20683	LOC729441	-4.3756	-0.404303	1.52566e-15
ID10854	RPS14	-4.37459	-0.381471	4.31298e-15
ID10069	ZNF496	-4.37422	-0.302595	1.80152e-09
ID10759	DMP1	-4.37319	-0.378145	6.39047e-15
ID505	PAPSS1	-4.37015	-0.446418	5.13755e-10
ID7909	ST6GAL2	-4.36866	-0.362595	3.55053e-09
ID973	PPP1R1A	-4.36788	-0.558972	2.57205e-13
ID12205	TMEM50A	-4.36723	-0.373751	3.96133e-11
ID7576	PCDH19	-4.36515	-0.364296	3.11084e-09
ID17554	NBPF7	-4.3641	-0.339535	7.21308e-11
ID17699	LOC340602	-4.36405	-0.322117	4.0285e-10
ID17777	C1orf110	-4.36254	-0.345984	3.79909e-11
ID18498	TMEM41B	-4.36096	-0.291492	4.76128e-09
ID20877	LOC729690	-4.35278	-0.275948	2.56353e-09
ID10922	RPS28	-4.339	-0.258397	6.49513e-09
ID16920	ELMOD2	-4.33875	-0.354749	1.58922e-11
ID10362	ZNF454	-4.33831	-0.295592	3.59311e-09
ID6279	RASD2	-4.33229	-0.336803	1.88877e-09
ID13479	CDCP1	-4.33106	-0.356024	3.69457e-11
ID19880	LOC652869	-4.33078	-0.358823	1.28431e-10
ID16914	LOC255411	-4.32557	-0.35576	1.43924e-11
ID9901	CAB39L	-4.3247	-0.30183	1.95145e-09
ID1954	TGFB3	-4.31915	-0.512835	3.43891e-11
ID16608	KRTCAP3	-4.31542	-0.593398	5.75165e-09
ID11661	NRG2	-4.31315	-0.315198	7.58774e-09
ID13461	RTP4	-4.31165	-0.317522	1.46207e-09
ID13497	IFRG15	-4.30169	-0.323387	8.4124e-10
ID21305	LOC730677	-4.3012	-0.368481	1.20889e-09
ID18489	LOC400856	-4.30103	-0.321059	2.54554e-10
ID14432	TMEM55B	-4.29559	-0.489085	1.63907e-14
ID7936	PODNL1	-4.29117	-0.351524	8.43294e-09
ID1937	SMARCD2	-4.29066	-0.428825	6.8567e-09
ID3322	CLPS	-4.29037	-0.496765	4.11823e-11
ID11041	MEN1	-4.27826	-0.284041	3.72431e-10
ID12003	NUP50	-4.27257	-0.513515	1.06789e-16
ID17694	MACC1	-4.27133	-0.340762	6.46551e-11
ID10953	SMAD2	-4.27024	-0.270222	1.76204e-09
ID15887	OR2T34	-4.26565	-0.625621	1.45922e-09
ID16037	LYZL4	-4.26192	-0.585557	8.0738e-09
ID16496	LOC169834	-4.26028	-0.809473	6.2543e-13
ID15314	IWS1	-4.25668	-0.461947	9.89912e-17
ID20024	LOC728221	-4.25368	-0.264199	9.02882e-09
ID2233	GRIN3A	-4.25109	-0.330588	6.41033e-09
ID19623	LOC649136	-4.24891	-0.307902	1.24259e-08
ID11464	ZMYM4	-4.24381	-0.343459	3.91033e-13
ID10408	ZNF564	-4.24103	-0.327977	1.4662e-10
ID5160	LSAMP	-4.2393	-0.492071	2.64282e-13
ID6329	ORC3L	-4.23648	-0.412047	2.38761e-12
ID19375	LOC646195	-4.23542	-0.3322	1.44149e-09
ID6155	ETHE1	-4.23501	-0.326395	4.70273e-09
ID16917	C10orf111	-4.23488	-0.349197	2.80985e-11
ID17591	LUZP2	-4.23447	-0.287366	1.17386e-08
ID799	CDC25B	-4.2288	-0.433729	1.21788e-09
ID1632	POLE2	-4.22468	-0.593445	2.11658e-13
ID18398	LOC401497	-4.2218	-0.355004	8.2406e-12
ID19634	LOC653162	-4.22101	-0.308024	1.23219e-08
ID13561	MRPL38	-4.21456	-0.441439	9.10711e-15
ID21170	LOC731069	-4.21144	-0.330086	2.32505e-08
ID10699	CD37	-4.19951	-0.257044	7.62711e-09
ID2118	CLIC1	-4.19933	-0.321518	1.37333e-08
ID3631	GLO1	-4.1986	-0.438165	1.88679e-09
ID14460	METTL18	-4.19754	-0.354322	1.56205e-09
ID18388	RPS26P10	-4.19481	-0.389999	2.27622e-13
ID19749	RPL14L	-4.19474	-0.314435	7.02522e-09
ID10547	BMP3	-4.18888	-0.286127	2.97295e-10
ID17577	ZC3H12D	-4.18847	-0.316096	7.40652e-10
ID3866	FKBP5	-4.18793	-0.517086	1.10662e-11
ID20899	LOC729562	-4.18244	-0.746907	6.44379e-31
ID20703	hCG_2001000	-4.17598	-0.267592	6.34919e-09
ID17506	LOC342994	-4.17374	-0.356197	1.41178e-11
ID13514	FASTKD3	-4.16354	-0.289043	2.08912e-08
ID1789	SP3	-4.16211	-0.420103	1.19095e-08
ID14515	FAM83A	-4.15777	-0.580461	7.66502e-18
ID15604	SPACA3	-4.15522	-0.349656	1.15727e-11
ID17667	ZC3H12B	-4.1523	-0.441129	2.73425e-15
ID14451	RRP36	-4.14941	-0.320645	2.47953e-08
ID13163	SLAMF8	-4.14895	-0.488001	1.00012e-16
ID19672	LOC652627	-4.14737	-0.507344	1.48762e-16
ID12944	C3orf14	-4.14415	-0.295596	1.14641e-08
ID13408	GDAP1L1	-4.14383	-0.286749	2.58058e-08
ID8735	ARHGAP30	-4.1399	-0.413607	1.62499e-11
ID13260	TAF1D	-4.13742	-0.291109	1.73257e-08
ID13685	ZYG11B	-4.1292	-0.401808	2.92266e-11
ID14629	FAM105B	-4.12536	-0.397631	4.1656e-11
ID11346	CBX4	-4.12507	-0.258969	6.21676e-09
ID511	AAK1	-4.12223	-0.503773	1.11977e-11
ID11193	UPK3A	-4.1179	-0.311056	1.73693e-11
ID20270	LOC728573	-4.11717	-0.292177	4.56067e-10
ID14895	DPM3	-4.11257	-0.543698	2.60061e-20
ID11004	RPL9	-4.10978	-0.329187	2.12972e-12
ID947	MTMR7	-4.10646	-0.418756	3.33483e-09
ID9304	CLDN7	-4.10233	-0.573596	2.53282e-17
ID14889	DCUN1D1	-4.09767	-0.363702	2.75759e-12
ID13505	STRA6	-4.09708	-0.350358	6.5988e-11
ID7918	WNT5B	-4.09606	-0.466666	9.50609e-13
ID13515	NOC3L	-4.09008	-0.287265	2.47259e-08
ID12607	ASTE1	-4.08879	-0.329379	4.88991e-10
ID10804	MRPL12	-4.08667	-0.243088	3.50698e-08
ID3473	ARID3A	-4.08417	-0.395659	2.88508e-08
ID12016	SCAP	-4.08411	-0.312559	9.75415e-09
ID9735	CLDN14	-4.07545	-0.270995	3.92991e-08
ID3755	GALNT2	-4.0754	-0.473586	1.9277e-10
ID16274	C1orf227	-4.06992	-0.556304	2.84736e-08
ID14871	TRMT112	-4.06924	-0.345801	1.74453e-11
ID5199	MYOD1	-4.06682	-0.549906	3.04515e-15
ID14724	BCOR	-4.06513	-0.278419	1.48225e-08
ID10884	RPS19	-4.06167	-0.318677	7.27853e-12
ID9190	GTF2H4	-4.06108	-0.361163	1.2742e-09
ID10506	STOM	-4.05944	-0.257972	6.98036e-09
ID14194	GJA10	-4.05555	-0.33669	6.78062e-09
ID13342	CRELD2	-4.05263	-0.356648	3.63165e-11
ID14859	C22orf28	-4.04859	-0.342229	2.52285e-11
ID12507	WDR51A	-4.04474	-0.33364	1.52975e-09
ID14731	DACT1	-4.04122	-0.328587	1.01262e-10
ID14632	PGAP3	-4.03706	-0.362789	7.87406e-10
ID12321	SCC4	-4.02975	-0.296192	4.04356e-08
ID5191	NKTR	-4.02817	-0.332789	5.82198e-08
ID17675	C1QTNF9	-4.02133	-0.338612	8.30505e-11
ID13279	CCDC90B	-4.02078	-0.482836	1.7364e-16
ID9224	COL1A2	-4.01387	-0.428046	4.962e-12
ID20336	LOC729036	-4.01366	-0.550282	1.85626e-22
ID17805	SMTNL2	-4.01265	-0.286002	1.36258e-08
ID3550	ERF	-4.00932	-0.38829	4.6186e-08
ID2235	GRIN3B	-4.00554	-0.589189	1.39207e-18
ID552	HIPK1	-4.00539	-0.381519	3.86031e-08
ID18684	LOC642278	-4.00358	-0.294581	3.64294e-09
ID11268	BCAR3	-4.00174	-0.257009	7.80309e-09
ID13082	PRX	-3.99953	-0.285223	3.00161e-08
ID9168	CASQ1	-3.99374	-0.540313	4.13437e-16
ID19486	LOC647011	-3.91607	-0.542791	6.61694e-18
ID11907	CCDC85B	-3.88172	-0.804261	3.84297e-27
ID20858	SPEG	-3.72932	-0.428773	1.25798e-16
ID20599	LOC728777	-3.71258	-0.459655	4.16601e-18
ID17907	C9orf119	-3.57226	-0.504694	2.55373e-18
ID15229	XKR8	-3.4886	-0.468027	7.79758e-17
ID9990	VPS11	-3.44999	-0.801209	1.38009e-29
ID10798	RPLP0	-3.44599	-0.513523	2.03546e-21
ID12224	NSL1	-3.44114	-0.686164	6.74996e-23
ID19490	LOC647031	-3.43202	-0.651132	8.41406e-22
ID19524	LOC647049	-3.4278	-0.583305	2.64167e-19
ID18132	FLJ43860	-3.38653	-0.499305	5.05195e-18
ID12822	C6orf203	-3.3637	-0.575595	4.58362e-20
ID14522	IGLL3	-3.32398	-0.574089	2.16425e-17
ID20503	LOC728715	-3.24113	-0.558041	2.02772e-22
ID12144	WAPAL	-3.08955	-0.497565	8.61992e-16
ID9987	DNAJC30	-3.07869	-0.648484	9.14495e-24
ID8031	SPSB2	-3.0539	-0.625504	7.41665e-18
ID8811	TRIM61	-2.78175	-0.556697	2.64817e-16
ID17620	TBC1D26	-2.71337	-0.510824	9.36175e-18
ID19575	LOC648749	-2.69484	-0.703236	5.72445e-23
ID9348	ELF1	-2.56627	-0.645697	4.60044e-19
ID1024	PDC	-2.54228	-0.901866	1.40596e-21
ID9994	ZC3H15	-2.42596	-0.7805	3.04006e-27
ID20261	LOC728154	-2.39383	-0.472918	5.6633e-18
ID19185	LOC643428	-2.35781	-0.758362	4.04489e-24
ID10255	ZNF772	-2.28725	-0.769849	1.48357e-26
ID9640	VAPB	-2.256	-0.684625	8.0046e-24
ID20562	LOC729358	-2.193	-0.480951	4.4907e-18
ID9981	GTF2IRD2	-1.95937	-0.561505	5.2288e-19
ID9647	ZBTB43	-1.92566	-0.58673	8.62656e-20
ID9985	SYT3	-1.74621	-0.486564	6.27947e-16
ID9538	VAMP8	-1.64898	-0.560995	3.65521e-18
ID9820	ZNF586	-1.6126	-0.600315	3.12983e-19
ID10067	ZNF607	-1.57248	-0.54391	2.26091e-17
ID12525	CNOT10	-1.44688	-0.580173	2.37436e-16
ID9815	GRHL2	-1.36107	-0.531596	3.5677e-16
ID12448	C10orf137	-1.26704	-0.992773	8.92944e-23
ID10856	PRNP	-1.18748	-0.886384	2.11497e-23
ID9688	NTN1	-1.11617	-0.935362	2.2588e-21
ID3860	FKBP2	2.10338	0.481322	1.78308e-16
ID18938	LOC644828	2.40248	0.692921	1.72587e-37
ID2378	CNGA1	2.53905	0.418227	5.72105e-18
ID8864	RAB41	2.69364	0.395414	6.56389e-16
ID2381	ASIC5	2.97299	0.449163	1.79829e-20
ID8980	CA13	3.14108	0.428176	2.39727e-18
ID16894	DEFB123	3.21676	0.361038	7.39754e-17
ID16204	GDF7	3.29309	0.78464	1.86871e-26
ID20737	LOC729623	3.35645	0.327018	2.81426e-16
ID17025	C10orf27	3.50768	0.407289	1.40601e-20
ID17399	KIAA1267	3.91786	0.362949	3.33022e-17
ID13451	SAMSN1	4.0068	0.263724	9.06325e-10
ID174	PTK6	4.01739	0.344916	3.19059e-10
ID11146	TNFSF9	4.03286	0.206676	4.26045e-08
ID5413	PUM1	4.03505	0.263348	6.76556e-09
ID8603	SLC17A8	4.0381	0.31171	6.00333e-11
ID21354	LOC732398	4.03849	0.25782	7.8895e-08
ID8038	TRIM7	4.04139	0.285318	6.10113e-09
ID5562	PAX6	4.05085	0.256436	1.63148e-08
ID4886	HTRA4	4.05324	0.357962	8.85476e-13
ID6096	PUF60	4.06423	0.3278	7.80786e-13
ID5759	RALBP1	4.06897	0.284152	4.24429e-10
ID10552	FANCF	4.07739	0.25436	2.21319e-11
ID2198	KCNA1	4.07833	0.358734	1.81754e-14
ID4578	ABHD4	4.08808	0.281739	1.5567e-08
ID15124	UCHL5IP	4.0939	0.247177	2.06647e-09
ID10484	GTF3C1	4.09718	0.349812	3.56897e-19
ID19762	LOC652726	4.09839	0.249768	2.06199e-08
ID5702	ANAPC10	4.10355	0.252407	2.69269e-08
ID6307	U2SURP	4.10896	0.269014	3.21285e-09
ID2747	BTAF1	4.11277	0.277624	2.08323e-09
ID11030	SFRP4	4.11584	0.209001	3.00768e-08
ID15969	DCST2	4.12869	0.420772	5.12579e-09
ID16982	CADM2	4.13842	0.328104	1.34403e-14
ID5904	SF3A1	4.15832	0.537114	1.13201e-28
ID2297	CLCA4	4.16065	0.32894	1.64093e-12
ID2441	SCN3B	4.18033	0.290308	3.84885e-10
ID8731	ZNF449	4.19218	0.294182	6.09468e-10
ID20208	LOC728518	4.19283	0.22332	8.94731e-09
ID2509	NRP2	4.21316	0.268686	6.50856e-09
ID20232	LOC728339	4.21473	0.236869	1.14751e-09
ID18618	RNF165	4.22823	0.308554	1.65416e-13
ID14357	C6orf114	4.23022	0.34257	4.6718e-13
ID24	PRKACB	4.23533	0.322375	4.00812e-09
ID19305	LOC645504	4.23922	0.254662	1.08464e-08
ID6275	LILRA4	4.24951	0.283817	4.3443e-10
ID18379	OR2A25	4.25572	0.268267	1.06031e-10
ID2674	B4GALT4	4.26127	0.2684	6.72008e-09
ID13845	NOL10	4.26291	0.283916	1.61627e-09
ID3019	MPPED2	4.2729	0.306875	3.87686e-11
ID17061	OR10S1	4.28373	0.24273	7.52023e-09
ID19323	FLJ37453	4.2997	0.258756	6.3168e-09
ID2124	ATP2B1	4.30039	0.292629	2.77068e-10
ID18870	LOC644090	4.30756	0.283571	2.13093e-10
ID558	ANKK1	4.31501	0.337637	7.13294e-10
ID20750	LOC729990	4.32482	0.255152	6.16868e-11
ID17120	SMIM21	4.32758	0.246153	4.65329e-09
ID19250	LOC647188	4.3564	0.267095	2.06667e-09
ID10661	CSN1S1	4.35664	0.280928	1.94809e-13
ID20340	FLJ45513	4.36927	0.229878	3.29837e-09
ID8806	SLC39A5	4.37203	0.330841	3.9351e-12
ID251	EPHA7	4.37285	0.405896	1.51022e-13
ID20038	FAM90A20	4.37572	0.253805	7.63394e-11
ID2292	CHRNA5	4.38958	0.272335	4.02099e-09
ID20852	hCG_1994895	4.39366	0.268295	6.85448e-12
ID19074	LOC645018	4.40134	0.275847	6.21501e-10
ID5608	PCDH9	4.41172	0.278458	8.85369e-10
ID181	PLK1	4.41935	0.326566	2.47506e-09
ID2615	CPNE1	4.43027	0.273803	3.31629e-09
ID5335	PLCH2	4.43824	0.279955	7.20997e-10
ID414	TSSK6	4.44029	0.326709	2.43132e-09
ID8563	BZRPL1	4.47201	0.334822	2.18608e-12
ID19091	LOC643227	4.48802	0.267394	1.96175e-09
ID5311	LPGAT1	4.49664	0.302079	3.24154e-11
ID4526	PRSS8	4.49783	0.433465	9.84721e-18
ID5796	LRRN2	4.49792	0.2774	1.01317e-09
ID10939	NTF4	4.50868	0.298728	6.92495e-15
ID14840	TMEM161A	4.54784	0.312296	6.35053e-14
ID2904	ACAT1	4.55407	0.364281	6.70094e-15
ID2606	TPST2	4.57924	0.336819	4.68518e-13
ID15226	TBC1D22B	4.59016	0.268148	8.47339e-11
ID11302	CUL3	4.59313	0.2634	4.28584e-12
ID3120	AQP3	4.59587	0.289235	4.25404e-10
ID996	PIN1	4.59671	0.40848	1.02511e-13
ID5121	MYL3	4.59755	0.367821	1.9665e-13
ID21131	LOC730416	4.59764	0.291158	1.50667e-09
ID17561	LOC338586	4.60421	0.277692	4.4048e-11
ID10436	EFNA4	4.60845	0.247136	6.96729e-11
ID8257	MTFMT	4.62614	0.431111	4.97551e-18
ID19165	LOC643972	4.62879	0.358029	2.06581e-15
ID10539	COL4A4	4.64362	0.235	5.13718e-10
ID20235	LOC727943	4.64569	0.241688	5.1804e-10
ID18076	RP11-307F22.3	4.6462	0.336845	1.12228e-15
ID2468	ZRSR2	4.65167	0.292563	2.69388e-10
ID18930	C15orf56	4.66321	0.307383	6.31102e-12
ID15790	SPATA18	4.68255	0.447865	4.35796e-10
ID2625	LRRFIP1	4.69071	0.303942	5.55867e-11
ID4896	FOLH1B	4.6928	0.310609	4.43647e-10
ID19252	LOC647190	4.73997	0.316702	1.51383e-12
ID15970	PM20D2	4.7681	0.463358	1.0179e-10
ID20561	LOC728961	4.78209	0.251817	1.00929e-10
ID3007	ATOH1	4.7889	0.316638	8.99455e-12
ID661	AKT3	4.81136	0.355667	8.14772e-11
ID2413	GPR137B	4.81309	0.30313	6.15253e-11
ID4441	ERAP1	4.84206	0.331665	2.83697e-11
ID9665	ZNF211	4.84216	0.284859	8.54128e-12
ID11939	STON1	4.85156	0.297741	3.15947e-11
ID4495	KLK4	4.8522	0.333257	2.29105e-11
ID2895	PRDM1	4.8784	0.372029	1.80713e-15
ID4319	USP7	4.89565	0.36661	2.22982e-13
ID2607	EIF2B5	4.91443	0.38994	9.53969e-17
ID14554	SESTD1	4.91713	0.313843	2.67602e-11
ID8804	B4GALNT3	4.92287	0.358994	5.64966e-14
ID5670	BTN3A3	4.94078	0.367198	1.26554e-15
ID17455	CSN1S2A	4.95153	0.32018	4.33312e-14
ID2469	CCNK	4.9689	0.324856	2.64778e-12
ID10469	APLP2	4.98337	0.281532	1.56564e-13
ID1477	RFX5	5.00213	0.384545	1.38424e-11
ID9757	MKL2	5.01216	0.290142	3.58499e-12
ID15430	C15orf27	5.02055	0.27571	2.48595e-11
ID20321	LOC728613	5.02852	0.311708	2.64579e-15
ID5722	ALG3	5.0376	0.30468	2.09786e-11
ID19276	LOC646675	5.06265	0.297454	2.65252e-11
ID6115	ANGPTL2	5.08434	0.329743	4.87923e-13
ID20090	LOC728459	5.12331	0.334525	3.31448e-17
ID7939	KCTD10	5.12858	0.385042	6.14219e-15
ID17313	LOC283902	5.13415	0.31279	1.46751e-13
ID6757	SLC38A2	5.15727	0.45683	2.20111e-13
ID203	DGKQ	5.18685	0.482804	2.38656e-18
ID9038	SREBF1	5.19167	0.340018	9.31995e-13
ID21259	LOC730225	5.20301	0.557953	1.46197e-26
ID5721	PAICS	5.24577	0.347067	3.15572e-14
ID20293	ANKDD1B	5.25227	0.268766	5.7088e-12
ID16762	FAM185A	5.26881	0.291387	4.80903e-12
ID2141	KCNK12	5.27177	0.359389	1.27818e-14
ID6114	DZIP1	5.28512	0.31511	4.40166e-12
ID17440	YIPF6	5.28736	0.32734	1.20981e-14
ID2971	BPI	5.29616	0.381076	3.82093e-16
ID3090	AFP	5.42815	0.332449	8.12055e-13
ID12923	LANCL2	5.44488	0.308711	8.49863e-13
ID2809	PPIG	5.45363	0.344934	1.20331e-13
ID2624	SLC4A4	5.57911	0.341997	1.86821e-13
ID17279	OR10AG1	5.58194	0.307591	3.32395e-13
ID4727	TUBA3C	5.59835	0.467453	2.79391e-20
ID10501	CNN1	5.62274	0.335198	4.20954e-18
ID17089	C7orf27	5.67019	0.370467	4.94339e-18
ID19199	LOC644023	5.687	0.345921	1.28385e-14
ID11532	TMCC2	5.71412	0.34342	2.47422e-14
ID6241	ADAT1	5.7839	0.342228	6.41144e-14
ID2771	EFTUD2	5.85104	0.364114	5.58831e-15
ID4450	CPE	6.02321	0.387403	9.16878e-15
ID17478	RP11-35F15.2	6.03613	0.382198	5.12494e-19
ID5979	NM_021652	6.04573	0.364274	1.7431e-15
ID4437	C1RL	6.07355	0.405914	5.38942e-16
ID20275	LOC728580	6.19826	0.319714	4.91849e-16
ID21341	LOC731860	6.19898	0.37792	1.11587e-14
ID6068	COPZ1	6.34317	0.714192	8.93143e-45
ID9225	PAFAH2	6.39316	0.441361	6.19819e-20
ID19483	LOC645848	6.42237	0.38231	2.41513e-17
ID5392	ARHGAP29	6.44524	0.419327	1.20161e-19
ID20536	LOC729147	6.53015	0.329585	7.01313e-17
ID12803	BHLHE22	6.57652	0.415387	4.20266e-21
ID21030	LOC730864	6.78371	0.441981	6.91186e-19
ID9332	ING1	6.89327	0.419074	2.69547e-18
ID7636	APOBEC3G	7.04002	0.439383	8.04135e-19
ID4070	HOXD4	7.21047	0.570069	8.38012e-24
ID5388	OLR1	7.24315	0.464751	2.38252e-23
ID17045	HIST1H2AA	7.37212	0.416692	5.14631e-22
ID4046	HOXD3	7.6116	0.577344	2.40499e-24
ID2948	ACTG2	7.65943	0.444944	4.2072e-21
ID20525	LOC728927	7.85357	0.413635	1.54191e-24
ID19063	LOC643770	7.91196	0.492835	1.78235e-26
ID540	TSKS	7.91696	0.568958	1.6859e-24
ID17022	YTHDF3	8.48469	0.510704	1.4837e-30
ID5627	NAMPT	8.71945	0.496701	4.11391e-26
ID15280	UBAP2	9.44673	0.477455	2.41503e-28
ID18283	C12orf76	9.81989	0.518564	4.97814e-32
ID14749	NUB1	10.351	0.824188	1.22438e-61
ID2310	KCNJ4	11.0088	0.844771	2.70194e-56
ID6070	COPG1	14.3366	0.95554	9.96377e-68
