# Supplementary material for: Novel regulators of PrPC biosynthesis revealed by genome-wide RNA interference
Source: PLoS Pathog. 2021 Oct 27;17(10):e1010013. doi: 10.1371/journal.ppat.1010013 (PMC8575309; doi:10.1371/journal.ppat.1010013)
Supplement: S2 Table — Effect of the 55 siRNA hits in U251-MG and GIMEN. (XLSX) [file ppat.1010013.s006.xlsx]

## Sheet: Tabelle1
	U251-MG						GIMEN
	siRNA 1		siRNA 2		siRNA 3		siRNA 1		siRNA 2		siRNA 3
Gene Symbol	SSMD	p-value	SSMD	p-value	SSMD	p-value	SSMD	p-value	SSMD	p-value	SSMD	p-value
APLP2	5.98773	1.07713e-21	6.40484	4.38472e-22	7.38503	7.67501e-41	-5.05276	7.69858e-16	3.70699	4.54343e-14	5.56861	2.37252e-21
APOBEC3G	4.12571	5.17041e-21	0.404559	0.152618	3.4476	5.25123e-15	6.31801	5.15125e-44	3.94556	2.40443e-27	4.4366	1.02358e-34
ARHGAP29	2.7852	7.57498e-12	3.7579	3.06682e-26	5.11872	2.57193e-29	0.424489	0.118766	8.79269	9.03406e-42	-2.66193	1.54097e-10
B4GALNT3	2.08696	1.1142e-07	3.84194	1.88387e-27	3.84175	9.59548e-22	3.48962	1.00633e-08	-4.93205	5.71467e-18	6.84905	5.22748e-25
C10orf27	0.942035	0.0350011	2.88362	2.24939e-17	2.7288	2.03818e-17	7.86557	6.12653e-44	0.801835	0.0332342	7.1742	3.5064e-39
C12orf76	7.46533	3.87902e-28	3.29437	9.17608e-12	4.33669	4.39308e-17	-2.43879	2.28833e-05	4.43312	2.42138e-15	9.19001	6.69315e-68
C20orf29	-0.618002	0.246132	-4.44467	1.03357e-20	-5.85527	7.84738e-23	11.4408	1.60128e-62	-11.5762	8.38609e-52	-5.58179	8.11852e-22
COPG1	2.17103	2.19815e-05	7.31838	4.98366e-67	6.69712	1.59438e-26	0.723101	0.084118	2.95691	2.99255e-61	16.729	2.47048e-74
COPZ1	11.4765	6.96421e-75	9.43733	8.432e-66	8.4306	7.23718e-50	10.1806	3.96169e-93	6.28062	7.09817e-52	2.06967	2.79754e-05
CUL3	4.0598	1.76063e-20	4.52468	1.87838e-38	5.12589	4.56467e-33	-1.60971	1.59385e-16	12.8502	1.85187e-56	7.95828	6.0456e-30
EIF2B1	-5.30709	6.31e-13	-8.98805	8.76e-21	-2.02486	5.8e-05	-3.72316	1.5944e-11	-4.6078	5.27041e-17	3.01525	1.42979e-07
FANCF	5.03747	1.57913e-29	5.26455	2.73423e-17	0.672918	0.109965	-0.813998	0.0485623	-6.75654	4.37718e-32	4.7063	9.10902e-15
FBXO5	-5.53994	2.65e-12	-7.36906	2.05e-17	-4.22413	7.94e-15	2.82814	2.03278e-06	10.3493	3.81041e-23	-4.32223	5.42797e-10
FKBP2	7.27607	5.04416e-59	13.8749	6.42778e-89	15.3507	2.61817e-76	13.3243	1.1398e-62	17.2785	3.16582e-81	25.2928	5.75842e-108
FLJ20464	-4.61779	5.84638e-19	-0.403573	0.475271	-4.43617	1.6877e-13	-8.14659	1.84905e-31	2.88377	1.01244e-08	-7.56047	1.8004e-35
GABRB1	-4.63948	5.25e-15	0.00212154	0.996528	-8.3963	6.05e-21	-3.93465	3.04419e-09	2.10843	0.000695951	-14.9486	5.72923e-29
HOXA11	2.15333	3.1032e-05	-10.6614	4.00534e-44	-4.03448	5.74168e-21	6.56351	7.59491e-29	-9.33766	1.48996e-36	-10.2901	2.75996e-45
HOXD3	15.0194	3.76217e-63	13.6389	9.93322e-69	9.75297	4.17078e-78	10.4566	1.53098e-58	9.60395	5.32533e-60	3.71036	6.7403e-45
HOXD4	19.538	2.0412e-109	18.3293	1.84911e-84	4.06655	2.79972e-37	24.9874	4.84145e-113	7.75307	5.09501e-42	6.2747	5.73656e-22
KCNK12	0.306105	0.494148	5.85485	1.82071e-26	3.92039	4.96572e-16	7.6234	3.47822e-31	2.14503	1.14968e-05	-0.958543	0.0325215
KCTD10	4.11702	3.2268e-35	4.78563	1.22475e-23	5.37962	1.53841e-22	3.58163	3.44099e-25	-3.04938	4.19927e-07	3.71137	4.74705e-27
KIAA1267	3.00714	5.266e-16	2.6068	6.58119e-11	4.18039	2.15657e-23	4.16317	3.28388e-13	4.93828	3.4244e-16	5.62554	2.92189e-20
LEKR1	1.25655	0.0292398	-1.94052	1.38541e-24	-4.13166	2.35119e-12	6.01946	2.56767e-36	-14.1916	3.43139e-63	-9.75989	8.99525e-39
LOC642521	-6.46752	1.84e-16	1.28383	0.0318856	-5.81699	6.99e-13	-4.24116	5.0959e-09	1.13604	0.0305223	-11.5404	1.55782e-24
LOC643770	3.97928	9.77393e-22	1.82562	0.00027641	6.69106	1.18032e-26	4.58196	1.34322e-17	7.13114	4.71134e-34	1.05643	0.0426345
LOC645848	3.79672	3.05105e-34	5.23575	4.32396e-20	1.23348	0.00179368	-5.78388	4.801e-19	5.06246	3.71031e-24	3.49871	5.97072e-09
LOC730195	-1.96002	0.000229632	-4.75305	1.24213e-21	-3.18076	3.94319e-18	-1.24976	0.0224103	-9.44089	3.30976e-41	-1.66744	0.00149126
LOC730800	-7.10231	9.99631e-30	-0.448981	0.432538	-3.31869	1.0298e-23	-9.6735	2.56151e-48	1.00994	0.0201194	-7.69162	2.87634e-45
MOCS2	4.1528	8.41e-09	4.8539	1.57e-10	0.0267161	0.949802	-2.87753	8.36652e-06	-2.38723	0.000127625	-1.06048	0.0442252
MOSPD1	1.05385	0.0218038	-4.80462	2.7247e-16	-10.4991	4.2738e-50	7.36163	5.37631e-48	-7.32981	2.71566e-28	-13.7995	2.71526e-58
MTFMT	2.09988	1.55558e-07	5.82503	1.59692e-20	7.30566	1.4138e-32	5.01264	1.19777e-20	-3.25426	2.09619e-09	1.1495	0.0291188
NOL10	3.46205	3.41026e-25	0.568183	0.238414	5.65831	8.50827e-25	-0.949293	0.0815155	0.403194	0.343212	2.74794	1.74558e-09
NRARP	-5.56914	1.67193e-19	1.2145	0.014217	-10.0753	1.36094e-54	-4.20671	4.61583e-12	-3.39615	1.54277e-08	-15.4122	1.14152e-65
NXF1	-5.30459	2.1974e-23	-6.07452	1.53102e-22	-6.53564	9.8908e-23	-1.85258	1.90301e-05	-0.940663	0.105731	4.32258	4.72812e-14
PM20D2	1.18265	0.0294962	4.52444	1.4565e-22	4.63685	3.98478e-15	1.80307	2.50618e-05	2.23221	8.88769e-06	5.68305	1.39969e-30
POLE	-6.52461	2.71e-18	-9.77558	4.94e-21	-3.84272	1.02e-13	-4.44562	2.10627e-10	-0.077776	0.890904	-3.24218	5.51714e-07
POLE2	-8.42399	1.09e-18	-6.84488	3.03e-17	-1.65436	0.00112165	-3.7706	1.88022e-08	-1.48311	0.00809849	-2.5057	1.44662e-05
POLR2I	-4.98226	1.98687e-18	0.456992	0.414348	-7.7734	8.91749e-36	-10.3749	7.96338e-43	1.18353	2.34186e-05	-5.0151	7.7642e-16
PRDM1	8.08806	2.58e-18	4.38686	1.14e-09	2.07952	8.75e-05	0.521818	0.338808	-0.339951	0.425553	3.86025	1.40173e-08
PRNP	-16.2539	1.37561e-67	-18.858	1.29641e-76	-10.4446	2.1298e-67	-16.9714	1.81151e-71	-18.2299	2.57636e-74	-6.27589	8.60565e-29
PRSS8	3.74983	9.15416e-13	4.85632	1.6735e-16	3.92058	9.95525e-15	7.20877	9.20004e-32	-2.53314	4.04579e-08	-0.0226796	0.959509
PUF60	2.77944	3.0308e-08	3.47533	2.54631e-15	4.04388	3.04829e-21	1.52755	1.5656e-05	5.73371	1.46366e-34	9.70944	9.88419e-41
PUM1	3.10708	3.14482e-25	4.19048	2.0231e-20	4.79023	1.04212e-28	7.81459	9.48719e-45	9.65287	1.70117e-56	4.45041	9.29346e-33
RDH12	-2.01171	3.13683e-05	-2.0541	1.01444e-22	-2.01847	5.32472e-18	6.0144	6.31454e-23	-14.9812	2.1956e-62	-8.07887	2.25788e-36
RRM1	-13.8418	3.76e-27	-6.56693	1.37e-21	-6.53844	1.22e-15	-3.48626	2.23673e-07	-4.05161	1.48456e-08	2.92173	9.04317e-06
RRM2	-8.53927	8.49e-20	-4.77653	3.39e-17	1.67263	0.00437708	-5.21264	4.24386e-12	-2.31769	0.000143248	3.30585	1.08565e-06
SF3A1	9.02575	3.51082e-36	3.18857	7.15672e-08	5.79052	7.44621e-20	-0.102285	0.824878	6.89624	3.01886e-26	-0.869265	0.113332
TIMM8B	-9.56347	5.77794e-44	-4.44201	2.68564e-21	1.7046	0.00231493	-14.6581	3.71243e-62	-7.6121	8.87717e-31	3.69308	2.03394e-22
TMCC2	4.52872	3.30112e-14	0.68769	0.21489	1.77835	8.2396e-23	4.77649	7.26692e-19	2.69036	5.6091e-13	6.30644	5.60849e-25
TRIM7	3.45785	1.83452e-21	1.79933	0.00112231	4.74823	1.53405e-24	0.294995	0.490649	6.51391	5.41202e-29	7.7843	2.60067e-71
TSKS	4.53035	2.90919e-26	2.28461	1.40161e-21	1.15709	0.0231765	-0.0123717	0.966865	2.08989	4.99335e-05	3.91239	5.12381e-15
USP7	2.50419	2.63943e-07	3.01744	2.25242e-24	5.20717	1.8916e-18	-2.21074	0.000128709	14.26	1.74871e-67	4.41535	3.29202e-23
YIF1A	0.318569	0.417253	-11.1648	4.14822e-49	-4.38612	9.25377e-18	0.354755	0.0286515	-5.23788	1.46194e-36	-2.09001	9.90679e-10
ZFP36L1	3.25607	1.69303e-14	-4.88075	1.08348e-19	-6.09576	9.56344e-21	0.15525	0.758572	-8.52006	1.15673e-35	-5.85562	4.09934e-35
ZRSR2	0.274324	0.565067	4.26347	6.81321e-23	3.1919	6.87362e-16	4.98399	4.54937e-15	12.7725	3.06514e-79	7.34842	1.58959e-30
