# Supplementary material for: Novel regulators of PrPC biosynthesis revealed by genome-wide RNA interference
Source: PLoS Pathog. 2021 Oct 27;17(10):e1010013. doi: 10.1371/journal.ppat.1010013 (PMC8575309; doi:10.1371/journal.ppat.1010013)
Supplement: S3 Table — (XLSX) [file ppat.1010013.s007.xlsx]

## Sheet: Tabelle1
gene_id	transcript_id	gene_name	type	description	U251_1	U251_2	U251_3
ENSG00000186092	ENST00000335137	OR4F5	protein_coding	olfactory receptor family 4 subfamily F member 5 [Source:HGNC Symbol;Acc:HGNC:14825]	0	0	0
ENSG00000278566	ENST00000426406	OR4F29	protein_coding	olfactory receptor family 4 subfamily F member 29 [Source:HGNC Symbol;Acc:HGNC:31275]	0	0	0
ENSG00000273547	ENST00000332831	OR4F16	protein_coding	olfactory receptor family 4 subfamily F member 16 [Source:HGNC Symbol;Acc:HGNC:15079]	0	0	0
ENSG00000187634	ENST00000341065; ENST00000342066; ENST00000420190; ENST00000437963; ENST00000455979; ENST00000464948; ENST00000466827; ENST00000474461; ENST00000478729; ENST00000616016; ENST00000616125; ENST00000617307; ENST00000618181; ENST00000618323; ENST00000618779; ENST00000620200; ENST00000622503	SAMD11	protein_coding	sterile alpha motif domain containing 11 [Source:HGNC Symbol;Acc:HGNC:28706]	171.6	261.4	223.6
ENSG00000188976	ENST00000327044; ENST00000469563; ENST00000477976; ENST00000483767; ENST00000487214; ENST00000496938	NOC2L	protein_coding	NOC2 like nucleolar associated transcriptional repressor [Source:HGNC Symbol;Acc:HGNC:24517]	1472	1474	1486
ENSG00000187961	ENST00000338591; ENST00000463212; ENST00000466300; ENST00000481067; ENST00000622660	KLHL17	protein_coding	kelch like family member 17 [Source:HGNC Symbol;Acc:HGNC:24023]	254	306.3	335
ENSG00000187583	ENST00000379407; ENST00000379409; ENST00000379410; ENST00000480267; ENST00000491024	PLEKHN1	protein_coding	pleckstrin homology domain containing N1 [Source:HGNC Symbol;Acc:HGNC:25284]	61.39	65.64	65.98
ENSG00000187642	ENST00000341290; ENST00000433179; ENST00000479361	PERM1	protein_coding	PPARGC1 and ESRR induced regulator, muscle 1 [Source:HGNC Symbol;Acc:HGNC:28208]	14.3	13.82	14.57
ENSG00000188290	ENST00000304952; ENST00000428771; ENST00000481869; ENST00000484667	HES4	protein_coding	hes family bHLH transcription factor 4 [Source:HGNC Symbol;Acc:HGNC:24149]	21.86	102.5	77.12
ENSG00000187608	ENST00000379389; ENST00000624652; ENST00000624697	ISG15	protein_coding	ISG15 ubiquitin-like modifier [Source:HGNC Symbol;Acc:HGNC:4053]	96.71	182	160.2
ENSG00000188157	ENST00000379370; ENST00000419249; ENST00000461111; ENST00000466223; ENST00000469403; ENST00000477585; ENST00000478677; ENST00000479707; ENST00000492947; ENST00000620552	AGRN	protein_coding	agrin [Source:HGNC Symbol;Acc:HGNC:329]	5540	10490	8680
ENSG00000237330	ENST00000453464	RNF223	protein_coding	ring finger protein 223 [Source:HGNC Symbol;Acc:HGNC:40020]	0	0	0
ENSG00000131591	ENST00000379319; ENST00000379320; ENST00000379325; ENST00000379339; ENST00000421241; ENST00000427787; ENST00000434641; ENST00000442117; ENST00000462097; ENST00000464905; ENST00000465822; ENST00000467751; ENST00000472741; ENST00000473600; ENST00000475119; ENST00000477196; ENST00000480643; ENST00000482816; ENST00000487177	C1orf159	protein_coding	chromosome 1 open reading frame 159 [Source:HGNC Symbol;Acc:HGNC:26062]	114.4	179.6	141.4
ENSG00000162571	ENST00000379288; ENST00000379289; ENST00000379290; ENST00000460998; ENST00000486379; ENST00000506177; ENST00000514695	TTLL10	protein_coding	tubulin tyrosine ligase like 10 [Source:HGNC Symbol;Acc:HGNC:26693]	0	0	0
ENSG00000186891	ENST00000328596; ENST00000379265; ENST00000379268; ENST00000486728	TNFRSF18	protein_coding	TNF receptor superfamily member 18 [Source:HGNC Symbol;Acc:HGNC:11914]	0	0	0
ENSG00000186827	ENST00000379236; ENST00000453580; ENST00000497869	TNFRSF4	protein_coding	TNF receptor superfamily member 4 [Source:HGNC Symbol;Acc:HGNC:11918]	0	1.152	0
ENSG00000078808	ENST00000263741; ENST00000360001; ENST00000403997; ENST00000459994; ENST00000465727; ENST00000478938; ENST00000494748	SDF4	protein_coding	stromal cell derived factor 4 [Source:HGNC Symbol;Acc:HGNC:24188]	6949	9174	7696
ENSG00000176022	ENST00000379198	B3GALT6	protein_coding	beta-1,3-galactosyltransferase 6 [Source:HGNC Symbol;Acc:HGNC:17978]	433.1	686.4	625.5
ENSG00000184163	ENST00000330388; ENST00000462849; ENST00000468365; ENST00000478606; ENST00000486627	C1QTNF12	protein_coding	C1q and TNF related 12 [Source:HGNC Symbol;Acc:HGNC:32308]	0.8409	5.758	7.712
ENSG00000160087	ENST00000347370; ENST00000349431; ENST00000360466; ENST00000400929; ENST00000400930; ENST00000422076; ENST00000435198; ENST00000450390; ENST00000461142; ENST00000464036; ENST00000466752; ENST00000467339; ENST00000471154; ENST00000473215; ENST00000477894; ENST00000488418; ENST00000491779; ENST00000502382; ENST00000503294; ENST00000509720	UBE2J2	protein_coding	ubiquitin conjugating enzyme E2 J2 [Source:HGNC Symbol;Acc:HGNC:19268]	629	764.7	688
ENSG00000162572	ENST00000325425; ENST00000338555; ENST00000379099; ENST00000379101; ENST00000379116; ENST00000400928; ENST00000467651; ENST00000470022	SCNN1D	protein_coding	sodium channel epithelial 1 delta subunit [Source:HGNC Symbol;Acc:HGNC:10601]	171.6	167	149.1
ENSG00000131584	ENST00000353662; ENST00000354700; ENST00000354980; ENST00000379037; ENST00000438966; ENST00000467278; ENST00000470659; ENST00000472541; ENST00000476572; ENST00000478065; ENST00000479108; ENST00000492936; ENST00000493992	ACAP3	protein_coding	ArfGAP with coiled-coil, ankyrin repeat and PH domains 3 [Source:HGNC Symbol;Acc:HGNC:16754]	865.3	1026	943.4
ENSG00000169972	ENST00000379031; ENST00000463758; ENST00000467712; ENST00000470520; ENST00000493657	PUSL1	protein_coding	pseudouridylate synthase-like 1 [Source:HGNC Symbol;Acc:HGNC:26914]	135.4	156.6	140.5
ENSG00000127054	ENST00000323275; ENST00000411962; ENST00000419704; ENST00000421495; ENST00000429572; ENST00000430786; ENST00000434694; ENST00000435064; ENST00000450926; ENST00000458452; ENST00000461514; ENST00000462432; ENST00000467408; ENST00000470030; ENST00000470679; ENST00000478641; ENST00000485710; ENST00000488042; ENST00000490853; ENST00000493534; ENST00000496353; ENST00000497304; ENST00000498173; ENST0000…	INTS11	protein_coding	integrator complex subunit 11 [Source:HGNC Symbol;Acc:HGNC:26052]	1238	1286	1247
ENSG00000224051	ENST00000343938; ENST00000464957; ENST00000488011	CPTP	protein_coding	ceramide-1-phosphate transfer protein [Source:HGNC Symbol;Acc:HGNC:28116]	394.4	581.6	505.5
ENSG00000169962	ENST00000339381	TAS1R3	protein_coding	taste 1 receptor member 3 [Source:HGNC Symbol;Acc:HGNC:15661]	4.205	4.606	6.855
ENSG00000107404	ENST00000378888; ENST00000378891; ENST00000472445; ENST00000610709; ENST00000631679; ENST00000632445; ENST00000633096; ENST00000634054	DVL1	protein_coding	dishevelled segment polarity protein 1 [Source:HGNC Symbol;Acc:HGNC:3084]	778.7	1167	1009
ENSG00000162576	ENST00000309212; ENST00000342753; ENST00000445648; ENST00000460473; ENST00000464351; ENST00000473097; ENST00000474033; ENST00000476718; ENST00000477278; ENST00000478517	MXRA8	protein_coding	matrix remodeling associated 8 [Source:HGNC Symbol;Acc:HGNC:7542]	4.205	4.606	5.141
ENSG00000175756	ENST00000321751; ENST00000338338; ENST00000338370; ENST00000378853; ENST00000489799; ENST00000496905	AURKAIP1	protein_coding	aurora kinase A interacting protein 1 [Source:HGNC Symbol;Acc:HGNC:24114]	839.3	1271	1123
ENSG00000221978	ENST00000400809; ENST00000408918; ENST00000408952; ENST00000418865; ENST00000425598; ENST00000463260; ENST00000463895; ENST00000469113; ENST00000471930; ENST00000473872; ENST00000480479; ENST00000480646; ENST00000481223; ENST00000482365; ENST00000482621; ENST00000488340; ENST00000492998; ENST00000496007; ENST00000497013; ENST00000505849	CCNL2	protein_coding	cyclin L2 [Source:HGNC Symbol;Acc:HGNC:20570]	4327	3386	3721
ENSG00000242485	ENST00000344843; ENST00000477686; ENST00000482352; ENST00000487659; ENST00000492508; ENST00000493287	MRPL20	protein_coding	mitochondrial ribosomal protein L20 [Source:HGNC Symbol;Acc:HGNC:14478]	932.6	924.7	929.7
ENSG00000235098	ENST00000427211; ENST00000442470; ENST00000454272; ENST00000520296; ENST00000537107	ANKRD65	protein_coding	ankyrin repeat domain 65 [Source:HGNC Symbol;Acc:HGNC:42950]	1.682	0	1.714
ENSG00000205116	ENST00000378821	TMEM88B	protein_coding	transmembrane protein 88B [Source:HGNC Symbol;Acc:HGNC:37099]	0	0	0
ENSG00000179403	ENST00000338660; ENST00000471398; ENST00000476993; ENST00000495558	VWA1	protein_coding	von Willebrand factor A domain containing 1 [Source:HGNC Symbol;Acc:HGNC:30910]	449.9	869.5	717.2
ENSG00000215915	ENST00000378785; ENST00000475091; ENST00000484537	ATAD3C	protein_coding	ATPase family, AAA domain containing 3C [Source:HGNC Symbol;Acc:HGNC:32151]	0	1.152	3.427
ENSG00000160072	ENST00000308647; ENST00000378736; ENST00000472194; ENST00000474481; ENST00000485748	ATAD3B	protein_coding	ATPase family, AAA domain containing 3B [Source:HGNC Symbol;Acc:HGNC:24007]	255.6	251	279.3
ENSG00000197785	ENST00000339113; ENST00000378755; ENST00000378756; ENST00000400830; ENST00000429957; ENST00000439513; ENST00000536055	ATAD3A	protein_coding	ATPase family, AAA domain containing 3A [Source:HGNC Symbol;Acc:HGNC:25567]	353.2	480.2	462.7
ENSG00000205090	ENST00000378733; ENST00000425828; ENST00000624426	TMEM240	protein_coding	transmembrane protein 240 [Source:HGNC Symbol;Acc:HGNC:25186]	6.727	14.97	19.71
ENSG00000160075	ENST00000291386; ENST00000359060; ENST00000378725; ENST00000378726	SSU72	protein_coding	SSU72 homolog, RNA polymerase II CTD phosphatase [Source:HGNC Symbol;Acc:HGNC:25016]	1493	1582	1579
ENSG00000228594	ENST00000422725	FNDC10	protein_coding	fibronectin type III domain containing 10 [Source:HGNC Symbol;Acc:HGNC:42951]	0	0	0
ENSG00000197530	ENST00000355826; ENST00000378708; ENST00000378712; ENST00000463492; ENST00000464570; ENST00000467597; ENST00000470373; ENST00000473511; ENST00000477990; ENST00000479659; ENST00000483015; ENST00000486072; ENST00000487053; ENST00000489635; ENST00000502470; ENST00000503789; ENST00000504599; ENST00000505370; ENST00000505820; ENST00000506488; ENST00000507082; ENST00000507229; ENST00000508148; ENST0000…	MIB2	protein_coding	mindbomb E3 ubiquitin protein ligase 2 [Source:HGNC Symbol;Acc:HGNC:30577]	657.6	1003	1001
ENSG00000189409	ENST00000356026; ENST00000378675; ENST00000435358; ENST00000472264; ENST00000479814; ENST00000486400; ENST00000489782; ENST00000490017; ENST00000503792; ENST00000512731	MMP23B	protein_coding	matrix metallopeptidase 23B [Source:HGNC Symbol;Acc:HGNC:7171]	3.364	1.152	1.714
ENSG00000248333	ENST00000340677; ENST00000341028; ENST00000341832; ENST00000407249; ENST00000611150; ENST00000615951; ENST00000626918; ENST00000629289; ENST00000629312	CDK11B	protein_coding	cyclin dependent kinase 11B [Source:HGNC Symbol;Acc:HGNC:1729]	575.2	558.5	567.2
ENSG00000189339	ENST00000480991; ENST00000481276; ENST00000611123; ENST00000614300; ENST00000617444	SLC35E2B	protein_coding	solute carrier family 35 member E2B [Source:HGNC Symbol;Acc:HGNC:33941]	1732	1725	1673
ENSG00000008128	ENST00000356200; ENST00000356937; ENST00000357760; ENST00000358779; ENST00000378633; ENST00000378638; ENST00000401096; ENST00000404249; ENST00000460465; ENST00000463652; ENST00000464748; ENST00000468397; ENST00000468800; ENST00000474916; ENST00000478901; ENST00000479362; ENST00000487462; ENST00000489300; ENST00000491311; ENST00000492390; ENST00000495016; ENST00000498810; ENST00000509982	CDK11A	protein_coding	cyclin dependent kinase 11A [Source:HGNC Symbol;Acc:HGNC:1730]	259.8	248.7	240.8
ENSG00000215790	ENST00000246421; ENST00000355439; ENST00000475229	SLC35E2	protein_coding	solute carrier family 35 member E2 [Source:HGNC Symbol;Acc:HGNC:20863]	109.3	115.2	111.4
ENSG00000008130	ENST00000341426; ENST00000341991; ENST00000342348; ENST00000378625; ENST00000460602; ENST00000464373; ENST00000469045; ENST00000477235; ENST00000480499; ENST00000480542; ENST00000489538; ENST00000492768; ENST00000492845; ENST00000497186; ENST00000497615; ENST00000497747; ENST00000498806	NADK	protein_coding	NAD kinase [Source:HGNC Symbol;Acc:HGNC:29831]	1411	1542	1501
ENSG00000078369	ENST00000378609; ENST00000434686; ENST00000437146; ENST00000439272; ENST00000461893; ENST00000471354; ENST00000472614; ENST00000607589; ENST00000610897; ENST00000615252	GNB1	protein_coding	G protein subunit beta 1 [Source:HGNC Symbol;Acc:HGNC:4396]	9729	9701	9854
ENSG00000169885	ENST00000307786; ENST00000378604; ENST00000462293; ENST00000482402	CALML6	protein_coding	calmodulin like 6 [Source:HGNC Symbol;Acc:HGNC:24193]	9.25	3.455	8.568
ENSG00000178821	ENST00000310991; ENST00000378598; ENST00000378602; ENST00000416272; ENST00000470931; ENST00000602604	TMEM52	protein_coding	transmembrane protein 52 [Source:HGNC Symbol;Acc:HGNC:27916]	0	0	0
ENSG00000142609	ENST00000270720; ENST00000378590; ENST00000378592; ENST00000412120; ENST00000461752; ENST00000464311; ENST00000468610; ENST00000493316; ENST00000493964	CFAP74	protein_coding	cilia and flagella associated protein 74 [Source:HGNC Symbol;Acc:HGNC:29368]	0	0	0
ENSG00000187730	ENST00000378585; ENST00000638411; ENST00000638604; ENST00000638763; ENST00000638771; ENST00000638804; ENST00000639045; ENST00000639070; ENST00000639625; ENST00000639777; ENST00000639935; ENST00000640030; ENST00000640067; ENST00000640317; ENST00000640423; ENST00000640688; ENST00000640892; ENST00000640949; ENST00000640981	GABRD	protein_coding	gamma-aminobutyric acid type A receptor delta subunit [Source:HGNC Symbol;Acc:HGNC:4084]	0	0	0
ENSG00000067606	ENST00000378567; ENST00000400921; ENST00000419838; ENST00000461106; ENST00000461465; ENST00000466352; ENST00000466651; ENST00000468310; ENST00000470511; ENST00000470596; ENST00000470986; ENST00000471018; ENST00000472017; ENST00000478770; ENST00000479263; ENST00000479566; ENST00000481140; ENST00000482686; ENST00000484419; ENST00000486681; ENST00000495347; ENST00000496325; ENST00000497183; ENST0000…	PRKCZ	protein_coding	protein kinase C zeta [Source:HGNC Symbol;Acc:HGNC:9412]	56.34	61.03	53.12
ENSG00000162585	ENST00000378543; ENST00000378546; ENST00000400918; ENST00000400919; ENST00000401813; ENST00000414253; ENST00000420515; ENST00000420964; ENST00000428120; ENST00000440825; ENST00000469733; ENST00000476803; ENST00000487186; ENST00000497675; ENST00000514625	FAAP20	protein_coding	Fanconi anemia core complex associated protein 20 [Source:HGNC Symbol;Acc:HGNC:26428]	585.3	1044	875.7
ENSG00000157933	ENST00000378536; ENST00000478223; ENST00000507179; ENST00000508416	SKI	protein_coding	SKI proto-oncogene [Source:HGNC Symbol;Acc:HGNC:10896]	1351	1756	1730
ENSG00000116151	ENST00000378525; ENST00000378529; ENST00000378531; ENST00000419785; ENST00000449373; ENST00000469374; ENST00000475812; ENST00000494279; ENST00000606372; ENST00000607031; ENST00000607342	MORN1	protein_coding	MORN repeat containing 1 [Source:HGNC Symbol;Acc:HGNC:25852]	105.1	103.6	101.1
ENSG00000157916	ENST00000306256; ENST00000378512; ENST00000378513; ENST00000378518; ENST00000443438; ENST00000462129; ENST00000488353; ENST00000493207; ENST00000605895	RER1	protein_coding	retention in endoplasmic reticulum sorting receptor 1 [Source:HGNC Symbol;Acc:HGNC:30309]	2694	2960	2868
ENSG00000157911	ENST00000288774; ENST00000447513; ENST00000502666; ENST00000507596; ENST00000508384; ENST00000510434; ENST00000514502; ENST00000515760	PEX10	protein_coding	peroxisomal biogenesis factor 10 [Source:HGNC Symbol;Acc:HGNC:8851]	951.9	1285	1168
ENSG00000149527	ENST00000278878; ENST00000343889; ENST00000378486; ENST00000419816; ENST00000449969; ENST00000462379; ENST00000473964; ENST00000609981	PLCH2	protein_coding	phospholipase C eta 2 [Source:HGNC Symbol;Acc:HGNC:29037]	0	1.152	0.8568
ENSG00000157881	ENST00000378466; ENST00000435556; ENST00000468002; ENST00000471361; ENST00000486396; ENST00000487804; ENST00000491212; ENST00000502512; ENST00000502770; ENST00000505228; ENST00000514922; ENST00000515423	PANK4	protein_coding	pantothenate kinase 4 [Source:HGNC Symbol;Acc:HGNC:19366]	315.4	373.1	401
ENSG00000197921	ENST00000378453	HES5	protein_coding	hes family bHLH transcription factor 5 [Source:HGNC Symbol;Acc:HGNC:19764]	0	0	0
ENSG00000157873	ENST00000355716; ENST00000409119; ENST00000426449; ENST00000434817; ENST00000435221; ENST00000442392; ENST00000451778; ENST00000463471; ENST00000463835; ENST00000466750; ENST00000471768; ENST00000475523; ENST00000480305; ENST00000482074; ENST00000482602; ENST00000496064	TNFRSF14	protein_coding	TNF receptor superfamily member 14 [Source:HGNC Symbol;Acc:HGNC:11912]	146.3	169.3	138.8
ENSG00000225931	ENST00000456687	AL139246.2	protein_coding		0	1.152	0
ENSG00000157870	ENST00000378424; ENST00000378425; ENST00000378427; ENST00000419916; ENST00000444521; ENST00000464043; ENST00000465233; ENST00000474659; ENST00000476686; ENST00000477045; ENST00000481683; ENST00000484099; ENST00000493183; ENST00000498083; ENST00000537325	FAM213B	protein_coding	family with sequence similarity 213 member B [Source:HGNC Symbol;Acc:HGNC:28390]	685.4	742.8	663.2
ENSG00000142606	ENST00000378412; ENST00000464195; ENST00000469962; ENST00000471840; ENST00000491941; ENST00000502556; ENST00000504800; ENST00000509374; ENST00000511099	MMEL1	protein_coding	membrane metalloendopeptidase like 1 [Source:HGNC Symbol;Acc:HGNC:14668]	5.046	2.303	0.8568
ENSG00000215912	ENST00000401095; ENST00000637179	TTC34	protein_coding	tetratricopeptide repeat domain 34 [Source:HGNC Symbol;Acc:HGNC:34297]	30.27	13.82	15.42
ENSG00000169717	ENST00000378404	ACTRT2	protein_coding	actin related protein T2 [Source:HGNC Symbol;Acc:HGNC:24026]	0	0	0
ENSG00000142611	ENST00000270722; ENST00000378389; ENST00000378391; ENST00000463591; ENST00000509860; ENST00000511072; ENST00000512462; ENST00000514189; ENST00000606170; ENST00000607632	PRDM16	protein_coding	PR/SET domain 16 [Source:HGNC Symbol;Acc:HGNC:14000]	355.7	442.2	394.1
ENSG00000279839	ENST00000624175	AL512383.1	protein_coding		0	0	0
ENSG00000130762	ENST00000378371; ENST00000378373; ENST00000378378; ENST00000418137; ENST00000445297; ENST00000464620; ENST00000485984	ARHGEF16	protein_coding	Rho guanine nucleotide exchange factor 16 [Source:HGNC Symbol;Acc:HGNC:15515]	10.93	3.455	9.425
ENSG00000162591	ENST00000294599; ENST00000356575; ENST00000461795; ENST00000475790; ENST00000485002; ENST00000491842; ENST00000494257	MEGF6	protein_coding	multiple EGF like domains 6 [Source:HGNC Symbol;Acc:HGNC:3232]	240.5	422.6	361.6
ENSG00000158109	ENST00000344579; ENST00000378344	TPRG1L	protein_coding	tumor protein p63 regulated 1 like [Source:HGNC Symbol;Acc:HGNC:27007]	520.5	527.4	496.1
ENSG00000116213	ENST00000270708; ENST00000378322; ENST00000419924; ENST00000424367; ENST00000465916; ENST00000469643; ENST00000471223; ENST00000479331; ENST00000494884; ENST00000497940	WRAP73	protein_coding	WD repeat containing, antisense to TP73 [Source:HGNC Symbol;Acc:HGNC:12759]	508.8	512.5	475.5
ENSG00000078900	ENST00000346387; ENST00000354437; ENST00000357733; ENST00000378280; ENST00000378285; ENST00000378288; ENST00000378290; ENST00000378295; ENST00000603362; ENST00000603364; ENST00000604074; ENST00000604194; ENST00000604479; ENST00000604566	TP73	protein_coding	tumor protein p73 [Source:HGNC Symbol;Acc:HGNC:12003]	239.7	225.7	256.2
ENSG00000162592	ENST00000294600; ENST00000462521; ENST00000636250	CCDC27	protein_coding	coiled-coil domain containing 27 [Source:HGNC Symbol;Acc:HGNC:26546]	0	0	0.8568
ENSG00000235169	ENST00000444870; ENST00000452264; ENST00000561886	SMIM1	protein_coding	small integral membrane protein 1 (Vel blood group) [Source:HGNC Symbol;Acc:HGNC:44204]	0.8409	2.303	0
ENSG00000130764	ENST00000378251; ENST00000462356; ENST00000479239	LRRC47	protein_coding	leucine rich repeat containing 47 [Source:HGNC Symbol;Acc:HGNC:29207]	888.9	1064	990.5
ENSG00000116198	ENST00000378223; ENST00000378230; ENST00000428079; ENST00000438539; ENST00000443466; ENST00000460038; ENST00000461667; ENST00000484420; ENST00000494653; ENST00000494951; ENST00000495701	CEP104	protein_coding	centrosomal protein 104 [Source:HGNC Symbol;Acc:HGNC:24866]	664.3	767	653.8
ENSG00000169598	ENST00000338895; ENST00000339350; ENST00000341385; ENST00000378206; ENST00000378209; ENST00000461150; ENST00000468793; ENST00000475969; ENST00000477548; ENST00000481945; ENST00000491998; ENST00000625756	DFFB	protein_coding	DNA fragmentation factor subunit beta [Source:HGNC Symbol;Acc:HGNC:2773]	123.6	130.1	107.1
ENSG00000198912	ENST00000361605; ENST00000474140; ENST00000486765	C1orf174	protein_coding	chromosome 1 open reading frame 174 [Source:HGNC Symbol;Acc:HGNC:27915]	394.4	313.2	326.5
ENSG00000196581	ENST00000378190; ENST00000378191; ENST00000466761	AJAP1	protein_coding	adherens junctions associated protein 1 [Source:HGNC Symbol;Acc:HGNC:30801]	12.61	13.82	18.85
ENSG00000131697	ENST00000378156; ENST00000378161; ENST00000378169; ENST00000460696; ENST00000466897; ENST00000468253; ENST00000470763; ENST00000478423; ENST00000489180; ENST00000506941; ENST00000622020	NPHP4	protein_coding	nephrocystin 4 [Source:HGNC Symbol;Acc:HGNC:19104]	335.5	423.8	391.6
ENSG00000069424	ENST00000164247; ENST00000341524; ENST00000352527; ENST00000378083; ENST00000378092; ENST00000378097; ENST00000378111; ENST00000389632; ENST00000428161; ENST00000435937; ENST00000445501; ENST00000458166; ENST00000459822; ENST00000462676; ENST00000472700; ENST00000478098; ENST00000481789; ENST00000493807; ENST00000602612	KCNAB2	protein_coding	potassium voltage-gated channel subfamily A regulatory beta subunit 2 [Source:HGNC Symbol;Acc:HGNC:6229]	587	626.5	570.7
ENSG00000116254	ENST00000262450; ENST00000377999; ENST00000462991; ENST00000475121; ENST00000491020; ENST00000496404	CHD5	protein_coding	chromodomain helicase DNA binding protein 5 [Source:HGNC Symbol;Acc:HGNC:16816]	3.364	1.152	4.284
ENSG00000116251	ENST00000234875; ENST00000462296; ENST00000465335; ENST00000465387; ENST00000471204; ENST00000480661; ENST00000484532; ENST00000497965	RPL22	protein_coding	ribosomal protein L22 [Source:HGNC Symbol;Acc:HGNC:10315]	1950	1845	2112
ENSG00000158286	ENST00000377939; ENST00000463453; ENST00000466994; ENST00000483336; ENST00000484435; ENST00000485539; ENST00000492476; ENST00000496329; ENST00000496676	RNF207	protein_coding	ring finger protein 207 [Source:HGNC Symbol;Acc:HGNC:32947]	21.86	9.213	17.14
ENSG00000116237	ENST00000343813; ENST00000474756; ENST00000489498; ENST00000495791	ICMT	protein_coding	isoprenylcysteine carboxyl methyltransferase [Source:HGNC Symbol;Acc:HGNC:5350]	2657	2747	2684
ENSG00000173673	ENST00000377898	HES3	protein_coding	hes family bHLH transcription factor 3 [Source:HGNC Symbol;Acc:HGNC:26226]	0	0	0
ENSG00000158292	ENST00000377893	GPR153	protein_coding	G protein-coupled receptor 153 [Source:HGNC Symbol;Acc:HGNC:23618]	200.1	267.2	254.5
ENSG00000097021	ENST00000361521; ENST00000377842; ENST00000377845; ENST00000377855; ENST00000377860; ENST00000418124; ENST00000473466; ENST00000481175; ENST00000545482; ENST00000608083	ACOT7	protein_coding	acyl-CoA thioesterase 7 [Source:HGNC Symbol;Acc:HGNC:24157]	1290	1448	1381
ENSG00000069812	ENST00000377834; ENST00000377836; ENST00000377837; ENST00000471190; ENST00000487437; ENST00000489730	HES2	protein_coding	hes family bHLH transcription factor 2 [Source:HGNC Symbol;Acc:HGNC:16005]	0	0	0.8568
ENSG00000187017	ENST00000377828; ENST00000416731; ENST00000418286; ENST00000434576; ENST00000461727; ENST00000468561; ENST00000475228; ENST00000475479; ENST00000477679; ENST00000478323; ENST00000632142; ENST00000632593; ENST00000632803; ENST00000633239; ENST00000633651; ENST00000636330; ENST00000636644	ESPN	protein_coding	espin [Source:HGNC Symbol;Acc:HGNC:13281]	8.409	14.97	24.85
ENSG00000215788	ENST00000348333; ENST00000351748; ENST00000351959; ENST00000356876; ENST00000377782; ENST00000414040; ENST00000453260; ENST00000453341; ENST00000461703; ENST00000469691; ENST00000473343; ENST00000475730; ENST00000480393; ENST00000481401; ENST00000485036; ENST00000502588; ENST00000502730; ENST00000510563; ENST00000513135; ENST00000515145	TNFRSF25	protein_coding	TNF receptor superfamily member 25 [Source:HGNC Symbol;Acc:HGNC:11910]	401.1	344.3	347.9
ENSG00000171680	ENST00000340850; ENST00000377725; ENST00000377728; ENST00000377732; ENST00000377740; ENST00000377748; ENST00000400913; ENST00000400915; ENST00000487949; ENST00000489097; ENST00000535355; ENST00000537245; ENST00000639593	PLEKHG5	protein_coding	pleckstrin homology and RhoGEF domain containing G5 [Source:HGNC Symbol;Acc:HGNC:29105]	894.8	874.1	958.8
ENSG00000162408	ENST00000377705; ENST00000460777; ENST00000462798; ENST00000464383; ENST00000464665	NOL9	protein_coding	nucleolar protein 9 [Source:HGNC Symbol;Acc:HGNC:26265]	356.6	306.3	287.9
ENSG00000173662	ENST00000333172; ENST00000351136; ENST00000411823; ENST00000415267	TAS1R1	protein_coding	taste 1 receptor member 1 [Source:HGNC Symbol;Acc:HGNC:14448]	2.523	1.152	0.8568
ENSG00000204859	ENST00000319084; ENST00000377674; ENST00000435905; ENST00000466813; ENST00000466941; ENST00000482360; ENST00000488936; ENST00000498342	ZBTB48	protein_coding	zinc finger and BTB domain containing 48 [Source:HGNC Symbol;Acc:HGNC:4930]	353.2	350.1	335
ENSG00000162413	ENST00000377658; ENST00000377663; ENST00000463043; ENST00000467612; ENST00000496707; ENST00000610898	KLHL21	protein_coding	kelch like family member 21 [Source:HGNC Symbol;Acc:HGNC:29041]	2101	2273	2316
ENSG00000116273	ENST00000377648; ENST00000495385	PHF13	protein_coding	PHD finger protein 13 [Source:HGNC Symbol;Acc:HGNC:22983]	788	761.2	761.7
ENSG00000041988	ENST00000054650; ENST00000307896; ENST00000377627; ENST00000472925; ENST00000480647; ENST00000484669; ENST00000484676; ENST00000487819	THAP3	protein_coding	THAP domain containing 3 [Source:HGNC Symbol;Acc:HGNC:20855]	337.2	368.5	337.6
ENSG00000007923	ENST00000294401; ENST00000377577; ENST00000426784; ENST00000451196; ENST00000460594; ENST00000465508; ENST00000465911; ENST00000469318; ENST00000472414; ENST00000473993; ENST00000485073	DNAJC11	protein_coding	DnaJ heat shock protein family (Hsp40) member C11 [Source:HGNC Symbol;Acc:HGNC:25570]	867.8	897.1	893.7
ENSG00000171735	ENST00000303635; ENST00000461311; ENST00000461580; ENST00000467267; ENST00000467404; ENST00000470648; ENST00000472283; ENST00000473578; ENST00000476163; ENST00000476864; ENST00000482934; ENST00000486138; ENST00000490738; ENST00000490905; ENST00000495233; ENST00000557126	CAMTA1	protein_coding	calmodulin binding transcription activator 1 [Source:HGNC Symbol;Acc:HGNC:18806]	488.6	496.3	466.1
ENSG00000049245	ENST00000054666; ENST00000470357; ENST00000487194	VAMP3	protein_coding	vesicle associated membrane protein 3 [Source:HGNC Symbol;Acc:HGNC:12644]	1934	1742	1803
ENSG00000049246	ENST00000361923; ENST00000377532; ENST00000377541; ENST00000463106; ENST00000473653; ENST00000494684; ENST00000602883; ENST00000613533; ENST00000614998	PER3	protein_coding	period circadian clock 3 [Source:HGNC Symbol;Acc:HGNC:8847]	853.5	860.2	806.3
ENSG00000049247	ENST00000054668; ENST00000361696; ENST00000377516	UTS2	protein_coding	urotensin 2 [Source:HGNC Symbol;Acc:HGNC:12636]	0.8409	1.152	0.8568
ENSG00000049249	ENST00000377507; ENST00000474475; ENST00000492571; ENST00000615230	TNFRSF9	protein_coding	TNF receptor superfamily member 9 [Source:HGNC Symbol;Acc:HGNC:11924]	10.09	9.213	5.141
ENSG00000116288	ENST00000338639; ENST00000377488; ENST00000377491; ENST00000377493; ENST00000460192; ENST00000465354; ENST00000469225; ENST00000493373; ENST00000493678; ENST00000497113	PARK7	protein_coding	Parkinsonism associated deglycase [Source:HGNC Symbol;Acc:HGNC:16369]	3991	3785	3915
ENSG00000116285	ENST00000377482; ENST00000467067; ENST00000469499; ENST00000474874; ENST00000487559	ERRFI1	protein_coding	ERBB receptor feedback inhibitor 1 [Source:HGNC Symbol;Acc:HGNC:18185]	2581	2481	2513
ENSG00000162426	ENST00000289877; ENST00000471889; ENST00000481265; ENST00000497660	SLC45A1	protein_coding	solute carrier family 45 member 1 [Source:HGNC Symbol;Acc:HGNC:17939]	156.4	202.7	186.8
ENSG00000142599	ENST00000337907; ENST00000377464; ENST00000400907; ENST00000400908; ENST00000460659; ENST00000464367; ENST00000464972; ENST00000465125; ENST00000467350; ENST00000468247; ENST00000469251; ENST00000476556; ENST00000480342; ENST00000488215; ENST00000492766; ENST00000505225; ENST00000507012; ENST00000514428	RERE	protein_coding	arginine-glutamic acid dipeptide repeats [Source:HGNC Symbol;Acc:HGNC:9965]	2631	2847	2764
ENSG00000074800	ENST00000234590; ENST00000464920; ENST00000486051; ENST00000489867; ENST00000492343; ENST00000497492	ENO1	protein_coding	enolase 1 [Source:HGNC Symbol;Acc:HGNC:3350]	118600	117700	119400
ENSG00000131686	ENST00000377436; ENST00000377442; ENST00000377443; ENST00000476083; ENST00000480186; ENST00000549778	CA6	protein_coding	carbonic anhydrase 6 [Source:HGNC Symbol;Acc:HGNC:1380]	16.82	9.213	11.14
ENSG00000197241	ENST00000400906	SLC2A7	protein_coding	solute carrier family 2 member 7 [Source:HGNC Symbol;Acc:HGNC:13445]	0	0	0.8568
ENSG00000142583	ENST00000377414; ENST00000377424; ENST00000464985; ENST00000473209; ENST00000474145; ENST00000479813; ENST00000484798; ENST00000486632; ENST00000487492; ENST00000487835	SLC2A5	protein_coding	solute carrier family 2 member 5 [Source:HGNC Symbol;Acc:HGNC:11010]	79.89	94.43	80.54
ENSG00000180758	ENST00000377411; ENST00000465853; ENST00000466131	GPR157	protein_coding	G protein-coupled receptor 157 [Source:HGNC Symbol;Acc:HGNC:23687]	133.7	133.6	119.1
ENSG00000049239	ENST00000377403; ENST00000495451; ENST00000602477	H6PD	protein_coding	hexose-6-phosphate dehydrogenase/glucose 1-dehydrogenase [Source:HGNC Symbol;Acc:HGNC:4795]	3015	3409	3157
ENSG00000171621	ENST00000328089; ENST00000357898; ENST00000377399; ENST00000450402	SPSB1	protein_coding	splA/ryanodine receptor domain and SOCS box containing 1 [Source:HGNC Symbol;Acc:HGNC:30628]	141.3	142.8	152.5
ENSG00000171612	ENST00000302692	SLC25A33	protein_coding	solute carrier family 25 member 33 [Source:HGNC Symbol;Acc:HGNC:29681]	206	209.6	183.4
ENSG00000188807	ENST00000340305; ENST00000340381; ENST00000416541; ENST00000508400; ENST00000510900	TMEM201	protein_coding	transmembrane protein 201 [Source:HGNC Symbol;Acc:HGNC:33719]	651.7	747.4	708.6
ENSG00000171608	ENST00000361110; ENST00000377346; ENST00000479223; ENST00000481137; ENST00000484851; ENST00000536656; ENST00000543390; ENST00000628140	PIK3CD	protein_coding	phosphatidylinositol-4,5-bisphosphate 3-kinase catalytic subunit delta [Source:HGNC Symbol;Acc:HGNC:8977]	305.3	376.6	359.9
ENSG00000171603	ENST00000361311; ENST00000377298; ENST00000435891; ENST00000464286; ENST00000477264	CLSTN1	protein_coding	calsyntenin 1 [Source:HGNC Symbol;Acc:HGNC:17447]	10430	11070	10520
ENSG00000280113	ENST00000623863; ENST00000639753	AL357140.3	protein_coding		0	0	0
ENSG00000178585	ENST00000377256; ENST00000377258; ENST00000377263; ENST00000400904	CTNNBIP1	protein_coding	catenin beta interacting protein 1 [Source:HGNC Symbol;Acc:HGNC:16913]	529.8	595.4	533.8
ENSG00000162441	ENST00000377213; ENST00000377223; ENST00000400903; ENST00000471853; ENST00000488540	LZIC	protein_coding	leucine zipper and CTNNBIP1 domain containing [Source:HGNC Symbol;Acc:HGNC:17497]	529.8	468.7	475.5
ENSG00000173614	ENST00000377205; ENST00000403197; ENST00000462686; ENST00000492735; ENST00000496751	NMNAT1	protein_coding	nicotinamide nucleotide adenylyltransferase 1 [Source:HGNC Symbol;Acc:HGNC:17877]	249.8	282.1	286.2
ENSG00000162444	ENST00000294435; ENST00000315901	RBP7	protein_coding	retinol binding protein 7 [Source:HGNC Symbol;Acc:HGNC:30316]	0.8409	0	0
ENSG00000130939	ENST00000253251; ENST00000343090; ENST00000377153; ENST00000462658; ENST00000465408; ENST00000466379; ENST00000470736; ENST00000475795; ENST00000487244; ENST00000488228	UBE4B	protein_coding	ubiquitination factor E4B [Source:HGNC Symbol;Acc:HGNC:12500]	1175	1170	1242
ENSG00000054523	ENST00000263934; ENST00000377081; ENST00000377083; ENST00000377086; ENST00000377093; ENST00000465635; ENST00000470616; ENST00000483340; ENST00000495136; ENST00000497835; ENST00000620295; ENST00000622724; ENST00000635499	KIF1B	protein_coding	kinesin family member 1B [Source:HGNC Symbol;Acc:HGNC:16636]	2168	2277	2292
ENSG00000142657	ENST00000270776; ENST00000460189; ENST00000465632; ENST00000477958; ENST00000483936; ENST00000487775; ENST00000491493; ENST00000493288; ENST00000496718; ENST00000498356	PGD	protein_coding	phosphogluconate dehydrogenase [Source:HGNC Symbol;Acc:HGNC:8891]	3236	3125	3189
ENSG00000251503	ENST00000400900; ENST00000465026; ENST00000470413; ENST00000602296; ENST00000602787	APITD1-CORT	protein_coding	APITD1-CORT readthrough [Source:HGNC Symbol;Acc:HGNC:38843]	206.9	196.9	196.2
ENSG00000175279	ENST00000309048; ENST00000462462; ENST00000464507; ENST00000477755; ENST00000602486	CENPS	protein_coding	centromere protein S [Source:HGNC Symbol;Acc:HGNC:23163]	230.4	213	224.5
ENSG00000241563	ENST00000377049	CORT	protein_coding	cortistatin [Source:HGNC Symbol;Acc:HGNC:2257]	10.09	10.36	18.85
ENSG00000160049	ENST00000377036; ENST00000377038; ENST00000476658	DFFA	protein_coding	DNA fragmentation factor subunit alpha [Source:HGNC Symbol;Acc:HGNC:2772]	1310	1266	1253
ENSG00000142655	ENST00000356607; ENST00000472851; ENST00000491661; ENST00000492696	PEX14	protein_coding	peroxisomal biogenesis factor 14 [Source:HGNC Symbol;Acc:HGNC:8856]	378.4	441.1	421.6
ENSG00000130940	ENST00000344008; ENST00000377022; ENST00000447850; ENST00000472814; ENST00000478524; ENST00000478728; ENST00000490176; ENST00000492173; ENST00000496432	CASZ1	protein_coding	castor zinc finger 1 [Source:HGNC Symbol;Acc:HGNC:26002]	28.59	48.37	42.84
ENSG00000175262	ENST00000377004; ENST00000418570; ENST00000468348; ENST00000476357; ENST00000520253	C1orf127	protein_coding	chromosome 1 open reading frame 127 [Source:HGNC Symbol;Acc:HGNC:26730]	2.523	2.303	0.8568
ENSG00000120948	ENST00000240185; ENST00000315091; ENST00000439080; ENST00000472476; ENST00000473118; ENST00000473869; ENST00000476201; ENST00000477447; ENST00000480464; ENST00000496840; ENST00000610369; ENST00000611008; ENST00000611963; ENST00000613177; ENST00000613864; ENST00000614494; ENST00000616545; ENST00000617172; ENST00000617757; ENST00000618606; ENST00000619555; ENST00000620505; ENST00000620632; ENST0000…	TARDBP	protein_coding	TAR DNA binding protein [Source:HGNC Symbol;Acc:HGNC:11571]	2806	2448	2690
ENSG00000277726	ENST00000611136; ENST00000612542; ENST00000614757; ENST00000620028; ENST00000622108	AL109811.4	protein_coding		1306	1173	1330
ENSG00000009724	ENST00000400897; ENST00000400898; ENST00000478645; ENST00000480221	MASP2	protein_coding	mannan binding lectin serine peptidase 2 [Source:HGNC Symbol;Acc:HGNC:6902]	0.8409	1.152	1.714
ENSG00000116649	ENST00000376957; ENST00000459997; ENST00000465788; ENST00000475189; ENST00000487300; ENST00000490101	SRM	protein_coding	spermidine synthase [Source:HGNC Symbol;Acc:HGNC:11296]	1163	1293	1289
ENSG00000171824	ENST00000304457; ENST00000376936; ENST00000460196; ENST00000469634; ENST00000470611; ENST00000472078; ENST00000474216; ENST00000478271; ENST00000485606; ENST00000490565; ENST00000498576	EXOSC10	protein_coding	exosome component 10 [Source:HGNC Symbol;Acc:HGNC:9138]	1173	1137	1193
ENSG00000198793	ENST00000361445; ENST00000376838; ENST00000455339; ENST00000473471; ENST00000476768; ENST00000490931; ENST00000495435	MTOR	protein_coding	mechanistic target of rapamycin [Source:HGNC Symbol;Acc:HGNC:3942]	1598	1735	1737
ENSG00000171819	ENST00000376819; ENST00000476934	ANGPTL7	protein_coding	angiopoietin like 7 [Source:HGNC Symbol;Acc:HGNC:24078]	0.8409	0	0
ENSG00000120942	ENST00000376804; ENST00000376810; ENST00000483738; ENST00000486588	UBIAD1	protein_coding	UbiA prenyltransferase domain containing 1 [Source:HGNC Symbol;Acc:HGNC:30791]	314.5	347.8	296.5
ENSG00000204624	ENST00000294484; ENST00000304391; ENST00000423056	DISP3	protein_coding	dispatched RND transporter family member 3 [Source:HGNC Symbol;Acc:HGNC:29251]	0.8409	1.152	0.8568
ENSG00000116661	ENST00000354287; ENST00000465901; ENST00000466919; ENST00000471501; ENST00000475961	FBXO2	protein_coding	F-box protein 2 [Source:HGNC Symbol;Acc:HGNC:13581]	12.61	24.18	23.13
ENSG00000132879	ENST00000251546; ENST00000251547; ENST00000376760; ENST00000376762; ENST00000376768; ENST00000376770; ENST00000425796; ENST00000471895; ENST00000475435	FBXO44	protein_coding	F-box protein 44 [Source:HGNC Symbol;Acc:HGNC:24847]	595.4	595.4	592.9
ENSG00000116663	ENST00000376753; ENST00000449067; ENST00000474239	FBXO6	protein_coding	F-box protein 6 [Source:HGNC Symbol;Acc:HGNC:13585]	27.75	21.88	27.42
ENSG00000116670	ENST00000235310; ENST00000376655; ENST00000376664; ENST00000376667; ENST00000376669; ENST00000376672; ENST00000376692; ENST00000445656; ENST00000456915	MAD2L2	protein_coding	mitotic arrest deficient 2 like 2 [Source:HGNC Symbol;Acc:HGNC:6764]	644.2	646	637.5
ENSG00000162490	ENST00000294485	DRAXIN	protein_coding	dorsal inhibitory axon guidance protein [Source:HGNC Symbol;Acc:HGNC:25054]	21.86	16.12	15.42
ENSG00000177674	ENST00000314340; ENST00000376627; ENST00000376629; ENST00000376637; ENST00000400895; ENST00000452018; ENST00000471765; ENST00000476309; ENST00000476512; ENST00000491346; ENST00000494437; ENST00000510878; ENST00000513739; ENST00000514733	AGTRAP	protein_coding	angiotensin II receptor associated protein [Source:HGNC Symbol;Acc:HGNC:13539]	401.1	462.9	396.7
ENSG00000215910	ENST00000312793; ENST00000433342; ENST00000444493; ENST00000449278; ENST00000475041; ENST00000482358; ENST00000484153	C1orf167	protein_coding	chromosome 1 open reading frame 167 [Source:HGNC Symbol;Acc:HGNC:25262]	0.8409	1.152	2.571
ENSG00000177000	ENST00000376486; ENST00000376583; ENST00000376585; ENST00000376590; ENST00000376592; ENST00000413656; ENST00000418034; ENST00000423400; ENST00000431243	MTHFR	protein_coding	methylenetetrahydrofolate reductase [Source:HGNC Symbol;Acc:HGNC:7436]	516.3	496.3	497
ENSG00000011021	ENST00000312413; ENST00000346436; ENST00000376490; ENST00000376491; ENST00000376492; ENST00000376496; ENST00000376497; ENST00000494028	CLCN6	protein_coding	chloride voltage-gated channel 6 [Source:HGNC Symbol;Acc:HGNC:2024]	534.8	437.6	485
ENSG00000175206	ENST00000376476; ENST00000376480; ENST00000610706	NPPA	protein_coding	natriuretic peptide A [Source:HGNC Symbol;Acc:HGNC:7939]	0	0	0
ENSG00000120937	ENST00000376468	NPPB	protein_coding	natriuretic peptide B [Source:HGNC Symbol;Acc:HGNC:7940]	0	1.152	0
ENSG00000116685	ENST00000376572; ENST00000376576; ENST00000616327	KIAA2013	protein_coding	KIAA2013 [Source:HGNC Symbol;Acc:HGNC:28513]	2175	2649	2390
ENSG00000083444	ENST00000196061; ENST00000358133; ENST00000429000; ENST00000449038; ENST00000465920; ENST00000470133; ENST00000481933; ENST00000485046; ENST00000491536	PLOD1	protein_coding	procollagen-lysine,2-oxoglutarate 5-dioxygenase 1 [Source:HGNC Symbol;Acc:HGNC:9081]	28640	29340	27650
ENSG00000116688	ENST00000235329; ENST00000412236; ENST00000444836; ENST00000484391; ENST00000490079; ENST00000497302	MFN2	protein_coding	mitofusin 2 [Source:HGNC Symbol;Acc:HGNC:16877]	2799	2818	2704
ENSG00000116691	ENST00000235332; ENST00000460823; ENST00000466860; ENST00000478299; ENST00000478749; ENST00000492256; ENST00000498685	MIIP	protein_coding	migration and invasion inhibitory protein [Source:HGNC Symbol;Acc:HGNC:25715]	208.6	243	221.1
ENSG00000120949	ENST00000263932; ENST00000413146; ENST00000417814; ENST00000479933; ENST00000514649	TNFRSF8	protein_coding	TNF receptor superfamily member 8 [Source:HGNC Symbol;Acc:HGNC:11923]	0	0	0
ENSG00000028137	ENST00000376259; ENST00000489921; ENST00000492361; ENST00000536782	TNFRSF1B	protein_coding	TNF receptor superfamily member 1B [Source:HGNC Symbol;Acc:HGNC:11917]	2.523	3.455	0
ENSG00000048707	ENST00000011700; ENST00000460333; ENST00000466732; ENST00000469054; ENST00000473099; ENST00000476045; ENST00000476169; ENST00000481484; ENST00000487188; ENST00000489961; ENST00000543710; ENST00000543766; ENST00000613099; ENST00000620676	VPS13D	protein_coding	vacuolar protein sorting 13 homolog D [Source:HGNC Symbol;Acc:HGNC:23595]	1642	1854	1861
ENSG00000162496	ENST00000430996; ENST00000464917; ENST00000482265; ENST00000616661	DHRS3	protein_coding	dehydrogenase/reductase 3 [Source:HGNC Symbol;Acc:HGNC:17693]	3165	3142	3245
ENSG00000204518	ENST00000376221	AADACL4	protein_coding	arylacetamide deacetylase like 4 [Source:HGNC Symbol;Acc:HGNC:32038]	0	0	0
ENSG00000188984	ENST00000359318; ENST00000620146	AADACL3	protein_coding	arylacetamide deacetylase like 3 [Source:HGNC Symbol;Acc:HGNC:32037]	2.523	0	0.8568
ENSG00000157330	ENST00000376210; ENST00000474179; ENST00000614859	C1orf158	protein_coding	chromosome 1 open reading frame 158 [Source:HGNC Symbol;Acc:HGNC:28567]	5.046	2.303	4.284
ENSG00000116726	ENST00000357726	PRAMEF12	protein_coding	PRAME family member 12 [Source:HGNC Symbol;Acc:HGNC:22125]	0	0	0.8568
ENSG00000116721	ENST00000332296; ENST00000400814	PRAMEF1	protein_coding	PRAME family member 1 [Source:HGNC Symbol;Acc:HGNC:28840]	0.8409	0	0
ENSG00000239810	ENST00000619922	PRAMEF11	protein_coding	PRAME family member 11 [Source:HGNC Symbol;Acc:HGNC:14086]	0	0	0
ENSG00000179172	ENST00000317869	HNRNPCL1	protein_coding	heterogeneous nuclear ribonucleoprotein C-like 1 [Source:HGNC Symbol;Acc:HGNC:29295]	0	0	0
ENSG00000120952	ENST00000240189	PRAMEF2	protein_coding	PRAME family member 2 [Source:HGNC Symbol;Acc:HGNC:28841]	0	0	0
ENSG00000243073	ENST00000235349	PRAMEF4	protein_coding	PRAME family member 4 [Source:HGNC Symbol;Acc:HGNC:31971]	0	0	0
ENSG00000187545	ENST00000235347	PRAMEF10	protein_coding	PRAME family member 10 [Source:HGNC Symbol;Acc:HGNC:27997]	0	0	0
ENSG00000204510	ENST00000330881; ENST00000616979	PRAMEF7	protein_coding	PRAME family member 7 [Source:HGNC Symbol;Acc:HGNC:28415]	0	0	0
ENSG00000232423	ENST00000376189; ENST00000415464	PRAMEF6	protein_coding	PRAME family member 6 [Source:HGNC Symbol;Acc:HGNC:30583]	0	0	0
ENSG00000274764	ENST00000436041	PRAMEF27	protein_coding	PRAME family member 27 [Source:HGNC Symbol;Acc:HGNC:51234]	0	0	0
ENSG00000277058	ENST00000617807	HNRNPCL3	protein_coding	heterogeneous nuclear ribonucleoprotein C-like 3 [Source:HGNC Symbol;Acc:HGNC:51235]	0	0	0
ENSG00000229571	ENST00000614839; ENST00000619661	PRAMEF25	protein_coding	PRAME family member 25 [Source:HGNC Symbol;Acc:HGNC:49179]	0	0	0
ENSG00000275774	ENST00000621994	HNRNPCL2	protein_coding	heterogeneous nuclear ribonucleoprotein C-like 2 [Source:HGNC Symbol;Acc:HGNC:48813]	0	0	0
ENSG00000280267	ENST00000624207	PRAMEF26	protein_coding	PRAME family member 26 [Source:HGNC Symbol;Acc:HGNC:49178]	0	0	0
ENSG00000179412	ENST00000323770	HNRNPCL4	protein_coding	heterogeneous nuclear ribonucleoprotein C-like 4 [Source:HGNC Symbol;Acc:HGNC:51333]	0	0	0
ENSG00000204505	ENST00000415919	PRAMEF9	protein_coding	PRAME family member 9 [Source:HGNC Symbol;Acc:HGNC:27996]	0	0	0
ENSG00000279169	ENST00000625019; ENST00000638454	PRAMEF13	protein_coding	PRAME family member 13 [Source:HGNC Symbol;Acc:HGNC:13262]	0	0	0
ENSG00000279804	ENST00000624297	PRAMEF18	protein_coding	PRAME family member 18 [Source:HGNC Symbol;Acc:HGNC:30693]	0	0	0
ENSG00000270601	ENST00000622421	PRAMEF5	protein_coding	PRAME family member 5 [Source:HGNC Symbol;Acc:HGNC:27995]	0	0	0
ENSG00000182330	ENST00000357367; ENST00000614831; ENST00000621519	PRAMEF8	protein_coding	PRAME family member 8 [Source:HGNC Symbol;Acc:HGNC:24074]	0	0	0
ENSG00000237700	ENST00000437300	PRAMEF33	protein_coding	PRAME family member 33 [Source:HGNC Symbol;Acc:HGNC:49193]	0	0	0
ENSG00000204501	ENST00000376152	PRAMEF15	protein_coding	PRAME family member 15 [Source:HGNC Symbol;Acc:HGNC:26764]	0	0	0
ENSG00000204481	ENST00000334600; ENST00000602491	PRAMEF14	protein_coding	PRAME family member 14 [Source:HGNC Symbol;Acc:HGNC:13576]	0	0	0
ENSG00000204480	ENST00000376101	PRAMEF19	protein_coding	PRAME family member 19 [Source:HGNC Symbol;Acc:HGNC:24908]	0	0	0
ENSG00000204479	ENST00000376098	PRAMEF17	protein_coding	PRAME family member 17 [Source:HGNC Symbol;Acc:HGNC:29485]	0	0	0
ENSG00000204478	ENST00000316412; ENST00000602960	PRAMEF20	protein_coding	PRAME family member 20 [Source:HGNC Symbol;Acc:HGNC:25224]	0	0	0
ENSG00000162494	ENST00000376085	LRRC38	protein_coding	leucine rich repeat containing 38 [Source:HGNC Symbol;Acc:HGNC:27005]	0	0	0
ENSG00000162493	ENST00000294489; ENST00000376057; ENST00000376061; ENST00000475043; ENST00000487038; ENST00000488631; ENST00000506205; ENST00000509009; ENST00000510906; ENST00000513143; ENST00000617617; ENST00000621990	PDPN	protein_coding	podoplanin [Source:HGNC Symbol;Acc:HGNC:29602]	1.682	0	2.571
ENSG00000116731	ENST00000235372; ENST00000311066; ENST00000343137; ENST00000376048; ENST00000407521; ENST00000413440; ENST00000484063; ENST00000487453; ENST00000491134; ENST00000491815; ENST00000502724; ENST00000502727; ENST00000503842; ENST00000505823	PRDM2	protein_coding	PR/SET domain 2 [Source:HGNC Symbol;Acc:HGNC:9347]	542.4	506.7	562.1
ENSG00000189337	ENST00000361144; ENST00000376028; ENST00000376030; ENST00000400797; ENST00000400798; ENST00000491547; ENST00000503743; ENST00000636203; ENST00000636564	KAZN	protein_coding	kazrin, periplakin interacting protein [Source:HGNC Symbol;Acc:HGNC:29173]	544.1	587.3	550.1
ENSG00000171729	ENST00000376008; ENST00000376014; ENST00000400796; ENST00000428417; ENST00000434578; ENST00000451326	TMEM51	protein_coding	transmembrane protein 51 [Source:HGNC Symbol;Acc:HGNC:25488]	75.68	92.13	96.82
ENSG00000142621	ENST00000314668; ENST00000358897; ENST00000375995; ENST00000375996; ENST00000375997; ENST00000375998; ENST00000433640; ENST00000444385; ENST00000459961; ENST00000462113; ENST00000471347; ENST00000472086; ENST00000472131; ENST00000472449; ENST00000477846; ENST00000481324; ENST00000483120; ENST00000483694; ENST00000495195; ENST00000524761; ENST00000529606; ENST00000532408	FHAD1	protein_coding	forkhead associated phosphopeptide binding domain 1 [Source:HGNC Symbol;Acc:HGNC:29408]	10.09	6.91	9.425
ENSG00000142634	ENST00000375980; ENST00000445566	EFHD2	protein_coding	EF-hand domain family member D2 [Source:HGNC Symbol;Acc:HGNC:28670]	5228	6908	6177
ENSG00000162438	ENST00000375943; ENST00000375949; ENST00000476813; ENST00000483406	CTRC	protein_coding	chymotrypsin C [Source:HGNC Symbol;Acc:HGNC:2523]	3.364	3.455	1.714
ENSG00000142615	ENST00000359621; ENST00000459653; ENST00000497590	CELA2A	protein_coding	chymotrypsin like elastase family member 2A [Source:HGNC Symbol;Acc:HGNC:24609]	0	0	0
ENSG00000215704	ENST00000375910; ENST00000422901; ENST00000488764; ENST00000494280	CELA2B	protein_coding	chymotrypsin like elastase family member 2B [Source:HGNC Symbol;Acc:HGNC:29995]	0	0	0
ENSG00000132906	ENST00000333868; ENST00000348549; ENST00000375890; ENST00000400777; ENST00000424908; ENST00000440484; ENST00000447522; ENST00000469637; ENST00000474305; ENST00000546424; ENST00000546969	CASP9	protein_coding	caspase 9 [Source:HGNC Symbol;Acc:HGNC:1511]	339.7	335.1	306.7
ENSG00000116138	ENST00000375838; ENST00000375847; ENST00000375849; ENST00000472665; ENST00000475133; ENST00000479655; ENST00000483270; ENST00000490811; ENST00000495523; ENST00000616884	DNAJC16	protein_coding	DnaJ heat shock protein family (Hsp40) member C16 [Source:HGNC Symbol;Acc:HGNC:29157]	476.8	462.9	445.6
ENSG00000116771	ENST00000375826	AGMAT	protein_coding	agmatinase [Source:HGNC Symbol;Acc:HGNC:18407]	1.682	2.303	2.571
ENSG00000197312	ENST00000320153; ENST00000480945; ENST00000483899; ENST00000486680; ENST00000546927; ENST00000548451	DDI2	protein_coding	DNA damage inducible 1 homolog 2 [Source:HGNC Symbol;Acc:HGNC:24578]	471.8	510.2	497.8
ENSG00000215695	ENST00000345034	RSC1A1	protein_coding	regulator of solute carriers 1 [Source:HGNC Symbol;Acc:HGNC:10458]	132	135.9	129.4
ENSG00000116786	ENST00000375793; ENST00000375799; ENST00000462455; ENST00000477849	PLEKHM2	protein_coding	pleckstrin homology and RUN domain containing M2 [Source:HGNC Symbol;Acc:HGNC:29131]	1719	1813	1723
ENSG00000162461	ENST00000294454; ENST00000465495; ENST00000489568	SLC25A34	protein_coding	solute carrier family 25 member 34 [Source:HGNC Symbol;Acc:HGNC:27653]	15.98	12.67	15.42
ENSG00000162460	ENST00000375782; ENST00000465575	TMEM82	protein_coding	transmembrane protein 82 [Source:HGNC Symbol;Acc:HGNC:32350]	0	0	0
ENSG00000162458	ENST00000332305; ENST00000375766; ENST00000375771; ENST00000430076; ENST00000431771; ENST00000441801; ENST00000483633; ENST00000496928; ENST00000502638; ENST00000502739; ENST00000508310; ENST00000509138; ENST00000510393; ENST00000510929; ENST00000514156	FBLIM1	protein_coding	filamin binding LIM protein 1 [Source:HGNC Symbol;Acc:HGNC:24686]	1073	1160	1124
ENSG00000233954	ENST00000483273	UQCRHL	protein_coding	ubiquinol-cytochrome c reductase hinge protein like [Source:HGNC Symbol;Acc:HGNC:51714]	58.87	57.58	50.55
ENSG00000065526	ENST00000375759; ENST00000438066; ENST00000442985; ENST00000471538; ENST00000487496	SPEN	protein_coding	spen family transcriptional repressor [Source:HGNC Symbol;Acc:HGNC:17575]	1663	1754	1773
ENSG00000116809	ENST00000375733; ENST00000375743; ENST00000440560; ENST00000444358; ENST00000462525; ENST00000464719; ENST00000471805; ENST00000472658; ENST00000474511; ENST00000479282; ENST00000487785; ENST00000488008; ENST00000490899; ENST00000492834; ENST00000494020; ENST00000537142	ZBTB17	protein_coding	zinc finger and BTB domain containing 17 [Source:HGNC Symbol;Acc:HGNC:12936]	391	494	484.1
ENSG00000183888	ENST00000329454	C1orf64	protein_coding	chromosome 1 open reading frame 64 [Source:HGNC Symbol;Acc:HGNC:28339]	0	0	0
ENSG00000173641	ENST00000311890; ENST00000375718; ENST00000406363; ENST00000411503; ENST00000442459; ENST00000463576; ENST00000487046	HSPB7	protein_coding	heat shock protein family B (small) member 7 [Source:HGNC Symbol;Acc:HGNC:5249]	1.682	1.152	0.8568
ENSG00000186510	ENST00000331433; ENST00000375692; ENST00000439316; ENST00000464764; ENST00000477360; ENST00000491433; ENST00000495784	CLCNKA	protein_coding	chloride voltage-gated channel Ka [Source:HGNC Symbol;Acc:HGNC:2026]	13.45	13.82	11.14
ENSG00000184908	ENST00000375667; ENST00000375679; ENST00000431772; ENST00000619181	CLCNKB	protein_coding	chloride voltage-gated channel Kb [Source:HGNC Symbol;Acc:HGNC:2027]	0	1.152	0
ENSG00000185519	ENST00000375662; ENST00000494078	FAM131C	protein_coding	family with sequence similarity 131 member C [Source:HGNC Symbol;Acc:HGNC:26717]	10.09	12.67	9.425
ENSG00000142627	ENST00000358432; ENST00000461614; ENST00000462805; ENST00000480202	EPHA2	protein_coding	EPH receptor A2 [Source:HGNC Symbol;Acc:HGNC:3386]	2158	2447	2290
ENSG00000142632	ENST00000270747; ENST00000441785; ENST00000449495; ENST00000471928; ENST00000478117; ENST00000478210	ARHGEF19	protein_coding	Rho guanine nucleotide exchange factor 19 [Source:HGNC Symbol;Acc:HGNC:26604]	5.887	3.455	0.8568
ENSG00000132881	ENST00000375599; ENST00000434014	RSG1	protein_coding	REM2 and RAB like small GTPase 1 [Source:HGNC Symbol;Acc:HGNC:28127]	58.87	63.34	65.98
ENSG00000037637	ENST00000375592; ENST00000444116; ENST00000456164; ENST00000478089	FBXO42	protein_coding	F-box protein 42 [Source:HGNC Symbol;Acc:HGNC:29249]	820.8	799.2	832.8
ENSG00000055070	ENST00000401088; ENST00000401089; ENST00000471507; ENST00000472351; ENST00000472461; ENST00000475078; ENST00000475554; ENST00000476423; ENST00000486763; ENST00000492354	SZRD1	protein_coding	SUZ RNA binding domain containing 1 [Source:HGNC Symbol;Acc:HGNC:30232]	3772	3852	3738
ENSG00000187144	ENST00000335496; ENST00000375577; ENST00000466212; ENST00000491418; ENST00000540400; ENST00000612240	SPATA21	protein_coding	spermatogenesis associated 21 [Source:HGNC Symbol;Acc:HGNC:28026]	0	1.152	2.571
ENSG00000157191	ENST00000337132; ENST00000443980; ENST00000457722; ENST00000459640; ENST00000486390; ENST00000492095; ENST00000496239; ENST00000504551; ENST00000504858; ENST00000508680; ENST00000509727; ENST00000513161	NECAP2	protein_coding	NECAP endocytosis associated 2 [Source:HGNC Symbol;Acc:HGNC:25528]	1227	1217	1178
ENSG00000268991	ENST00000600179	FAM231B	protein_coding	family with sequence similarity 231 member B [Source:HGNC Symbol;Acc:HGNC:49506]	0	0	0
ENSG00000219481	ENST00000392963; ENST00000420513; ENST00000430580; ENST00000432949; ENST00000449853; ENST00000599069; ENST00000599908	NBPF1	protein_coding	NBPF member 1 [Source:HGNC Symbol;Acc:HGNC:26088]	289.3	344.3	315.3
ENSG00000237847	ENST00000434336	FAM231A	protein_coding	family with sequence similarity 231 member A [Source:HGNC Symbol;Acc:HGNC:49427]	0	0	0
ENSG00000279132	ENST00000624031	FAM231C	protein_coding	family with sequence similarity 231 member C [Source:HGNC Symbol;Acc:HGNC:49508]	0	0	0
ENSG00000058453	ENST00000375541; ENST00000445545; ENST00000465021; ENST00000465291; ENST00000466256; ENST00000467715; ENST00000467938; ENST00000477773; ENST00000486318; ENST00000492631; ENST00000494191; ENST00000497654; ENST00000498688	CROCC	protein_coding	ciliary rootlet coiled-coil, rootletin [Source:HGNC Symbol;Acc:HGNC:21299]	371.7	582.7	484.1
ENSG00000117122	ENST00000375534; ENST00000375535; ENST00000476788; ENST00000478684; ENST00000490075; ENST00000492598	MFAP2	protein_coding	microfibrillar associated protein 2 [Source:HGNC Symbol;Acc:HGNC:7033]	0.8409	1.152	1.714
ENSG00000159363	ENST00000326735; ENST00000341676; ENST00000452699; ENST00000463860; ENST00000466561; ENST00000502418; ENST00000502860; ENST00000503552; ENST00000506174; ENST00000508222; ENST00000509392; ENST00000509619; ENST00000510069; ENST00000511957; ENST00000617114	ATP13A2	protein_coding	ATPase 13A2 [Source:HGNC Symbol;Acc:HGNC:30213]	1546	1900	1797
ENSG00000117118	ENST00000375499; ENST00000463045; ENST00000466613; ENST00000475049; ENST00000475506; ENST00000485092; ENST00000485515; ENST00000491274	SDHB	protein_coding	succinate dehydrogenase complex iron sulfur subunit B [Source:HGNC Symbol;Acc:HGNC:10681]	1137	1182	1163
ENSG00000117115	ENST00000375481; ENST00000375486; ENST00000466151; ENST00000479534	PADI2	protein_coding	peptidyl arginine deiminase 2 [Source:HGNC Symbol;Acc:HGNC:18341]	735.8	694.4	673.5
ENSG00000142623	ENST00000375471; ENST00000460293; ENST00000483501	PADI1	protein_coding	peptidyl arginine deiminase 1 [Source:HGNC Symbol;Acc:HGNC:18367]	40.36	41.46	44.56
ENSG00000142619	ENST00000375460	PADI3	protein_coding	peptidyl arginine deiminase 3 [Source:HGNC Symbol;Acc:HGNC:18337]	19.34	32.24	20.56
ENSG00000159339	ENST00000375448; ENST00000375453; ENST00000467001; ENST00000468945; ENST00000487048	PADI4	protein_coding	peptidyl arginine deiminase 4 [Source:HGNC Symbol;Acc:HGNC:18368]	1.682	1.152	0
ENSG00000276747	ENST00000619609	PADI6	protein_coding	peptidyl arginine deiminase 6 [Source:HGNC Symbol;Acc:HGNC:20449]	0	0	0
ENSG00000179051	ENST00000375433; ENST00000375436; ENST00000474892	RCC2	protein_coding	regulator of chromosome condensation 2 [Source:HGNC Symbol;Acc:HGNC:30297]	4465	4436	4460
ENSG00000074964	ENST00000167825; ENST00000361221; ENST00000375408; ENST00000375415; ENST00000466782; ENST00000469726; ENST00000482359; ENST00000482892; ENST00000495593	ARHGEF10L	protein_coding	Rho guanine nucleotide exchange factor 10 like [Source:HGNC Symbol;Acc:HGNC:25540]	862.8	1028	921.1
ENSG00000117148	ENST00000375406; ENST00000617065	ACTL8	protein_coding	actin like 8 [Source:HGNC Symbol;Acc:HGNC:24018]	0	0	0
ENSG00000117154	ENST00000251296; ENST00000412684; ENST00000473951; ENST00000497331	IGSF21	protein_coding	immunoglobin superfamily member 21 [Source:HGNC Symbol;Acc:HGNC:28246]	0	0	0
ENSG00000280222	ENST00000624418	AL365209.1	protein_coding		0	0	0
ENSG00000179023	ENST00000400664	KLHDC7A	protein_coding	kelch domain containing 7A [Source:HGNC Symbol;Acc:HGNC:26791]	0.8409	1.152	5.141
ENSG00000009709	ENST00000375375; ENST00000400661; ENST00000420770	PAX7	protein_coding	paired box 7 [Source:HGNC Symbol;Acc:HGNC:8621]	0	0	0
ENSG00000179002	ENST00000375371	TAS1R2	protein_coding	taste 1 receptor member 2 [Source:HGNC Symbol;Acc:HGNC:14905]	0	0	0.8568
ENSG00000255275	ENST00000494072	AL080251.1	protein_coding		522.2	574.6	564.7
ENSG00000159423	ENST00000290597; ENST00000375341; ENST00000432718; ENST00000454547; ENST00000538309; ENST00000538839	ALDH4A1	protein_coding	aldehyde dehydrogenase 4 family member A1 [Source:HGNC Symbol;Acc:HGNC:406]	388.5	422.6	364.2
ENSG00000169991	ENST00000355609; ENST00000416166; ENST00000455833	IFFO2	protein_coding	intermediate filament family orphan 2 [Source:HGNC Symbol;Acc:HGNC:27006]	1945	2016	2046
ENSG00000127481	ENST00000375218; ENST00000375224; ENST00000375225; ENST00000375254; ENST00000417040; ENST00000419533; ENST00000425413; ENST00000459947; ENST00000465036; ENST00000466969; ENST00000467272; ENST00000475973; ENST00000483922; ENST00000486515; ENST00000492606; ENST00000494503; ENST00000497018	UBR4	protein_coding	ubiquitin protein ligase E3 component n-recognin 4 [Source:HGNC Symbol;Acc:HGNC:30313]	2282	2844	2966
ENSG00000127463	ENST00000356068; ENST00000375199; ENST00000375208; ENST00000461353; ENST00000462505; ENST00000467423; ENST00000475079; ENST00000477853; ENST00000480380; ENST00000486238; ENST00000486405; ENST00000488681; ENST00000494770; ENST00000496654	EMC1	protein_coding	ER membrane protein complex subunit 1 [Source:HGNC Symbol;Acc:HGNC:28957]	3879	3792	3835
ENSG00000053372	ENST00000330263; ENST00000479559; ENST00000493700	MRTO4	protein_coding	MRT4 homolog, ribosome maturation factor [Source:HGNC Symbol;Acc:HGNC:18477]	650	581.6	681.2
ENSG00000211454	ENST00000420396; ENST00000429712; ENST00000457194; ENST00000493176	AKR7L	protein_coding	aldo-keto reductase family 7 like (gene/pseudogene) [Source:HGNC Symbol;Acc:HGNC:24056]	2.523	1.152	2.571
ENSG00000162482	ENST00000361640	AKR7A3	protein_coding	aldo-keto reductase family 7 member A3 [Source:HGNC Symbol;Acc:HGNC:390]	5.046	5.758	3.427
ENSG00000053371	ENST00000235835; ENST00000330072; ENST00000481966; ENST00000489286; ENST00000492217	AKR7A2	protein_coding	aldo-keto reductase family 7 member A2 [Source:HGNC Symbol;Acc:HGNC:389]	1155	1316	1335
ENSG00000040487	ENST00000375153; ENST00000375155; ENST00000400548; ENST00000432465; ENST00000469076; ENST00000497827	PQLC2	protein_coding	PQ loop repeat containing 2 [Source:HGNC Symbol;Acc:HGNC:26001]	433.1	488.3	485
ENSG00000077549	ENST00000264202; ENST00000264203; ENST00000375142; ENST00000375144; ENST00000433834; ENST00000457768; ENST00000459967; ENST00000482808; ENST00000489607	CAPZB	protein_coding	capping actin protein of muscle Z-line beta subunit [Source:HGNC Symbol;Acc:HGNC:1491]	3500	3465	3456
ENSG00000173436	ENST00000322753; ENST00000462646; ENST00000467029; ENST00000479642; ENST00000481464; ENST00000485362; ENST00000486890; ENST00000498067; ENST00000498642; ENST00000617872	MINOS1	protein_coding	mitochondrial inner membrane organizing system 1 [Source:HGNC Symbol;Acc:HGNC:32068]	907.4	879.8	863.7
ENSG00000270136	ENST00000602293; ENST00000602384; ENST00000602450; ENST00000602662	MINOS1-NBL1	protein_coding	MINOS1-NBL1 readthrough [Source:HGNC Symbol;Acc:HGNC:48338]	735.8	731.3	694.9
ENSG00000158747	ENST00000289749; ENST00000375136; ENST00000425400; ENST00000427894; ENST00000428975; ENST00000439278; ENST00000439664; ENST00000451758; ENST00000548815; ENST00000615215; ENST00000618761; ENST00000621723; ENST00000622566	NBL1	protein_coding	neuroblastoma 1, DAN family BMP antagonist [Source:HGNC Symbol;Acc:HGNC:7650]	38.68	27.64	22.28
ENSG00000158748	ENST00000289753	HTR6	protein_coding	5-hydroxytryptamine receptor 6 [Source:HGNC Symbol;Acc:HGNC:5301]	0	0	0
ENSG00000162542	ENST00000294543; ENST00000375127; ENST00000462171; ENST00000488449; ENST00000489135; ENST00000489814; ENST00000494342; ENST00000496528	TMCO4	protein_coding	transmembrane and coiled-coil domains 4 [Source:HGNC Symbol;Acc:HGNC:27393]	230.4	214.2	219.4
ENSG00000178828	ENST00000375121	RNF186	protein_coding	ring finger protein 186 [Source:HGNC Symbol;Acc:HGNC:25978]	0	0	0
ENSG00000169914	ENST00000375120; ENST00000466697; ENST00000481686	OTUD3	protein_coding	OTU deubiquitinase 3 [Source:HGNC Symbol;Acc:HGNC:29038]	200.1	184.3	185.1
ENSG00000188784	ENST00000375116	PLA2G2E	protein_coding	phospholipase A2 group IIE [Source:HGNC Symbol;Acc:HGNC:13414]	0	0	0
ENSG00000188257	ENST00000375111; ENST00000400520; ENST00000461140; ENST00000469162; ENST00000482011; ENST00000491964; ENST00000496748	PLA2G2A	protein_coding	phospholipase A2 group IIA [Source:HGNC Symbol;Acc:HGNC:9031]	0	0	0
ENSG00000127472	ENST00000375108; ENST00000460175; ENST00000465698; ENST00000469069; ENST00000478803; ENST00000486277; ENST00000489871; ENST00000498348	PLA2G5	protein_coding	phospholipase A2 group V [Source:HGNC Symbol;Acc:HGNC:9038]	0	0	0
ENSG00000117215	ENST00000375105; ENST00000617227	PLA2G2D	protein_coding	phospholipase A2 group IID [Source:HGNC Symbol;Acc:HGNC:9033]	0	0	0
ENSG00000158786	ENST00000375102; ENST00000465062	PLA2G2F	protein_coding	phospholipase A2 group IIF [Source:HGNC Symbol;Acc:HGNC:30040]	0	0	0
ENSG00000187980	ENST00000247992; ENST00000429261; ENST00000495760	PLA2G2C	protein_coding	phospholipase A2 group IIC [Source:HGNC Symbol;Acc:HGNC:9032]	0	0	0
ENSG00000162543	ENST00000375099	UBXN10	protein_coding	UBX domain protein 10 [Source:HGNC Symbol;Acc:HGNC:26354]	0	0	0
ENSG00000158816	ENST00000289815; ENST00000375079; ENST00000467486; ENST00000473325; ENST00000485375; ENST00000525343; ENST00000530722; ENST00000534075	VWA5B1	protein_coding	von Willebrand factor A domain containing 5B1 [Source:HGNC Symbol;Acc:HGNC:26538]	0	0	0
ENSG00000162545	ENST00000375078; ENST00000489020	CAMK2N1	protein_coding	calcium/calmodulin dependent protein kinase II inhibitor 1 [Source:HGNC Symbol;Acc:HGNC:24190]	95.03	88.67	95.11
ENSG00000090432	ENST00000264198	MUL1	protein_coding	mitochondrial E3 ubiquitin protein ligase 1 [Source:HGNC Symbol;Acc:HGNC:25762]	770.3	876.4	757.4
ENSG00000183114	ENST00000332947	FAM43B	protein_coding	family with sequence similarity 43 member B [Source:HGNC Symbol;Acc:HGNC:31791]	0	2.303	0.8568
ENSG00000158825	ENST00000375071; ENST00000461985	CDA	protein_coding	cytidine deaminase [Source:HGNC Symbol;Acc:HGNC:1712]	0.8409	0	0
ENSG00000158828	ENST00000321556; ENST00000400490; ENST00000492302	PINK1	protein_coding	PTEN induced putative kinase 1 [Source:HGNC Symbol;Acc:HGNC:14581]	1291	1504	1281
ENSG00000244038	ENST00000375048; ENST00000415136; ENST00000464364; ENST00000475210; ENST00000477229; ENST00000602624	DDOST	protein_coding	dolichyl-diphosphooligosaccharide--protein glycosyltransferase non-catalytic subunit [Source:HGNC Symbol;Acc:HGNC:2728]	11690	12170	11560
ENSG00000117245	ENST00000247986; ENST00000375044; ENST00000400463; ENST00000462858; ENST00000463389; ENST00000477167; ENST00000490034; ENST00000493818; ENST00000498225	KIF17	protein_coding	kinesin family member 17 [Source:HGNC Symbol;Acc:HGNC:19167]	7.568	12.67	14.57
ENSG00000189410	ENST00000375031; ENST00000444387; ENST00000447746; ENST00000460804; ENST00000517430; ENST00000518294; ENST00000519434	SH2D5	protein_coding	SH2 domain containing 5 [Source:HGNC Symbol;Acc:HGNC:28819]	26.91	17.27	18.85
ENSG00000127483	ENST00000312239; ENST00000375000; ENST00000375003; ENST00000414993; ENST00000417710; ENST00000419490; ENST00000419948; ENST00000424732; ENST00000437575; ENST00000438032; ENST00000443615; ENST00000487117; ENST00000488722; ENST00000491748	HP1BP3	protein_coding	heterochromatin protein 1 binding protein 3 [Source:HGNC Symbol;Acc:HGNC:24973]	4666	4224	4314
ENSG00000075151	ENST00000264211; ENST00000356916; ENST00000374933; ENST00000374935; ENST00000400422; ENST00000411888; ENST00000435383; ENST00000438975; ENST00000463775; ENST00000476088; ENST00000485722; ENST00000602326; ENST00000634778; ENST00000634879	EIF4G3	protein_coding	eukaryotic translation initiation factor 4 gamma 3 [Source:HGNC Symbol;Acc:HGNC:3298]	2311	2372	2331
ENSG00000117298	ENST00000264205; ENST00000357071; ENST00000374893; ENST00000415912; ENST00000436918; ENST00000463334; ENST00000470394; ENST00000473505; ENST00000481130; ENST00000526194; ENST00000527991; ENST00000528294; ENST00000531334	ECE1	protein_coding	endothelin converting enzyme 1 [Source:HGNC Symbol;Acc:HGNC:3146]	6621	7457	6744
ENSG00000142794	ENST00000318220; ENST00000318249; ENST00000342104; ENST00000434838; ENST00000454000; ENST00000467103; ENST00000469876; ENST00000475869; ENST00000477050; ENST00000478653; ENST00000485941; ENST00000486229; ENST00000619554	NBPF3	protein_coding	NBPF member 3 [Source:HGNC Symbol;Acc:HGNC:25076]	136.2	119.8	130.2
ENSG00000162551	ENST00000374829; ENST00000374830; ENST00000374832; ENST00000374840; ENST00000468526; ENST00000539907; ENST00000540617	ALPL	protein_coding	alkaline phosphatase, liver/bone/kidney [Source:HGNC Symbol;Acc:HGNC:438]	0.8409	0	0
ENSG00000076864	ENST00000290101; ENST00000317967; ENST00000374757; ENST00000374761; ENST00000374763; ENST00000374765; ENST00000447293; ENST00000464457; ENST00000471600; ENST00000482984; ENST00000495204; ENST00000542643; ENST00000611549	RAP1GAP	protein_coding	RAP1 GTPase activating protein [Source:HGNC Symbol;Acc:HGNC:9858]	29.43	25.34	29.99
ENSG00000090686	ENST00000308271; ENST00000374730; ENST00000374732; ENST00000400301; ENST00000421625; ENST00000464577; ENST00000471752; ENST00000479177; ENST00000487880; ENST00000489108; ENST00000526044; ENST00000527823; ENST00000529637; ENST00000532737; ENST00000534705	USP48	protein_coding	ubiquitin specific peptidase 48 [Source:HGNC Symbol;Acc:HGNC:18533]	1196	1129	1296
ENSG00000187942	ENST00000344642; ENST00000484271; ENST00000543870	LDLRAD2	protein_coding	low density lipoprotein receptor class A domain containing 2 [Source:HGNC Symbol;Acc:HGNC:32071]	0	0	0
ENSG00000142798	ENST00000374673; ENST00000374676; ENST00000374695; ENST00000412328; ENST00000427897; ENST00000439717; ENST00000453796; ENST00000471322; ENST00000480900; ENST00000481644; ENST00000486901; ENST00000493940; ENST00000498495; ENST00000635682	HSPG2	protein_coding	heparan sulfate proteoglycan 2 [Source:HGNC Symbol;Acc:HGNC:5273]	373.4	601.1	581.8
ENSG00000219073	ENST00000337107; ENST00000374666; ENST00000400277; ENST00000473526	CELA3B	protein_coding	chymotrypsin like elastase family member 3B [Source:HGNC Symbol;Acc:HGNC:15945]	0	0	0
ENSG00000142789	ENST00000290122; ENST00000374663; ENST00000400271	CELA3A	protein_coding	chymotrypsin like elastase family member 3A [Source:HGNC Symbol;Acc:HGNC:15944]	0	0	0
ENSG00000070831	ENST00000315554; ENST00000344548; ENST00000400259; ENST00000411827; ENST00000498236	CDC42	protein_coding	cell division cycle 42 [Source:HGNC Symbol;Acc:HGNC:1736]	3946	3530	3706
ENSG00000162552	ENST00000290167; ENST00000415567; ENST00000441048	WNT4	protein_coding	Wnt family member 4 [Source:HGNC Symbol;Acc:HGNC:12783]	0	0	0
ENSG00000279625	ENST00000624125	AL591122.2	protein_coding		0	0	0
ENSG00000184677	ENST00000374651; ENST00000375647; ENST00000400239; ENST00000404138	ZBTB40	protein_coding	zinc finger and BTB domain containing 40 [Source:HGNC Symbol;Acc:HGNC:29045]	590.3	582.7	635.8
ENSG00000070886	ENST00000166244; ENST00000374644	EPHA8	protein_coding	EPH receptor A8 [Source:HGNC Symbol;Acc:HGNC:3391]	0.8409	0	0
ENSG00000173372	ENST00000374642; ENST00000402322; ENST00000438241	C1QA	protein_coding	complement C1q A chain [Source:HGNC Symbol;Acc:HGNC:1241]	0	0	0
ENSG00000159189	ENST00000374637; ENST00000374639; ENST00000374640	C1QC	protein_coding	complement C1q C chain [Source:HGNC Symbol;Acc:HGNC:1245]	0	0	0
ENSG00000173369	ENST00000314933; ENST00000432749; ENST00000509305; ENST00000510260	C1QB	protein_coding	complement C1q B chain [Source:HGNC Symbol;Acc:HGNC:1242]	0	0	0
ENSG00000133216	ENST00000374627; ENST00000374630; ENST00000374632; ENST00000400191; ENST00000465676; ENST00000490436; ENST00000544305	EPHB2	protein_coding	EPH receptor B2 [Source:HGNC Symbol;Acc:HGNC:3393]	732.5	739.3	676
ENSG00000215906	ENST00000426928; ENST00000618559	LACTBL1	protein_coding	lactamase beta like 1 [Source:HGNC Symbol;Acc:HGNC:35445]	0	0	0
ENSG00000227868	ENST00000440767; ENST00000566855; ENST00000622840	TEX46	protein_coding	testis expressed 46 [Source:HGNC Symbol;Acc:HGNC:44651]	0	0	0
ENSG00000004487	ENST00000356634; ENST00000400181; ENST00000465864; ENST00000481879; ENST00000494920; ENST00000602503	KDM1A	protein_coding	lysine demethylase 1A [Source:HGNC Symbol;Acc:HGNC:29079]	1459	1439	1524
ENSG00000169641	ENST00000302291; ENST00000314174; ENST00000418342; ENST00000471849; ENST00000475164	LUZP1	protein_coding	leucine zipper protein 1 [Source:HGNC Symbol;Acc:HGNC:14985]	997.3	1006	960.5
ENSG00000179546	ENST00000374619	HTR1D	protein_coding	5-hydroxytryptamine receptor 1D [Source:HGNC Symbol;Acc:HGNC:5289]	4.205	8.061	3.427
ENSG00000125944	ENST00000302271; ENST00000374612; ENST00000374616; ENST00000427764; ENST00000463552; ENST00000464516; ENST00000470941; ENST00000476451; ENST00000476660; ENST00000478691; ENST00000490652; ENST00000606561	HNRNPR	protein_coding	heterogeneous nuclear ribonucleoprotein R [Source:HGNC Symbol;Acc:HGNC:5047]	3335	2765	2985
ENSG00000125945	ENST00000314011; ENST00000374608	ZNF436	protein_coding	zinc finger protein 436 [Source:HGNC Symbol;Acc:HGNC:20814]	2165	2174	2092
ENSG00000204219	ENST00000374601; ENST00000374602; ENST00000450454; ENST00000461794; ENST00000476978; ENST00000492271	TCEA3	protein_coding	transcription elongation factor A3 [Source:HGNC Symbol;Acc:HGNC:11615]	16.82	14.97	16.28
ENSG00000088280	ENST00000336689; ENST00000437606; ENST00000449467; ENST00000465372; ENST00000475814; ENST00000478858; ENST00000484418; ENST00000492982; ENST00000495646; ENST00000530874; ENST00000608765; ENST00000618240	ASAP3	protein_coding	ArfGAP with SH3 domain, ankyrin repeat and PH domain 3 [Source:HGNC Symbol;Acc:HGNC:14987]	810.7	777.3	797.7
ENSG00000007968	ENST00000361729; ENST00000487237	E2F2	protein_coding	E2F transcription factor 2 [Source:HGNC Symbol;Acc:HGNC:3114]	287.6	267.2	297.3
ENSG00000117318	ENST00000374561; ENST00000463312; ENST00000486541	ID3	protein_coding	inhibitor of DNA binding 3, HLH protein [Source:HGNC Symbol;Acc:HGNC:5362]	4821	5793	4929
ENSG00000197880	ENST00000374555; ENST00000477916; ENST00000612756	MDS2	protein_coding	myelodysplastic syndrome 2 translocation associated [Source:HGNC Symbol;Acc:HGNC:29633]	0.8409	0	2.571
ENSG00000142676	ENST00000374550; ENST00000443624; ENST00000458455; ENST00000467075; ENST00000482370	RPL11	protein_coding	ribosomal protein L11 [Source:HGNC Symbol;Acc:HGNC:10301]	7681	6999	7317
ENSG00000011007	ENST00000418390; ENST00000487554; ENST00000609199; ENST00000613537	ELOA	protein_coding	elongin A [Source:HGNC Symbol;Acc:HGNC:11620]	1570	1572	1529
ENSG00000057757	ENST00000246151; ENST00000374524; ENST00000415372	PITHD1	protein_coding	PITH domain containing 1 [Source:HGNC Symbol;Acc:HGNC:25022]	957.8	969.6	981.1
ENSG00000011009	ENST00000374501; ENST00000374502; ENST00000374503; ENST00000374505; ENST00000374514; ENST00000420982; ENST00000421070; ENST00000472213; ENST00000492577; ENST00000495365	LYPLA2	protein_coding	lysophospholipase II [Source:HGNC Symbol;Acc:HGNC:6738]	782.9	799.2	810.6
ENSG00000117308	ENST00000374497; ENST00000418277; ENST00000425913; ENST00000429356; ENST00000445705; ENST00000456977; ENST00000459934; ENST00000466250; ENST00000467070; ENST00000467493; ENST00000469556; ENST00000470383; ENST00000470949; ENST00000481736; ENST00000486382; ENST00000617979	GALE	protein_coding	UDP-galactose-4-epimerase [Source:HGNC Symbol;Acc:HGNC:4116]	814.9	849.9	856
ENSG00000117305	ENST00000235958; ENST00000374487; ENST00000374490; ENST00000436439; ENST00000479458; ENST00000496907; ENST00000498698; ENST00000509389; ENST00000513148	HMGCL	protein_coding	3-hydroxymethyl-3-methylglutaryl-CoA lyase [Source:HGNC Symbol;Acc:HGNC:5005]	956.1	870.6	828.6
ENSG00000179163	ENST00000374479	FUCA1	protein_coding	fucosidase, alpha-L- 1, tissue [Source:HGNC Symbol;Acc:HGNC:4006]	1139	1141	1158
ENSG00000188822	ENST00000374472	CNR2	protein_coding	cannabinoid receptor 2 [Source:HGNC Symbol;Acc:HGNC:2160]	0	0	0
ENSG00000189266	ENST00000334351; ENST00000374468; ENST00000471915; ENST00000579103	PNRC2	protein_coding	proline rich nuclear receptor coactivator 2 [Source:HGNC Symbol;Acc:HGNC:23158]	761.9	716.3	670
ENSG00000188529	ENST00000338597; ENST00000341154; ENST00000343255; ENST00000344989; ENST00000374452; ENST00000374453; ENST00000453840; ENST00000469303; ENST00000473754; ENST00000473858; ENST00000484146; ENST00000485292; ENST00000485841; ENST00000492112; ENST00000495785; ENST00000497214	SRSF10	protein_coding	serine and arginine rich splicing factor 10 [Source:HGNC Symbol;Acc:HGNC:16713]	1871	1435	1665
ENSG00000142661	ENST00000338909; ENST00000374434; ENST00000448831; ENST00000475306	MYOM3	protein_coding	myomesin 3 [Source:HGNC Symbol;Acc:HGNC:26679]	3.364	4.606	3.427
ENSG00000142677	ENST00000270800	IL22RA1	protein_coding	interleukin 22 receptor subunit alpha 1 [Source:HGNC Symbol;Acc:HGNC:13700]	22.71	34.55	17.14
ENSG00000185436	ENST00000327535; ENST00000327575; ENST00000374418; ENST00000374419; ENST00000374421	IFNLR1	protein_coding	interferon lambda receptor 1 [Source:HGNC Symbol;Acc:HGNC:18584]	150.5	147.4	128.5
ENSG00000158055	ENST00000236255; ENST00000350501; ENST00000356046; ENST00000361548; ENST00000461318; ENST00000524724; ENST00000528064; ENST00000528181; ENST00000530984	GRHL3	protein_coding	grainyhead like transcription factor 3 [Source:HGNC Symbol;Acc:HGNC:25839]	4.205	1.152	3.427
ENSG00000001460	ENST00000003583; ENST00000337248; ENST00000374409; ENST00000435187; ENST00000438866; ENST00000468303; ENST00000475760; ENST00000483261; ENST00000483528; ENST00000492753; ENST00000497384; ENST00000498488	STPG1	protein_coding	sperm tail PG-rich repeat containing 1 [Source:HGNC Symbol;Acc:HGNC:28070]	222	182	239.1
ENSG00000001461	ENST00000003912; ENST00000339255; ENST00000358028; ENST00000374399; ENST00000432012; ENST00000475663; ENST00000488155	NIPAL3	protein_coding	NIPA like domain containing 3 [Source:HGNC Symbol;Acc:HGNC:25233]	2716	2749	2738
ENSG00000117602	ENST00000374393; ENST00000374395; ENST00000412742; ENST00000425530; ENST00000436717; ENST00000482807; ENST00000538532; ENST00000610732; ENST00000616511; ENST00000618490; ENST00000630217	RCAN3	protein_coding	RCAN family member 3 [Source:HGNC Symbol;Acc:HGNC:3042]	870.4	794.6	778.9
ENSG00000184454	ENST00000374392; ENST00000486262	NCMAP	protein_coding	non-compact myelin associated protein [Source:HGNC Symbol;Acc:HGNC:29332]	7.568	4.606	11.14
ENSG00000133226	ENST00000323848; ENST00000374389; ENST00000447431; ENST00000461768; ENST00000462710; ENST00000466910; ENST00000468822; ENST00000470243; ENST00000471693; ENST00000474843; ENST00000478890; ENST00000479034; ENST00000485441; ENST00000485541; ENST00000488317; ENST00000489130; ENST00000490543; ENST00000494934; ENST00000495561; ENST00000496882; ENST00000593639; ENST00000596378; ENST00000600523	SRRM1	protein_coding	serine and arginine repetitive matrix 1 [Source:HGNC Symbol;Acc:HGNC:16638]	1823	1420	1505
ENSG00000169504	ENST00000374379; ENST00000488683; ENST00000489758; ENST00000497755	CLIC4	protein_coding	chloride intracellular channel 4 [Source:HGNC Symbol;Acc:HGNC:13518]	7237	6192	6443
ENSG00000020633	ENST00000308873; ENST00000338888; ENST00000399916; ENST00000479341; ENST00000496967	RUNX3	protein_coding	runt related transcription factor 3 [Source:HGNC Symbol;Acc:HGNC:10473]	0	2.303	0.8568
ENSG00000117614	ENST00000236273; ENST00000354361; ENST00000474160; ENST00000476231	SYF2	protein_coding	SYF2 pre-mRNA splicing factor [Source:HGNC Symbol;Acc:HGNC:19824]	798	711.7	676
ENSG00000117616	ENST00000243189; ENST00000431849; ENST00000450820; ENST00000473314; ENST00000475766; ENST00000491378; ENST00000498238; ENST00000561867; ENST00000562018; ENST00000564223; ENST00000564413; ENST00000565733; ENST00000566395; ENST00000566599; ENST00000567741; ENST00000568212; ENST00000568254; ENST00000568399; ENST00000568701; ENST00000568996; ENST00000569495; ENST00000570063	RSRP1	protein_coding	arginine and serine rich protein 1 [Source:HGNC Symbol;Acc:HGNC:25234]	1328	953.5	1137
ENSG00000187010	ENST00000328664; ENST00000342055; ENST00000357542; ENST00000417538; ENST00000423253; ENST00000423810; ENST00000454452; ENST00000564398; ENST00000568195; ENST00000622561	RHD	protein_coding	Rh blood group D antigen [Source:HGNC Symbol;Acc:HGNC:10009]	0	0	0
ENSG00000183726	ENST00000374358; ENST00000468704; ENST00000480937; ENST00000487234; ENST00000491936; ENST00000498135	TMEM50A	protein_coding	transmembrane protein 50A [Source:HGNC Symbol;Acc:HGNC:30590]	2017	1758	1840
ENSG00000188672	ENST00000294413; ENST00000340849; ENST00000346452; ENST00000349320; ENST00000349438; ENST00000413854; ENST00000495048; ENST00000527187; ENST00000527747; ENST00000533771	RHCE	protein_coding	Rh blood group CcEe antigens [Source:HGNC Symbol;Acc:HGNC:10008]	6.727	5.758	4.284
ENSG00000204178	ENST00000374343; ENST00000399766; ENST00000470035	TMEM57	protein_coding	transmembrane protein 57 [Source:HGNC Symbol;Acc:HGNC:25572]	378.4	400.8	409.6
ENSG00000157978	ENST00000374338; ENST00000462394; ENST00000470950; ENST00000474283; ENST00000484476; ENST00000485476; ENST00000488127	LDLRAP1	protein_coding	low density lipoprotein receptor adaptor protein 1 [Source:HGNC Symbol;Acc:HGNC:18640]	385.1	405.4	394.1
ENSG00000117643	ENST00000263979; ENST00000374329; ENST00000374332; ENST00000473891; ENST00000475314; ENST00000487493; ENST00000496532; ENST00000611903	MAN1C1	protein_coding	mannosidase alpha class 1C member 1 [Source:HGNC Symbol;Acc:HGNC:19080]	225.4	261.4	202.2
ENSG00000162430	ENST00000354177; ENST00000361547; ENST00000374315; ENST00000494537; ENST00000630065	SELENON	protein_coding	selenoprotein N [Source:HGNC Symbol;Acc:HGNC:15999]	6307	6267	6090
ENSG00000255054	ENST00000527604; ENST00000559265	AL020996.2	protein_coding		1172	1103	1079
ENSG00000117640	ENST00000374300; ENST00000374301; ENST00000374303; ENST00000374307; ENST00000424294; ENST00000464008; ENST00000466284; ENST00000469815; ENST00000472643; ENST00000474295; ENST00000478284; ENST00000488327; ENST00000494293; ENST00000497956; ENST00000524618; ENST00000525713; ENST00000526158; ENST00000526894; ENST00000528624; ENST00000529116; ENST00000530599; ENST00000531361; ENST00000533762	MTFR1L	protein_coding	mitochondrial fission regulator 1 like [Source:HGNC Symbol;Acc:HGNC:28836]	1355	1240	1170
ENSG00000127423	ENST00000374298; ENST00000481602; ENST00000538789	AUNIP	protein_coding	aurora kinase A and ninein interacting protein [Source:HGNC Symbol;Acc:HGNC:28363]	87.46	96.73	98.54
ENSG00000182749	ENST00000374296	PAQR7	protein_coding	progestin and adipoQ receptor family member 7 [Source:HGNC Symbol;Acc:HGNC:23146]	437.3	468.7	429.3
ENSG00000117632	ENST00000357865; ENST00000374291; ENST00000399728; ENST00000426559; ENST00000446334; ENST00000455785; ENST00000465604; ENST00000485226; ENST00000513116	STMN1	protein_coding	stathmin 1 [Source:HGNC Symbol;Acc:HGNC:6510]	3980	3648	3998
ENSG00000158006	ENST00000374282; ENST00000374284; ENST00000439092; ENST00000441420; ENST00000464540; ENST00000476611; ENST00000493892	PAFAH2	protein_coding	platelet activating factor acetylhydrolase 2 [Source:HGNC Symbol;Acc:HGNC:8579]	344.8	313.2	299.9
ENSG00000158008	ENST00000374280; ENST00000470037; ENST00000481377; ENST00000484339	EXTL1	protein_coding	exostosin like glycosyltransferase 1 [Source:HGNC Symbol;Acc:HGNC:3515]	184.2	260.3	173.1
ENSG00000158014	ENST00000374276; ENST00000374278; ENST00000498060	SLC30A2	protein_coding	solute carrier family 30 member 2 [Source:HGNC Symbol;Acc:HGNC:11013]	0	0	0
ENSG00000158022	ENST00000374272; ENST00000483052	TRIM63	protein_coding	tripartite motif containing 63 [Source:HGNC Symbol;Acc:HGNC:16007]	0	0	0
ENSG00000175087	ENST00000374269; ENST00000374271; ENST00000444713; ENST00000619836	PDIK1L	protein_coding	PDLIM1 interacting kinase 1 like [Source:HGNC Symbol;Acc:HGNC:18981]	253.1	216.5	231.3
ENSG00000197245	ENST00000374268	FAM110D	protein_coding	family with sequence similarity 110 member D [Source:HGNC Symbol;Acc:HGNC:25860]	4.205	2.303	0.8568
ENSG00000282872	ENST00000634842; ENST00000635463	C1orf232	protein_coding	chromosome 1 open reading frame 230 [Source:HGNC Symbol;Acc:HGNC:53426]	0	0	0.8568
ENSG00000236782	ENST00000407889; ENST00000414762; ENST00000433939; ENST00000444682; ENST00000448923	AL391650.1	protein_coding		1.682	1.152	1.714
ENSG00000142684	ENST00000270812; ENST00000374266	ZNF593	protein_coding	zinc finger protein 593 [Source:HGNC Symbol;Acc:HGNC:30943]	174.1	253.4	222.8
ENSG00000142675	ENST00000361530; ENST00000374253; ENST00000465415; ENST00000480348; ENST00000480617; ENST00000481077; ENST00000482227; ENST00000484874; ENST00000524529; ENST00000525687; ENST00000528001; ENST00000528281; ENST00000531150; ENST00000531191	CNKSR1	protein_coding	connector enhancer of kinase suppressor of Ras 1 [Source:HGNC Symbol;Acc:HGNC:19700]	6.727	9.213	2.571
ENSG00000188782	ENST00000338855; ENST00000456354; ENST00000518899	CATSPER4	protein_coding	cation channel sperm associated 4 [Source:HGNC Symbol;Acc:HGNC:23220]	0	0	0
ENSG00000130695	ENST00000252992; ENST00000451429; ENST00000453146; ENST00000468163; ENST00000469609; ENST00000476272; ENST00000480446; ENST00000491670; ENST00000640292	CEP85	protein_coding	centrosomal protein 85 [Source:HGNC Symbol;Acc:HGNC:25309]	781.2	798.1	797.7
ENSG00000142669	ENST00000270792; ENST00000319041	SH3BGRL3	protein_coding	SH3 domain binding glutamate rich protein like 3 [Source:HGNC Symbol;Acc:HGNC:15568]	3247	3299	3115
ENSG00000158062	ENST00000314675; ENST00000357089; ENST00000374215; ENST00000374217; ENST00000374221; ENST00000374222; ENST00000374223; ENST00000421827; ENST00000423664; ENST00000442942; ENST00000450041; ENST00000452980; ENST00000472155; ENST00000475591; ENST00000494942; ENST00000496466	UBXN11	protein_coding	UBX domain protein 11 [Source:HGNC Symbol;Acc:HGNC:30600]	279.2	240.7	287.9
ENSG00000169442	ENST00000374213; ENST00000470468; ENST00000492808	CD52	protein_coding	CD52 molecule [Source:HGNC Symbol;Acc:HGNC:1804]	0	0	0
ENSG00000176092	ENST00000308182; ENST00000374207; ENST00000374208; ENST00000374211; ENST00000429942; ENST00000475866; ENST00000520372; ENST00000522923; ENST00000522993; ENST00000527815; ENST00000640960	CRYBG2	protein_coding	crystallin beta-gamma domain containing 2 [Source:HGNC Symbol;Acc:HGNC:17295]	0	3.455	4.284
ENSG00000176083	ENST00000349618; ENST00000403843; ENST00000416125; ENST00000423508; ENST00000436292; ENST00000451801; ENST00000453132; ENST00000454975; ENST00000455900	ZNF683	protein_coding	zinc finger protein 683 [Source:HGNC Symbol;Acc:HGNC:28495]	0	0	0
ENSG00000131914	ENST00000254231; ENST00000326279	LIN28A	protein_coding	lin-28 homolog A [Source:HGNC Symbol;Acc:HGNC:15986]	0	0	0
ENSG00000117682	ENST00000236342; ENST00000360009; ENST00000374185; ENST00000374186; ENST00000416052; ENST00000427245; ENST00000430232; ENST00000431933; ENST00000434391; ENST00000436153; ENST00000487944; ENST00000525165; ENST00000525326; ENST00000525410; ENST00000525546; ENST00000525682; ENST00000526219; ENST00000526278; ENST00000527611; ENST00000528557; ENST00000529688; ENST00000530781; ENST00000531312; ENST0000…	DHDDS	protein_coding	dehydrodolichyl diphosphate synthase subunit [Source:HGNC Symbol;Acc:HGNC:20603]	719.8	665.6	679.5
ENSG00000198830	ENST00000361427; ENST00000460563; ENST00000463817; ENST00000464888; ENST00000466194; ENST00000467700; ENST00000468388; ENST00000479815; ENST00000493418; ENST00000619352	HMGN2	protein_coding	high mobility group nucleosomal binding domain 2 [Source:HGNC Symbol;Acc:HGNC:4986]	3761	4302	4494
ENSG00000117676	ENST00000366866; ENST00000374163; ENST00000374166; ENST00000374168; ENST00000403732; ENST00000438977; ENST00000474934; ENST00000488985; ENST00000524436; ENST00000525525; ENST00000525582; ENST00000526040; ENST00000526792; ENST00000527264; ENST00000529454; ENST00000530003; ENST00000530305; ENST00000530607; ENST00000531113; ENST00000531382	RPS6KA1	protein_coding	ribosomal protein S6 kinase A1 [Source:HGNC Symbol;Acc:HGNC:10430]	349.8	424.9	398.4
ENSG00000117713	ENST00000324856; ENST00000374152; ENST00000430291; ENST00000430799; ENST00000457599; ENST00000466382; ENST00000524572; ENST00000532781; ENST00000615191; ENST00000636072; ENST00000636110; ENST00000636219; ENST00000636422; ENST00000636794; ENST00000636958; ENST00000637465; ENST00000637788	ARID1A	protein_coding	AT-rich interaction domain 1A [Source:HGNC Symbol;Acc:HGNC:11110]	1360	1529	1590
ENSG00000060642	ENST00000078527; ENST00000374145; ENST00000430292; ENST00000431541; ENST00000455364; ENST00000472757	PIGV	protein_coding	phosphatidylinositol glycan anchor biosynthesis class V [Source:HGNC Symbol;Acc:HGNC:26031]	258.2	192.3	236.5
ENSG00000204160	ENST00000374141; ENST00000374142; ENST00000478902; ENST00000488397; ENST00000534643	ZDHHC18	protein_coding	zinc finger DHHC-type containing 18 [Source:HGNC Symbol;Acc:HGNC:20712]	825	871.8	854.3
ENSG00000175793	ENST00000339276	SFN	protein_coding	stratifin [Source:HGNC Symbol;Acc:HGNC:10773]	1.682	1.152	4.284
ENSG00000142751	ENST00000374133; ENST00000374135; ENST00000431781; ENST00000461282; ENST00000477418	GPN2	protein_coding	GPN-loop GTPase 2 [Source:HGNC Symbol;Acc:HGNC:25513]	777	792.3	763.4
ENSG00000198746	ENST00000361720; ENST00000445019; ENST00000450844	GPATCH3	protein_coding	G-patch domain containing 3 [Source:HGNC Symbol;Acc:HGNC:25720]	174.1	150.9	177.4
ENSG00000090273	ENST00000321265; ENST00000435827; ENST00000452707; ENST00000484772	NUDC	protein_coding	nuclear distribution C, dynein complex regulator [Source:HGNC Symbol;Acc:HGNC:8045]	1401	1534	1462
ENSG00000131910	ENST00000254227	NR0B2	protein_coding	nuclear receptor subfamily 0 group B member 2 [Source:HGNC Symbol;Acc:HGNC:7961]	0	0	0.8568
ENSG00000175707	ENST00000320567; ENST00000616918	KDF1	protein_coding	keratinocyte differentiation factor 1 [Source:HGNC Symbol;Acc:HGNC:26624]	0	0	0
ENSG00000253368	ENST00000522111; ENST00000531285	TRNP1	protein_coding	TMF1-regulated nuclear protein 1 [Source:HGNC Symbol;Acc:HGNC:34348]	104.3	134.7	97.68
ENSG00000158246	ENST00000289166	FAM46B	protein_coding	family with sequence similarity 46 member B [Source:HGNC Symbol;Acc:HGNC:28273]	0.8409	3.455	3.427
ENSG00000090020	ENST00000263980; ENST00000374084; ENST00000374086; ENST00000374089; ENST00000447808; ENST00000490329	SLC9A1	protein_coding	solute carrier family 9 member A1 [Source:HGNC Symbol;Acc:HGNC:11071]	508.8	541.3	549.2
ENSG00000142784	ENST00000319394; ENST00000361771; ENST00000447062; ENST00000472249; ENST00000491239	WDTC1	protein_coding	WD and tetratricopeptide repeats 1 [Source:HGNC Symbol;Acc:HGNC:29175]	1402	1377	1395
ENSG00000186501	ENST00000374076; ENST00000464720; ENST00000464813; ENST00000466759; ENST00000470223; ENST00000471456; ENST00000478104; ENST00000486082; ENST00000498220; ENST00000608611; ENST00000611517	TMEM222	protein_coding	transmembrane protein 222 [Source:HGNC Symbol;Acc:HGNC:25363]	1038	1115	1027
ENSG00000142765	ENST00000318074; ENST00000473280; ENST00000475199; ENST00000483926; ENST00000485269; ENST00000490170; ENST00000496001; ENST00000543823; ENST00000615284; ENST00000616558; ENST00000618673	SYTL1	protein_coding	synaptotagmin like 1 [Source:HGNC Symbol;Acc:HGNC:15584]	25.23	32.24	47.13
ENSG00000142733	ENST00000357582; ENST00000374040; ENST00000470890; ENST00000472410; ENST00000476509; ENST00000486046; ENST00000493901; ENST00000495230	MAP3K6	protein_coding	mitogen-activated protein kinase kinase kinase 6 [Source:HGNC Symbol;Acc:HGNC:6858]	613	650.7	586.1
ENSG00000142748	ENST00000270879; ENST00000354982; ENST00000481748; ENST00000498393	FCN3	protein_coding	ficolin 3 [Source:HGNC Symbol;Acc:HGNC:3625]	0	1.152	0
ENSG00000174950	ENST00000374025; ENST00000374027; ENST00000374030	CD164L2	protein_coding	CD164 molecule like 2 [Source:HGNC Symbol;Acc:HGNC:32043]	0	0	0
ENSG00000181773	ENST00000374024	GPR3	protein_coding	G protein-coupled receptor 3 [Source:HGNC Symbol;Acc:HGNC:4484]	93.34	99.04	111.4
ENSG00000158195	ENST00000536657; ENST00000618852	WASF2	protein_coding	WAS protein family member 2 [Source:HGNC Symbol;Acc:HGNC:12733]	2527	2494	2553
ENSG00000126705	ENST00000247087; ENST00000374011; ENST00000480033; ENST00000487743; ENST00000490295	AHDC1	protein_coding	AT-hook DNA binding motif containing 1 [Source:HGNC Symbol;Acc:HGNC:25230]	978.8	1330	1268
ENSG00000000938	ENST00000374003; ENST00000374004; ENST00000374005; ENST00000399173; ENST00000457296; ENST00000468038; ENST00000475472	FGR	protein_coding	FGR proto-oncogene, Src family tyrosine kinase [Source:HGNC Symbol;Acc:HGNC:3697]	29.43	34.55	35.99
ENSG00000126709	ENST00000339145; ENST00000361157; ENST00000362020	IFI6	protein_coding	interferon alpha inducible protein 6 [Source:HGNC Symbol;Acc:HGNC:4054]	543.2	1173	898.8
ENSG00000009780	ENST00000010299; ENST00000234549; ENST00000373949; ENST00000373954; ENST00000419687; ENST00000446647; ENST00000530324	FAM76A	protein_coding	family with sequence similarity 76 member A [Source:HGNC Symbol;Acc:HGNC:28530]	164.8	163.5	171.4
ENSG00000117758	ENST00000373943; ENST00000440806; ENST00000468761; ENST00000472285; ENST00000481874	STX12	protein_coding	syntaxin 12 [Source:HGNC Symbol;Acc:HGNC:11430]	1169	1125	1058
ENSG00000117751	ENST00000236412; ENST00000311772; ENST00000373931; ENST00000431586; ENST00000486634	PPP1R8	protein_coding	protein phosphatase 1 regulatory subunit 8 [Source:HGNC Symbol;Acc:HGNC:9296]	832.5	777.3	792.6
ENSG00000130775	ENST00000328928; ENST00000373921; ENST00000373925; ENST00000373927; ENST00000427466; ENST00000442118; ENST00000456990; ENST00000466068; ENST00000467258; ENST00000482828; ENST00000492877	THEMIS2	protein_coding	thymocyte selection associated family member 2 [Source:HGNC Symbol;Acc:HGNC:16839]	36.16	41.46	41.13
ENSG00000117748	ENST00000313433; ENST00000373909; ENST00000373912; ENST00000419958; ENST00000444045	RPA2	protein_coding	replication protein A2 [Source:HGNC Symbol;Acc:HGNC:10290]	843.5	861.4	807.1
ENSG00000130768	ENST00000373888; ENST00000373894; ENST00000411604; ENST00000466793; ENST00000548116; ENST00000549094	SMPDL3B	protein_coding	sphingomyelin phosphodiesterase acid like 3B [Source:HGNC Symbol;Acc:HGNC:21416]	27.75	26.49	18.85
ENSG00000158156	ENST00000373884; ENST00000481387	XKR8	protein_coding	XK related 8 [Source:HGNC Symbol;Acc:HGNC:25508]	283.4	335.1	318.7
ENSG00000158161	ENST00000373863; ENST00000373864; ENST00000373871; ENST00000436342; ENST00000468665; ENST00000471498; ENST00000495923; ENST00000540618	EYA3	protein_coding	EYA transcriptional coactivator and phosphatase 3 [Source:HGNC Symbol;Acc:HGNC:3521]	560.1	514.8	529.5
ENSG00000169403	ENST00000305392; ENST00000373857; ENST00000539896	PTAFR	protein_coding	platelet activating factor receptor [Source:HGNC Symbol;Acc:HGNC:9582]	1.682	5.758	5.141
ENSG00000126698	ENST00000263697; ENST00000470967; ENST00000482674; ENST00000488868; ENST00000489277; ENST00000603289	DNAJC8	protein_coding	DnaJ heat shock protein family (Hsp40) member C8 [Source:HGNC Symbol;Acc:HGNC:15470]	1967	2007	1889
ENSG00000130770	ENST00000335514; ENST00000465645; ENST00000468425; ENST00000497986	ATPIF1	protein_coding	ATPase inhibitory factor 1 [Source:HGNC Symbol;Acc:HGNC:871]	999	1191	1122
ENSG00000130766	ENST00000253063	SESN2	protein_coding	sestrin 2 [Source:HGNC Symbol;Acc:HGNC:20746]	163.1	207.3	166.2
ENSG00000130772	ENST00000373842; ENST00000398997; ENST00000474683; ENST00000475655; ENST00000479574	MED18	protein_coding	mediator complex subunit 18 [Source:HGNC Symbol;Acc:HGNC:25944]	259.8	254.5	259.6
ENSG00000204138	ENST00000373836; ENST00000373839; ENST00000463428; ENST00000493669; ENST00000632202; ENST00000632421; ENST00000632964; ENST00000633167; ENST00000633371	PHACTR4	protein_coding	phosphatase and actin regulator 4 [Source:HGNC Symbol;Acc:HGNC:25793]	677.8	626.5	695.8
ENSG00000180198	ENST00000373831; ENST00000373832; ENST00000373833; ENST00000398958; ENST00000411533; ENST00000419074; ENST00000427469; ENST00000429051; ENST00000430407; ENST00000434290; ENST00000478232; ENST00000486790	RCC1	protein_coding	regulator of chromosome condensation 1 [Source:HGNC Symbol;Acc:HGNC:1913]	1151	1063	1097
ENSG00000279443	ENST00000624273	AL513497.1	protein_coding		8.409	6.91	2.571
ENSG00000180098	ENST00000373830; ENST00000411406; ENST00000464093; ENST00000464880; ENST00000480930; ENST00000484775; ENST00000491577; ENST00000495215; ENST00000495995; ENST00000497790	TRNAU1AP	protein_coding	tRNA selenocysteine 1 associated protein 1 [Source:HGNC Symbol;Acc:HGNC:30813]	515.5	468.7	436.1
ENSG00000120656	ENST00000263974; ENST00000373824; ENST00000471683; ENST00000495422	TAF12	protein_coding	TATA-box binding protein associated factor 12 [Source:HGNC Symbol;Acc:HGNC:11545]	427.2	378.9	381.3
ENSG00000188060	ENST00000373826; ENST00000465518	RAB42	protein_coding	RAB42, member RAS oncogene family [Source:HGNC Symbol;Acc:HGNC:28702]	53.82	46.06	47.13
ENSG00000162419	ENST00000294409; ENST00000361872; ENST00000373816; ENST00000480454	GMEB1	protein_coding	glucocorticoid modulatory element binding protein 1 [Source:HGNC Symbol;Acc:HGNC:4370]	225.4	207.3	197.1
ENSG00000198492	ENST00000373812; ENST00000468863; ENST00000474884; ENST00000475796; ENST00000476976; ENST00000478283; ENST00000496288; ENST00000541996; ENST00000542507	YTHDF2	protein_coding	YTH N6-methyladenosine RNA binding protein 2 [Source:HGNC Symbol;Acc:HGNC:31675]	1159	1106	1058
ENSG00000116329	ENST00000234961; ENST00000621425	OPRD1	protein_coding	opioid receptor delta 1 [Source:HGNC Symbol;Acc:HGNC:8153]	1.682	0	0
ENSG00000159023	ENST00000343067; ENST00000347529; ENST00000349460; ENST00000356093; ENST00000373797; ENST00000373798; ENST00000373800; ENST00000460378; ENST00000462032; ENST00000482464; ENST00000488277; ENST00000490308; ENST00000636666	EPB41	protein_coding	erythrocyte membrane protein band 4.1 [Source:HGNC Symbol;Acc:HGNC:3377]	910.7	922.4	829.4
ENSG00000253304	ENST00000420504; ENST00000521452	TMEM200B	protein_coding	transmembrane protein 200B [Source:HGNC Symbol;Acc:HGNC:33785]	69.8	55.28	70.26
ENSG00000116350	ENST00000373795; ENST00000466448; ENST00000477193; ENST00000489898; ENST00000497015; ENST00000605204; ENST00000622143; ENST00000634348	SRSF4	protein_coding	serine and arginine rich splicing factor 4 [Source:HGNC Symbol;Acc:HGNC:10786]	1742	1632	1606
ENSG00000116353	ENST00000263702; ENST00000373791; ENST00000453185; ENST00000463052; ENST00000463412; ENST00000464511; ENST00000464915; ENST00000473030; ENST00000474946; ENST00000475773; ENST00000475861; ENST00000478505; ENST00000482610; ENST00000483435; ENST00000484012; ENST00000489248; ENST00000490529; ENST00000493928	MECR	protein_coding	mitochondrial trans-2-enoyl-CoA reductase [Source:HGNC Symbol;Acc:HGNC:19691]	267.4	269.5	283.6
ENSG00000060656	ENST00000345512; ENST00000373779; ENST00000415600; ENST00000428026; ENST00000460170; ENST00000465525; ENST00000492954; ENST00000493601; ENST00000526080; ENST00000527027; ENST00000531385	PTPRU	protein_coding	protein tyrosine phosphatase, receptor type U [Source:HGNC Symbol;Acc:HGNC:9683]	144.6	205	160.2
ENSG00000162510	ENST00000373765; ENST00000477320; ENST00000494561	MATN1	protein_coding	matrilin 1, cartilage matrix protein [Source:HGNC Symbol;Acc:HGNC:6907]	10.93	8.061	12
ENSG00000162511	ENST00000294507; ENST00000464569; ENST00000476492	LAPTM5	protein_coding	lysosomal protein transmembrane 5 [Source:HGNC Symbol;Acc:HGNC:29612]	89.14	97.89	89.11
ENSG00000162512	ENST00000336798; ENST00000339394; ENST00000471567; ENST00000487984	SDC3	protein_coding	syndecan 3 [Source:HGNC Symbol;Acc:HGNC:10660]	10450	11190	9950
ENSG00000134644	ENST00000257075; ENST00000373741; ENST00000373742; ENST00000373747; ENST00000424085; ENST00000426105; ENST00000440538; ENST00000471894; ENST00000480602; ENST00000490546; ENST00000498419; ENST00000498627; ENST00000524516; ENST00000525843; ENST00000525948; ENST00000525997; ENST00000526128; ENST00000526215; ENST00000527498; ENST00000529846; ENST00000530669; ENST00000531867; ENST00000532678	PUM1	protein_coding	pumilio RNA binding family member 1 [Source:HGNC Symbol;Acc:HGNC:14957]	1713	1722	1761
ENSG00000084628	ENST00000373736; ENST00000526106; ENST00000528449; ENST00000530145; ENST00000533581	NKAIN1	protein_coding	sodium/potassium transporting ATPase interacting 1 [Source:HGNC Symbol;Acc:HGNC:25743]	8.409	5.758	10.28
ENSG00000060688	ENST00000263694; ENST00000373720; ENST00000463988; ENST00000474025; ENST00000486941; ENST00000489853; ENST00000491106	SNRNP40	protein_coding	small nuclear ribonucleoprotein U5 subunit 40 [Source:HGNC Symbol;Acc:HGNC:30857]	774.5	807.3	798.6
ENSG00000121766	ENST00000344147; ENST00000373714; ENST00000479629; ENST00000546109; ENST00000615916; ENST00000616393; ENST00000616859; ENST00000618216; ENST00000627541	ZCCHC17	protein_coding	zinc finger CCHC-type containing 17 [Source:HGNC Symbol;Acc:HGNC:30246]	1178	1141	1117
ENSG00000121769	ENST00000373713; ENST00000482018; ENST00000497275; ENST00000498148	FABP3	protein_coding	fatty acid binding protein 3 [Source:HGNC Symbol;Acc:HGNC:3557]	0	0	0
ENSG00000168528	ENST00000373709; ENST00000373710; ENST00000487207; ENST00000491976; ENST00000536384; ENST00000536859	SERINC2	protein_coding	serine incorporator 2 [Source:HGNC Symbol;Acc:HGNC:23231]	75.68	78.31	89.97
ENSG00000142910	ENST00000271064; ENST00000457433; ENST00000461030; ENST00000463112; ENST00000466998; ENST00000468635; ENST00000478398; ENST00000480586; ENST00000481165; ENST00000498429; ENST00000537531	TINAGL1	protein_coding	tubulointerstitial nephritis antigen like 1 [Source:HGNC Symbol;Acc:HGNC:19168]	2.523	6.91	4.284
ENSG00000121764	ENST00000373705; ENST00000373706; ENST00000403528; ENST00000468521; ENST00000485464	HCRTR1	protein_coding	hypocretin receptor 1 [Source:HGNC Symbol;Acc:HGNC:4848]	0	0	0
ENSG00000162517	ENST00000373703; ENST00000461006; ENST00000471219; ENST00000472443; ENST00000478502; ENST00000489164; ENST00000492061; ENST00000496805	PEF1	protein_coding	penta-EF-hand domain containing 1 [Source:HGNC Symbol;Acc:HGNC:30009]	945.2	990.4	916.8
ENSG00000084636	ENST00000373667; ENST00000373668; ENST00000373672; ENST00000440437; ENST00000458715; ENST00000461217; ENST00000466829; ENST00000468459; ENST00000470799; ENST00000474000; ENST00000479100; ENST00000482478; ENST00000482910; ENST00000488128; ENST00000488897; ENST00000529928; ENST00000532877	COL16A1	protein_coding	collagen type XVI alpha 1 chain [Source:HGNC Symbol;Acc:HGNC:2193]	117.7	85.22	111.4
ENSG00000121753	ENST00000373655; ENST00000373658; ENST00000398538; ENST00000398542; ENST00000398547; ENST00000398556; ENST00000420125; ENST00000436464; ENST00000465256; ENST00000466109; ENST00000468430; ENST00000527361; ENST00000530134; ENST00000530999; ENST00000533175	ADGRB2	protein_coding	adhesion G protein-coupled receptor B2 [Source:HGNC Symbol;Acc:HGNC:944]	746.7	955.8	874
ENSG00000134668	ENST00000257100; ENST00000360482; ENST00000452755; ENST00000460061; ENST00000468720; ENST00000473361; ENST00000485944; ENST00000525930; ENST00000528579; ENST00000528791; ENST00000529396; ENST00000531039; ENST00000532604; ENST00000533231	SPOCD1	protein_coding	SPOC domain containing 1 [Source:HGNC Symbol;Acc:HGNC:26338]	34.48	17.27	33.42
ENSG00000184007	ENST00000457805; ENST00000468531; ENST00000470404; ENST00000475464; ENST00000484483; ENST00000489313; ENST00000494444; ENST00000524384; ENST00000526960; ENST00000528253; ENST00000528840; ENST00000529477; ENST00000532001; ENST00000532289; ENST00000533408; ENST00000534796; ENST00000602683; ENST00000602725; ENST00000626355; ENST00000627328	PTP4A2	protein_coding	protein tyrosine phosphatase type IVA, member 2 [Source:HGNC Symbol;Acc:HGNC:9635]	3451	3373	3431
ENSG00000121774	ENST00000307714; ENST00000327300; ENST00000484270; ENST00000492989	KHDRBS1	protein_coding	KH RNA binding domain containing, signal transduction associated 1 [Source:HGNC Symbol;Acc:HGNC:18116]	2102	2081	2248
ENSG00000121775	ENST00000336294; ENST00000438825; ENST00000441402; ENST00000466321; ENST00000468135; ENST00000472503; ENST00000476968; ENST00000487305; ENST00000498613	TMEM39B	protein_coding	transmembrane protein 39B [Source:HGNC Symbol;Acc:HGNC:25510]	302.7	315.5	311.9
ENSG00000025800	ENST00000373625; ENST00000446515; ENST00000469790; ENST00000471599	KPNA6	protein_coding	karyopherin subunit alpha 6 [Source:HGNC Symbol;Acc:HGNC:6399]	1847	1764	1647
ENSG00000084652	ENST00000373609; ENST00000373610	TXLNA	protein_coding	taxilin alpha [Source:HGNC Symbol;Acc:HGNC:30685]	3090	3212	3152
ENSG00000160050	ENST00000373602; ENST00000421922; ENST00000461819; ENST00000469003; ENST00000483009	CCDC28B	protein_coding	coiled-coil domain containing 28B [Source:HGNC Symbol;Acc:HGNC:28163]	169.9	187.7	185.1
ENSG00000160051	ENST00000291358; ENST00000537469; ENST00000617816	IQCC	protein_coding	IQ motif containing C [Source:HGNC Symbol;Acc:HGNC:25545]	131.2	96.73	126.8
ENSG00000222046	ENST00000409358; ENST00000487056	DCDC2B	protein_coding	doublecortin domain containing 2B [Source:HGNC Symbol;Acc:HGNC:32576]	0.8409	2.303	0
ENSG00000160055	ENST00000309777; ENST00000344461; ENST00000373593; ENST00000461402; ENST00000466796; ENST00000483001; ENST00000484490; ENST00000485689; ENST00000487174; ENST00000489170; ENST00000491434; ENST00000495091	TMEM234	protein_coding	transmembrane protein 234 [Source:HGNC Symbol;Acc:HGNC:28837]	275.8	221.1	242.5
ENSG00000084623	ENST00000355082; ENST00000373586; ENST00000471486; ENST00000474371; ENST00000483517; ENST00000489353	EIF3I	protein_coding	eukaryotic translation initiation factor 3 subunit I [Source:HGNC Symbol;Acc:HGNC:3272]	3959	3862	4104
ENSG00000183615	ENST00000373582	FAM167B	protein_coding	family with sequence similarity 167 member B [Source:HGNC Symbol;Acc:HGNC:28133]	26.07	21.88	17.14
ENSG00000182866	ENST00000333070; ENST00000336890; ENST00000355928; ENST00000373557; ENST00000373562; ENST00000373564; ENST00000461712; ENST00000469765; ENST00000469956; ENST00000476457; ENST00000477031; ENST00000482949; ENST00000495610; ENST00000619559	LCK	protein_coding	LCK proto-oncogene, Src family tyrosine kinase [Source:HGNC Symbol;Acc:HGNC:6524]	0	1.152	0
ENSG00000116478	ENST00000373548; ENST00000428704; ENST00000463172; ENST00000471488; ENST00000472928; ENST00000476391; ENST00000481281; ENST00000482310; ENST00000484305; ENST00000490081	HDAC1	protein_coding	histone deacetylase 1 [Source:HGNC Symbol;Acc:HGNC:4852]	3620	3443	3642
ENSG00000175130	ENST00000329421	MARCKSL1	protein_coding	MARCKS like 1 [Source:HGNC Symbol;Acc:HGNC:7142]	619.8	656.4	649.5
ENSG00000162526	ENST00000373534; ENST00000421153; ENST00000574315; ENST00000574792	TSSK3	protein_coding	testis specific serine kinase 3 [Source:HGNC Symbol;Acc:HGNC:15473]	6.727	3.455	5.141
ENSG00000225828	ENST00000415596; ENST00000416512; ENST00000428500; ENST00000432622	FAM229A	protein_coding	family with sequence similarity 229 member A [Source:HGNC Symbol;Acc:HGNC:44652]	259.8	217.7	221.1
ENSG00000160058	ENST00000341071; ENST00000373520; ENST00000419121; ENST00000444377; ENST00000446293; ENST00000455895; ENST00000463967; ENST00000474414; ENST00000526031; ENST00000527163; ENST00000527513; ENST00000530485; ENST00000530753; ENST00000530876; ENST00000531222; ENST00000533084	BSDC1	protein_coding	BSD domain containing 1 [Source:HGNC Symbol;Acc:HGNC:25501]	3019	2669	2730
ENSG00000254553	ENST00000480336	AL033529.1	protein_coding		54.66	41.46	71.12
ENSG00000273274	ENST00000609129	ZBTB8B	protein_coding	zinc finger and BTB domain containing 8B [Source:HGNC Symbol;Acc:HGNC:37057]	28.59	10.36	16.28
ENSG00000160062	ENST00000316459; ENST00000373510	ZBTB8A	protein_coding	zinc finger and BTB domain containing 8A [Source:HGNC Symbol;Acc:HGNC:24172]	105.1	86.37	121.7
ENSG00000176261	ENST00000341885; ENST00000373501; ENST00000373506; ENST00000436661; ENST00000465588; ENST00000466361; ENST00000467652; ENST00000468695; ENST00000473294; ENST00000473383; ENST00000476493; ENST00000479075; ENST00000483138; ENST00000492007; ENST00000498691	ZBTB8OS	protein_coding	zinc finger and BTB domain containing 8 opposite strand [Source:HGNC Symbol;Acc:HGNC:24094]	342.3	312.1	341
ENSG00000162521	ENST00000373485; ENST00000373493; ENST00000401893; ENST00000414241; ENST00000445722; ENST00000458695; ENST00000460669; ENST00000463378; ENST00000465780; ENST00000475321; ENST00000477563; ENST00000482190; ENST00000490500; ENST00000492348; ENST00000524393; ENST00000525506; ENST00000526193; ENST00000527118; ENST00000531983	RBBP4	protein_coding	RB binding protein 4, chromatin remodeling factor [Source:HGNC Symbol;Acc:HGNC:9887]	3065	2704	2876
ENSG00000162520	ENST00000373484; ENST00000409190; ENST00000417633; ENST00000426909	SYNC	protein_coding	syncoilin, intermediate filament protein [Source:HGNC Symbol;Acc:HGNC:28897]	482.7	466.4	499.5
ENSG00000162522	ENST00000294521; ENST00000373480; ENST00000373481; ENST00000401073; ENST00000468130	KIAA1522	protein_coding	KIAA1522 [Source:HGNC Symbol;Acc:HGNC:29301]	961.2	1092	1038
ENSG00000134684	ENST00000373477; ENST00000466052; ENST00000469100; ENST00000470377; ENST00000472692; ENST00000478828; ENST00000481895; ENST00000487404; ENST00000490826; ENST00000616261	YARS	protein_coding	tyrosyl-tRNA synthetase [Source:HGNC Symbol;Acc:HGNC:12840]	1351	1378	1499
ENSG00000116497	ENST00000356689; ENST00000373475; ENST00000373476; ENST00000474103; ENST00000475486; ENST00000477248; ENST00000482212; ENST00000524535; ENST00000525203; ENST00000526230; ENST00000527692; ENST00000529027; ENST00000530552; ENST00000530710; ENST00000531123; ENST00000531256	S100PBP	protein_coding	S100P binding protein [Source:HGNC Symbol;Acc:HGNC:25768]	604.6	594.2	597.2
ENSG00000160097	ENST00000373471; ENST00000465346; ENST00000481487; ENST00000483143; ENST00000496770; ENST00000497068; ENST00000640867	FNDC5	protein_coding	fibronectin type III domain containing 5 [Source:HGNC Symbol;Acc:HGNC:20240]	2.523	1.152	2.571
ENSG00000121905	ENST00000373467; ENST00000459874; ENST00000470166; ENST00000470896; ENST00000480118	HPCA	protein_coding	hippocalcin [Source:HGNC Symbol;Acc:HGNC:5144]	9.25	14.97	9.425
ENSG00000121900	ENST00000329151; ENST00000373463; ENST00000463914; ENST00000474144; ENST00000475208; ENST00000482771	TMEM54	protein_coding	transmembrane protein 54 [Source:HGNC Symbol;Acc:HGNC:24143]	185	214.2	220.2
ENSG00000116514	ENST00000235150; ENST00000356990; ENST00000373456	RNF19B	protein_coding	ring finger protein 19B [Source:HGNC Symbol;Acc:HGNC:26886]	225.4	221.1	210.8
ENSG00000278966	ENST00000623226; ENST00000633169	AL031602.1	protein_coding		0	0	0
ENSG00000004455	ENST00000354858; ENST00000373449; ENST00000466029; ENST00000467905; ENST00000469238; ENST00000480134; ENST00000482191; ENST00000487289; ENST00000491241; ENST00000548033; ENST00000548559; ENST00000550338; ENST00000551979; ENST00000626911; ENST00000629371	AK2	protein_coding	adenylate kinase 2 [Source:HGNC Symbol;Acc:HGNC:362]	2413	2253	2337
ENSG00000142920	ENST00000294517; ENST00000373440; ENST00000373441; ENST00000373443; ENST00000462920; ENST00000471119; ENST00000473089; ENST00000475935; ENST00000477570; ENST00000478204; ENST00000478635; ENST00000481886; ENST00000483027; ENST00000484656; ENST00000492420; ENST00000492521; ENST00000495135; ENST00000497280; ENST00000497710	AZIN2	protein_coding	antizyme inhibitor 2 [Source:HGNC Symbol;Acc:HGNC:29957]	24.39	29.94	20.56
ENSG00000278997	ENST00000622988	AL662907.1	protein_coding		4.205	2.303	1.714
ENSG00000116525	ENST00000291416; ENST00000485148; ENST00000486583; ENST00000543586	TRIM62	protein_coding	tripartite motif containing 62 [Source:HGNC Symbol;Acc:HGNC:25574]	148.8	190	190.2
ENSG00000279179	ENST00000624339	AL662907.2	protein_coding		0.8409	1.152	0.8568
ENSG00000160094	ENST00000373428; ENST00000477934; ENST00000483388; ENST00000490959; ENST00000539719	ZNF362	protein_coding	zinc finger protein 362 [Source:HGNC Symbol;Acc:HGNC:18079]	319.6	332.8	329.9
ENSG00000184389	ENST00000442999	A3GALT2	protein_coding	alpha 1,3-galactosyltransferase 2 [Source:HGNC Symbol;Acc:HGNC:30005]	0	1.152	0.8568
ENSG00000134686	ENST00000257118; ENST00000373418; ENST00000373422; ENST00000431992; ENST00000459964; ENST00000467894; ENST00000468406; ENST00000473158; ENST00000484692; ENST00000485928; ENST00000486897; ENST00000493483	PHC2	protein_coding	polyhomeotic homolog 2 [Source:HGNC Symbol;Acc:HGNC:3183]	2431	2510	2388
ENSG00000121903	ENST00000361328; ENST00000373413; ENST00000480917	ZSCAN20	protein_coding	zinc finger and SCAN domain containing 20 [Source:HGNC Symbol;Acc:HGNC:13093]	132	110.6	141.4
ENSG00000121904	ENST00000241312; ENST00000338325; ENST00000373377; ENST00000373380; ENST00000373381; ENST00000373388; ENST00000465819; ENST00000471438; ENST00000489419; ENST00000619121	CSMD2	protein_coding	CUB and Sushi multiple domains 2 [Source:HGNC Symbol;Acc:HGNC:19290]	380.9	410	453.3
ENSG00000176256	ENST00000425537; ENST00000458277; ENST00000519684; ENST00000522796	HMGB4	protein_coding	high mobility group box 4 [Source:HGNC Symbol;Acc:HGNC:24954]	0	0	0
ENSG00000142698	ENST00000373374; ENST00000488417	C1orf94	protein_coding	chromosome 1 open reading frame 94 [Source:HGNC Symbol;Acc:HGNC:28250]	27.75	24.18	35.99
ENSG00000163866	ENST00000417239; ENST00000423898; ENST00000426886; ENST00000446026; ENST00000456842; ENST00000521580	SMIM12	protein_coding	small integral membrane protein 12 [Source:HGNC Symbol;Acc:HGNC:25154]	511.3	433	480.7
ENSG00000189280	ENST00000338513	GJB5	protein_coding	gap junction protein beta 5 [Source:HGNC Symbol;Acc:HGNC:4287]	0	0	0
ENSG00000189433	ENST00000339480	GJB4	protein_coding	gap junction protein beta 4 [Source:HGNC Symbol;Acc:HGNC:4286]	0	0	0
ENSG00000188910	ENST00000373362; ENST00000373366	GJB3	protein_coding	gap junction protein beta 3 [Source:HGNC Symbol;Acc:HGNC:4285]	0	0	0
ENSG00000187513	ENST00000342280; ENST00000450137	GJA4	protein_coding	gap junction protein alpha 4 [Source:HGNC Symbol;Acc:HGNC:4278]	0	0	0
ENSG00000116544	ENST00000235180; ENST00000373347; ENST00000495979	DLGAP3	protein_coding	DLG associated protein 3 [Source:HGNC Symbol;Acc:HGNC:30368]	1.682	0	2.571
ENSG00000271741	ENST00000487874	AC114490.2	protein_coding		549.1	534.3	541.5
ENSG00000243749	ENST00000373337	TMEM35B	protein_coding	transmembrane protein 35B [Source:HGNC Symbol;Acc:HGNC:40021]	310.3	327.1	335
ENSG00000163867	ENST00000317538; ENST00000357182; ENST00000373333; ENST00000415531; ENST00000460607; ENST00000466345; ENST00000471566; ENST00000472971; ENST00000493328	ZMYM6	protein_coding	zinc finger MYM-type containing 6 [Source:HGNC Symbol;Acc:HGNC:13050]	399.4	321.3	329
ENSG00000197056	ENST00000359858; ENST00000373329; ENST00000373330; ENST00000417119; ENST00000463393; ENST00000466390; ENST00000475654; ENST00000476269; ENST00000488455; ENST00000611874	ZMYM1	protein_coding	zinc finger MYM-type containing 1 [Source:HGNC Symbol;Acc:HGNC:26253]	246.4	209.6	230.5
ENSG00000116560	ENST00000357214; ENST00000460428; ENST00000466213; ENST00000466745; ENST00000468598; ENST00000470472; ENST00000471991; ENST00000485365; ENST00000485454; ENST00000490668	SFPQ	protein_coding	splicing factor proline and glutamine rich [Source:HGNC Symbol;Acc:HGNC:10774]	3476	3438	3703
ENSG00000146463	ENST00000314607; ENST00000441447; ENST00000457946; ENST00000470175; ENST00000482131; ENST00000492456	ZMYM4	protein_coding	zinc finger MYM-type containing 4 [Source:HGNC Symbol;Acc:HGNC:13055]	1466	1407	1505
ENSG00000142687	ENST00000325722; ENST00000373266; ENST00000426982; ENST00000431916; ENST00000440579; ENST00000461312; ENST00000467109; ENST00000469892; ENST00000470388; ENST00000473423; ENST00000473465; ENST00000473844; ENST00000474856; ENST00000476329; ENST00000478463; ENST00000482929; ENST00000485551; ENST00000492544; ENST00000492888; ENST00000494948	KIAA0319L	protein_coding	KIAA0319 like [Source:HGNC Symbol;Acc:HGNC:30071]	3493	3393	3151
ENSG00000020129	ENST00000356090; ENST00000373243; ENST00000373253; ENST00000423723; ENST00000437806; ENST00000459931	NCDN	protein_coding	neurochondrin [Source:HGNC Symbol;Acc:HGNC:17597]	919.1	1109	1039
ENSG00000116819	ENST00000373235	TFAP2E	protein_coding	transcription factor AP-2 epsilon [Source:HGNC Symbol;Acc:HGNC:30774]	10.09	8.061	9.425
ENSG00000126067	ENST00000373237; ENST00000621781; ENST00000630477	PSMB2	protein_coding	proteasome subunit beta 2 [Source:HGNC Symbol;Acc:HGNC:9539]	3294	2968	3109
ENSG00000142686	ENST00000270815; ENST00000453178; ENST00000503824	C1orf216	protein_coding	chromosome 1 open reading frame 216 [Source:HGNC Symbol;Acc:HGNC:26800]	957	944.3	959.7
ENSG00000092853	ENST00000251195; ENST00000318121; ENST00000373220; ENST00000466308; ENST00000517467; ENST00000520551	CLSPN	protein_coding	claspin [Source:HGNC Symbol;Acc:HGNC:19715]	330.5	301.7	363.3
ENSG00000134698	ENST00000373210; ENST00000488778; ENST00000496257	AGO4	protein_coding	argonaute 4, RISC catalytic component [Source:HGNC Symbol;Acc:HGNC:18424]	381.8	343.2	412.1
ENSG00000092847	ENST00000373204; ENST00000373206; ENST00000635259	AGO1	protein_coding	argonaute 1, RISC catalytic component [Source:HGNC Symbol;Acc:HGNC:3262]	1136	1081	1160
ENSG00000126070	ENST00000246314; ENST00000324350; ENST00000373191; ENST00000397828; ENST00000471099; ENST00000491443; ENST00000634486	AGO3	protein_coding	argonaute 3, RISC catalytic component [Source:HGNC Symbol;Acc:HGNC:18421]	285.9	282.1	281.9
ENSG00000092850	ENST00000207457; ENST00000469024; ENST00000473120	TEKT2	protein_coding	tektin 2 [Source:HGNC Symbol;Acc:HGNC:11725]	6.727	4.606	6.855
ENSG00000116863	ENST00000373178	ADPRHL2	protein_coding	ADP-ribosylhydrolase like 2 [Source:HGNC Symbol;Acc:HGNC:21304]	724.9	764.7	697.5
ENSG00000171812	ENST00000303143; ENST00000397799; ENST00000481785	COL8A2	protein_coding	collagen type VIII alpha 2 chain [Source:HGNC Symbol;Acc:HGNC:2216]	78.21	143.9	108.8
ENSG00000054116	ENST00000373159; ENST00000373162; ENST00000373163; ENST00000373166; ENST00000462715; ENST00000469757; ENST00000497251; ENST00000616074; ENST00000616395; ENST00000617904	TRAPPC3	protein_coding	trafficking protein particle complex 3 [Source:HGNC Symbol;Acc:HGNC:19942]	1477	1472	1456
ENSG00000116871	ENST00000316156; ENST00000373148; ENST00000373150; ENST00000373151; ENST00000429533; ENST00000462118; ENST00000474796; ENST00000487114; ENST00000487131; ENST00000527764; ENST00000530729; ENST00000530975; ENST00000532131	MAP7D1	protein_coding	MAP7 domain containing 1 [Source:HGNC Symbol;Acc:HGNC:25514]	3467	4460	4335
ENSG00000054118	ENST00000354618; ENST00000466743; ENST00000469141; ENST00000478853	THRAP3	protein_coding	thyroid hormone receptor associated protein 3 [Source:HGNC Symbol;Acc:HGNC:22964]	2895	2778	2897
ENSG00000214193	ENST00000453908; ENST00000474766; ENST00000480549; ENST00000496636; ENST00000505871; ENST00000508854	SH3D21	protein_coding	SH3 domain containing 21 [Source:HGNC Symbol;Acc:HGNC:26236]	1282	1091	1269
ENSG00000142694	ENST00000270824; ENST00000490466	EVA1B	protein_coding	eva-1 homolog B [Source:HGNC Symbol;Acc:HGNC:25558]	106	284.4	236.5
ENSG00000196182	ENST00000359297; ENST00000373129; ENST00000373130; ENST00000373132; ENST00000460017; ENST00000460417; ENST00000473733; ENST00000482458	STK40	protein_coding	serine/threonine kinase 40 [Source:HGNC Symbol;Acc:HGNC:21373]	1304	1446	1255
ENSG00000181817	ENST00000315732; ENST00000476041; ENST00000489912	LSM10	protein_coding	LSM10, U7 small nuclear RNA associated [Source:HGNC Symbol;Acc:HGNC:17562]	550.8	579.3	554.4
ENSG00000116885	ENST00000235532; ENST00000354267; ENST00000356637; ENST00000433045; ENST00000445843; ENST00000468441; ENST00000471369; ENST00000475160; ENST00000495222; ENST00000524789; ENST00000525869; ENST00000528112	OSCP1	protein_coding	organic solute carrier partner 1 [Source:HGNC Symbol;Acc:HGNC:29971]	148.8	131.3	126.8
ENSG00000116898	ENST00000373116; ENST00000462067; ENST00000477040; ENST00000488606	MRPS15	protein_coding	mitochondrial ribosomal protein S15 [Source:HGNC Symbol;Acc:HGNC:14504]	682.8	739.3	746.3
ENSG00000119535	ENST00000331941; ENST00000361632; ENST00000373103; ENST00000373104; ENST00000373106; ENST00000464365; ENST00000464465; ENST00000466138; ENST00000469380; ENST00000480825; ENST00000484762; ENST00000487540; ENST00000489551; ENST00000526980; ENST00000533491	CSF3R	protein_coding	colony stimulating factor 3 receptor [Source:HGNC Symbol;Acc:HGNC:2439]	0.8409	0	0
ENSG00000163873	ENST00000373091; ENST00000373093; ENST00000462621; ENST00000479620	GRIK3	protein_coding	glutamate ionotropic receptor kainate type subunit 3 [Source:HGNC Symbol;Acc:HGNC:4581]	12.61	13.82	9.425
ENSG00000163874	ENST00000373087; ENST00000471012; ENST00000472312; ENST00000640233	ZC3H12A	protein_coding	zinc finger CCCH-type containing 12A [Source:HGNC Symbol;Acc:HGNC:26259]	135.4	140.5	165.4
ENSG00000163875	ENST00000296214; ENST00000373073; ENST00000373074; ENST00000373075; ENST00000448519; ENST00000475828; ENST00000485039; ENST00000487788; ENST00000487792	MEAF6	protein_coding	MYST/Esa1 associated factor 6 [Source:HGNC Symbol;Acc:HGNC:25674]	583.6	498.6	508.1
ENSG00000163877	ENST00000296215; ENST00000468040; ENST00000493916; ENST00000638725	SNIP1	protein_coding	Smad nuclear interacting protein 1 [Source:HGNC Symbol;Acc:HGNC:30587]	305.3	325.9	319.6
ENSG00000163879	ENST00000296218; ENST00000466723; ENST00000467277; ENST00000490312; ENST00000497858	DNALI1	protein_coding	dynein axonemal light intermediate chain 1 [Source:HGNC Symbol;Acc:HGNC:14353]	118.6	97.89	98.54
ENSG00000134697	ENST00000373062; ENST00000462812; ENST00000463351; ENST00000469191; ENST00000479255; ENST00000488496; ENST00000489146; ENST00000490029; ENST00000538069	GNL2	protein_coding	G protein nucleolar 2 [Source:HGNC Symbol;Acc:HGNC:29925]	762.7	754.3	771.2
ENSG00000169218	ENST00000356545; ENST00000401068; ENST00000612451; ENST00000615459	RSPO1	protein_coding	R-spondin 1 [Source:HGNC Symbol;Acc:HGNC:21679]	0	0	0
ENSG00000116922	ENST00000358011; ENST00000461359; ENST00000464085; ENST00000464178; ENST00000472584; ENST00000477060; ENST00000486637; ENST00000488137; ENST00000491797; ENST00000491981; ENST00000494120; ENST00000498448; ENST00000609516; ENST00000619962	C1orf109	protein_coding	chromosome 1 open reading frame 109 [Source:HGNC Symbol;Acc:HGNC:26039]	275.8	256.8	257.1
ENSG00000134690	ENST00000327331; ENST00000373055	CDCA8	protein_coding	cell division cycle associated 8 [Source:HGNC Symbol;Acc:HGNC:14629]	815.7	738.2	877.4
ENSG00000183317	ENST00000319637; ENST00000373048; ENST00000427468; ENST00000432874; ENST00000437645; ENST00000444950; ENST00000446149; ENST00000453577; ENST00000525749; ENST00000534097; ENST00000540011	EPHA10	protein_coding	EPH receptor A10 [Source:HGNC Symbol;Acc:HGNC:19987]	0	0	0.8568
ENSG00000185090	ENST00000329006; ENST00000373045; ENST00000397631; ENST00000525897; ENST00000532512	MANEAL	protein_coding	mannosidase endo-alpha like [Source:HGNC Symbol;Acc:HGNC:26452]	704.7	748.5	697.5
ENSG00000196449	ENST00000373044	YRDC	protein_coding	yrdC N6-threonylcarbamoyltransferase domain containing [Source:HGNC Symbol;Acc:HGNC:28905]	317	335.1	362.4
ENSG00000197982	ENST00000373042; ENST00000373043; ENST00000419397; ENST00000468084	C1orf122	protein_coding	chromosome 1 open reading frame 122 [Source:HGNC Symbol;Acc:HGNC:24789]	640.8	937.4	820.9
ENSG00000188786	ENST00000373036; ENST00000468190	MTF1	protein_coding	metal regulatory transcription factor 1 [Source:HGNC Symbol;Acc:HGNC:7428]	498.7	514.8	496.1
ENSG00000204084	ENST00000373021; ENST00000373023; ENST00000373024; ENST00000373026; ENST00000373027; ENST00000458109; ENST00000467066; ENST00000470364; ENST00000474758; ENST00000487328; ENST00000491406	INPP5B	protein_coding	inositol polyphosphate-5-phosphatase B [Source:HGNC Symbol;Acc:HGNC:6077]	347.3	296	359
ENSG00000183431	ENST00000373019; ENST00000460925; ENST00000461869; ENST00000462258; ENST00000470585; ENST00000487062; ENST00000488934; ENST00000489537	SF3A3	protein_coding	splicing factor 3a subunit 3 [Source:HGNC Symbol;Acc:HGNC:10767]	1139	1078	1072
ENSG00000183386	ENST00000373016; ENST00000475084; ENST00000477194; ENST00000483132; ENST00000485803	FHL3	protein_coding	four and a half LIM domains 3 [Source:HGNC Symbol;Acc:HGNC:3704]	333.9	323.6	373.6
ENSG00000183520	ENST00000373014; ENST00000483182; ENST00000486563; ENST00000488453	UTP11	protein_coding	UTP11, small subunit processome component homolog (S. cerevisiae) [Source:HGNC Symbol;Acc:HGNC:24329]	495.3	482.5	457.6
ENSG00000185668	ENST00000373012	POU3F1	protein_coding	POU class 3 homeobox 1 [Source:HGNC Symbol;Acc:HGNC:9214]	0	0	0
ENSG00000116954	ENST00000373001; ENST00000474456; ENST00000493015; ENST00000496778	RRAGC	protein_coding	Ras related GTP binding C [Source:HGNC Symbol;Acc:HGNC:19902]	1161	1050	1111
ENSG00000214114	ENST00000397572; ENST00000465771; ENST00000494695; ENST00000495043	MYCBP	protein_coding	MYC binding protein [Source:HGNC Symbol;Acc:HGNC:7554]	342.3	300.6	311.9
ENSG00000274944	ENST00000454994; ENST00000489575; ENST00000489803; ENST00000621281	AL139260.3	protein_coding		149.7	126.7	143.1
ENSG00000131233	ENST00000357771; ENST00000360786	GJA9	protein_coding	gap junction protein alpha 9 [Source:HGNC Symbol;Acc:HGNC:19155]	1.682	0	1.714
ENSG00000158315	ENST00000289248; ENST00000372990; ENST00000540558	RHBDL2	protein_coding	rhomboid like 2 [Source:HGNC Symbol;Acc:HGNC:16083]	60.55	61.03	58.27
ENSG00000174574	ENST00000372984; ENST00000432648; ENST00000446189; ENST00000531822	AKIRIN1	protein_coding	akirin 1 [Source:HGNC Symbol;Acc:HGNC:25744]	1145	1038	1001
ENSG00000168653	ENST00000372967; ENST00000372969	NDUFS5	protein_coding	NADH:ubiquinone oxidoreductase subunit S5 [Source:HGNC Symbol;Acc:HGNC:7712]	1562	1582	1686
ENSG00000127603	ENST00000289893; ENST00000360115; ENST00000361689; ENST00000372915; ENST00000372925; ENST00000422234; ENST00000442046; ENST00000446276; ENST00000462103; ENST00000462496; ENST00000467673; ENST00000469366; ENST00000469490; ENST00000472385; ENST00000473843; ENST00000476350; ENST00000480624; ENST00000482035; ENST00000484393; ENST00000484793; ENST00000485063; ENST00000487656; ENST00000494012; ENST0000…	MACF1	protein_coding	microtubule-actin crosslinking factor 1 [Source:HGNC Symbol;Acc:HGNC:13664]	2474	3408	3564
ENSG00000183682	ENST00000331593	BMP8A	protein_coding	bone morphogenetic protein 8a [Source:HGNC Symbol;Acc:HGNC:21650]	0	0	1.714
ENSG00000090621	ENST00000372856; ENST00000372857; ENST00000372858; ENST00000372862; ENST00000421687; ENST00000437136; ENST00000451091; ENST00000461578; ENST00000468476; ENST00000470443; ENST00000474378; ENST00000477556; ENST00000482028; ENST00000483770; ENST00000484555; ENST00000492468; ENST00000492519; ENST00000513632; ENST00000525045; ENST00000525669; ENST00000525751; ENST00000527718; ENST00000529216; ENST0000…	PABPC4	protein_coding	poly(A) binding protein cytoplasmic 4 [Source:HGNC Symbol;Acc:HGNC:8557]	1944	2012	2013
ENSG00000163909	ENST00000372852	HEYL	protein_coding	hes related family bHLH transcription factor with YRPW motif-like [Source:HGNC Symbol;Acc:HGNC:4882]	0	0	0
ENSG00000116981	ENST00000235628	NT5C1A	protein_coding	5'-nucleotidase, cytosolic IA [Source:HGNC Symbol;Acc:HGNC:17819]	0	0	0
ENSG00000116983	ENST00000372844; ENST00000612703; ENST00000617690	HPCAL4	protein_coding	hippocalcin like 4 [Source:HGNC Symbol;Acc:HGNC:18212]	0	0	0
ENSG00000084072	ENST00000324379; ENST00000356511; ENST00000372830; ENST00000372835; ENST00000456578; ENST00000467741; ENST00000470018; ENST00000470213; ENST00000474804; ENST00000475350; ENST00000480169; ENST00000482751; ENST00000485507; ENST00000495526; ENST00000497370	PPIE	protein_coding	peptidylprolyl isomerase E [Source:HGNC Symbol;Acc:HGNC:9258]	535.7	517.1	637.5
ENSG00000116985	ENST00000372827	BMP8B	protein_coding	bone morphogenetic protein 8b [Source:HGNC Symbol;Acc:HGNC:1075]	37.84	38	28.28
ENSG00000198754	ENST00000327582	OXCT2	protein_coding	3-oxoacid CoA-transferase 2 [Source:HGNC Symbol;Acc:HGNC:18606]	1.682	1.152	0
ENSG00000043514	ENST00000316891; ENST00000372818; ENST00000441669; ENST00000462243; ENST00000462797; ENST00000465417; ENST00000467774; ENST00000469476; ENST00000486825; ENST00000489945; ENST00000491865; ENST00000492612; ENST00000495175; ENST00000537440; ENST00000541099	TRIT1	protein_coding	tRNA isopentenyltransferase 1 [Source:HGNC Symbol;Acc:HGNC:20286]	276.7	240.7	248.5
ENSG00000116990	ENST00000372815; ENST00000372816; ENST00000397332; ENST00000450953	MYCL	protein_coding	MYCL proto-oncogene, bHLH transcription factor [Source:HGNC Symbol;Acc:HGNC:7555]	8.409	5.758	16.28
ENSG00000168389	ENST00000372809; ENST00000372811; ENST00000420632; ENST00000434861; ENST00000459917; ENST00000469745; ENST00000480630; ENST00000481612; ENST00000483824; ENST00000491515	MFSD2A	protein_coding	major facilitator superfamily domain containing 2A [Source:HGNC Symbol;Acc:HGNC:25897]	930.9	985.8	881.7
ENSG00000131236	ENST00000340450; ENST00000372792; ENST00000372797; ENST00000372798; ENST00000372802; ENST00000372805; ENST00000414281; ENST00000414893; ENST00000417287; ENST00000420216; ENST00000421589; ENST00000424977; ENST00000427843; ENST00000435719; ENST00000446031; ENST00000449311; ENST00000461993; ENST00000479759; ENST00000494114	CAP1	protein_coding	adenylate cyclase associated protein 1 [Source:HGNC Symbol;Acc:HGNC:20040]	5845	5552	5639
ENSG00000131238	ENST00000372775; ENST00000372779; ENST00000433473; ENST00000439754; ENST00000449045; ENST00000526547; ENST00000527311; ENST00000529905; ENST00000530076; ENST00000530704	PPT1	protein_coding	palmitoyl-protein thioesterase 1 [Source:HGNC Symbol;Acc:HGNC:9325]	4634	4655	4574
ENSG00000117000	ENST00000372771	RLF	protein_coding	rearranged L-myc fusion [Source:HGNC Symbol;Acc:HGNC:10025]	787.1	776.2	794.3
ENSG00000188800	ENST00000372766; ENST00000468258	TMCO2	protein_coding	transmembrane and coiled-coil domains 2 [Source:HGNC Symbol;Acc:HGNC:23312]	0.8409	0	0
ENSG00000084073	ENST00000372759; ENST00000472583; ENST00000474142; ENST00000479131	ZMPSTE24	protein_coding	zinc metallopeptidase STE24 [Source:HGNC Symbol;Acc:HGNC:12877]	1377	1197	1201
ENSG00000049089	ENST00000372736; ENST00000372748; ENST00000417105; ENST00000427563; ENST00000461118; ENST00000466267; ENST00000482722; ENST00000488463; ENST00000490132; ENST00000495948; ENST00000496215	COL9A2	protein_coding	collagen type IX alpha 2 chain [Source:HGNC Symbol;Acc:HGNC:2218]	153.9	198.1	178.2
ENSG00000084070	ENST00000372708; ENST00000372718; ENST00000435168; ENST00000487871; ENST00000539317; ENST00000614549	SMAP2	protein_coding	small ArfGAP2 [Source:HGNC Symbol;Acc:HGNC:25082]	868.7	846.4	877.4
ENSG00000187801	ENST00000361584; ENST00000411995; ENST00000469416; ENST00000484445	ZFP69B	protein_coding	ZFP69 zinc finger protein B [Source:HGNC Symbol;Acc:HGNC:28053]	12.61	13.82	13.71
ENSG00000279667	ENST00000624658	AL603839.4	protein_coding		1.682	0	0.8568
ENSG00000187815	ENST00000372705; ENST00000372706; ENST00000482712	ZFP69	protein_coding	ZFP69 zinc finger protein [Source:HGNC Symbol;Acc:HGNC:24708]	0	0	0
ENSG00000164002	ENST00000296380; ENST00000358527; ENST00000372703; ENST00000415550; ENST00000418186; ENST00000419161; ENST00000420209; ENST00000432259; ENST00000443729; ENST00000471429	EXO5	protein_coding	exonuclease 5 [Source:HGNC Symbol;Acc:HGNC:26115]	109.3	95.58	85.68
ENSG00000117010	ENST00000372696; ENST00000372697; ENST00000372699; ENST00000465152; ENST00000472043; ENST00000493756	ZNF684	protein_coding	zinc finger protein 684 [Source:HGNC Symbol;Acc:HGNC:28418]	42.89	27.64	46.27
ENSG00000117016	ENST00000372683; ENST00000372684	RIMS3	protein_coding	regulating synaptic membrane exocytosis 3 [Source:HGNC Symbol;Acc:HGNC:21292]	185	246.4	192.8
ENSG00000066136	ENST00000308733; ENST00000372651; ENST00000372652; ENST00000372653; ENST00000372654; ENST00000372669; ENST00000414185; ENST00000416859; ENST00000424419; ENST00000425457; ENST00000427410; ENST00000440226; ENST00000447388; ENST00000453631; ENST00000456393; ENST00000467203; ENST00000483091; ENST00000488635; ENST00000496608; ENST00000525290; ENST00000525349; ENST00000530965; ENST00000531464; ENST0000…	NFYC	protein_coding	nuclear transcription factor Y subunit gamma [Source:HGNC Symbol;Acc:HGNC:7806]	634.9	598.8	631.5
ENSG00000117013	ENST00000347132; ENST00000443478; ENST00000506017; ENST00000509682	KCNQ4	protein_coding	potassium voltage-gated channel subfamily Q member 4 [Source:HGNC Symbol;Acc:HGNC:6298]	0.8409	3.455	1.714
ENSG00000179862	ENST00000372638	CITED4	protein_coding	Cbp/p300 interacting transactivator with Glu/Asp rich carboxy-terminal domain 4 [Source:HGNC Symbol;Acc:HGNC:18696]	36.16	85.22	82.26
ENSG00000171793	ENST00000372616; ENST00000372621; ENST00000463285; ENST00000463423; ENST00000464283; ENST00000470271; ENST00000475060; ENST00000479480; ENST00000480420; ENST00000486889; ENST00000497210; ENST00000498694	CTPS1	protein_coding	CTP synthase 1 [Source:HGNC Symbol;Acc:HGNC:2519]	999.9	885.6	1015
ENSG00000171790	ENST00000302946; ENST00000359345; ENST00000372611; ENST00000372613; ENST00000439569	SLFNL1	protein_coding	schlafen like 1 [Source:HGNC Symbol;Acc:HGNC:26313]	5.046	8.061	4.284
ENSG00000010803	ENST00000326197; ENST00000337495; ENST00000361191; ENST00000361705; ENST00000372595; ENST00000372596; ENST00000372597; ENST00000397171; ENST00000397174; ENST00000402904; ENST00000456518; ENST00000460215; ENST00000472037; ENST00000482530; ENST00000488592; ENST00000489421; ENST00000498793	SCMH1	protein_coding	sex comb on midleg homolog 1 (Drosophila) [Source:HGNC Symbol;Acc:HGNC:19003]	934.3	857.9	946.8
ENSG00000204060	ENST00000372591	FOXO6	protein_coding	forkhead box O6 [Source:HGNC Symbol;Acc:HGNC:24814]	1.682	4.606	3.427
ENSG00000127129	ENST00000372587; ENST00000460255; ENST00000467046; ENST00000467872; ENST00000490783	EDN2	protein_coding	endothelin 2 [Source:HGNC Symbol;Acc:HGNC:3177]	0	1.152	0
ENSG00000127124	ENST00000372583; ENST00000372584; ENST00000460604; ENST00000479350; ENST00000489103; ENST00000491442	HIVEP3	protein_coding	human immunodeficiency virus type I enhancer binding protein 3 [Source:HGNC Symbol;Acc:HGNC:13561]	1166	1205	1295
ENSG00000044012	ENST00000372581	GUCA2B	protein_coding	guanylate cyclase activator 2B [Source:HGNC Symbol;Acc:HGNC:4683]	0	0	0
ENSG00000197273	ENST00000357001	GUCA2A	protein_coding	guanylate cyclase activator 2A [Source:HGNC Symbol;Acc:HGNC:4682]	0	0	0
ENSG00000198815	ENST00000361346; ENST00000361776; ENST00000372571; ENST00000372572; ENST00000372573; ENST00000422278; ENST00000445886; ENST00000454417; ENST00000545068	FOXJ3	protein_coding	forkhead box J3 [Source:HGNC Symbol;Acc:HGNC:29178]	1156	1087	1084
ENSG00000177181	ENST00000410070; ENST00000431473	RIMKLA	protein_coding	ribosomal modification protein rimK like family member A [Source:HGNC Symbol;Acc:HGNC:28725]	245.6	243	263.1
ENSG00000066185	ENST00000372565; ENST00000461083; ENST00000475426; ENST00000611861	ZMYND12	protein_coding	zinc finger MYND-type containing 12 [Source:HGNC Symbol;Acc:HGNC:21192]	3.364	3.455	8.568
ENSG00000127125	ENST00000372556; ENST00000372560; ENST00000372561; ENST00000372562; ENST00000469615; ENST00000471420; ENST00000472013; ENST00000482168	PPCS	protein_coding	phosphopantothenoylcysteine synthetase [Source:HGNC Symbol;Acc:HGNC:25686]	356.6	384.6	360.7
ENSG00000186409	ENST00000340612; ENST00000342022; ENST00000428554; ENST00000462063; ENST00000468651; ENST00000471390; ENST00000471699; ENST00000475614; ENST00000477155; ENST00000492422; ENST00000495044; ENST00000507855; ENST00000509712; ENST00000514642	CCDC30	protein_coding	coiled-coil domain containing 30 [Source:HGNC Symbol;Acc:HGNC:26103]	75.68	63.34	64.26
ENSG00000171960	ENST00000304979; ENST00000372549; ENST00000372550; ENST00000436387; ENST00000440068; ENST00000461351	PPIH	protein_coding	peptidylprolyl isomerase H [Source:HGNC Symbol;Acc:HGNC:14651]	339.7	325.9	383.9
ENSG00000065978	ENST00000321358; ENST00000332220; ENST00000436427; ENST00000467957	YBX1	protein_coding	Y-box binding protein 1 [Source:HGNC Symbol;Acc:HGNC:8014]	10620	10340	10710
ENSG00000164007	ENST00000296387; ENST00000372539; ENST00000539749	CLDN19	protein_coding	claudin 19 [Source:HGNC Symbol;Acc:HGNC:2040]	0.8409	0	0
ENSG00000117385	ENST00000236040; ENST00000296388; ENST00000372526; ENST00000397054; ENST00000431412; ENST00000447502; ENST00000460031; ENST00000460831; ENST00000462474; ENST00000463465; ENST00000472802; ENST00000481465; ENST00000492956; ENST00000495874	P3H1	protein_coding	prolyl 3-hydroxylase 1 [Source:HGNC Symbol;Acc:HGNC:19316]	1376	1436	1421
ENSG00000164008	ENST00000372525; ENST00000468913; ENST00000494155	C1orf50	protein_coding	chromosome 1 open reading frame 50 [Source:HGNC Symbol;Acc:HGNC:28795]	137.1	184.3	158.5
ENSG00000283580	ENST00000464081; ENST00000603943	AC098484.3	protein_coding		123.6	161.2	145.7
ENSG00000274386	ENST00000421630; ENST00000536543; ENST00000605272; ENST00000637012	TMEM269	protein_coding	transmembrane protein 269 [Source:HGNC Symbol;Acc:HGNC:52381]	5.046	1.152	4.284
ENSG00000177868	ENST00000372521; ENST00000372522; ENST00000497437	SVBP	protein_coding	small vasohibin binding protein [Source:HGNC Symbol;Acc:HGNC:29204]	248.9	244.1	245.1
ENSG00000164010	ENST00000328249; ENST00000372514; ENST00000372517; ENST00000470938; ENST00000487556	ERMAP	protein_coding	erythroblast membrane associated protein (Scianna blood group) [Source:HGNC Symbol;Acc:HGNC:15743]	391	344.3	341
ENSG00000164011	ENST00000372502; ENST00000372503; ENST00000372504; ENST00000372506; ENST00000372507; ENST00000372508; ENST00000397034; ENST00000630961	ZNF691	protein_coding	zinc finger protein 691 [Source:HGNC Symbol;Acc:HGNC:28028]	165.7	179.6	198.8
ENSG00000117394	ENST00000372500; ENST00000415851; ENST00000426263; ENST00000460369; ENST00000475162; ENST00000625233; ENST00000629908; ENST00000630287; ENST00000630821	SLC2A1	protein_coding	solute carrier family 2 member 1 [Source:HGNC Symbol;Acc:HGNC:11005]	6548	7089	6953
ENSG00000186973	ENST00000335282; ENST00000409337; ENST00000409396; ENST00000410025; ENST00000410048; ENST00000481753	FAM183A	protein_coding	family with sequence similarity 183 member A [Source:HGNC Symbol;Acc:HGNC:34347]	0	0	0
ENSG00000117395	ENST00000236051; ENST00000431635; ENST00000461557; ENST00000463906; ENST00000466927; ENST00000472982; ENST00000474566; ENST00000483082; ENST00000491223	EBNA1BP2	protein_coding	EBNA1 binding protein 2 [Source:HGNC Symbol;Acc:HGNC:15531]	635.7	737	748
ENSG00000243710	ENST00000372492; ENST00000428122; ENST00000525227; ENST00000528956; ENST00000529956; ENST00000533339; ENST00000534615; ENST00000610710	CFAP57	protein_coding	cilia and flagella associated protein 57 [Source:HGNC Symbol;Acc:HGNC:26485]	0	0	0.8568
ENSG00000179178	ENST00000432792; ENST00000439858; ENST00000442284; ENST00000456751	TMEM125	protein_coding	transmembrane protein 125 [Source:HGNC Symbol;Acc:HGNC:28275]	0	0	0
ENSG00000253313	ENST00000423420; ENST00000523677	C1orf210	protein_coding	chromosome 1 open reading frame 210 [Source:HGNC Symbol;Acc:HGNC:28755]	0	0	0
ENSG00000066056	ENST00000372476; ENST00000461061; ENST00000471187; ENST00000473014; ENST00000480269; ENST00000485125; ENST00000488437; ENST00000492599; ENST00000492874; ENST00000538015	TIE1	protein_coding	tyrosine kinase with immunoglobulin like and EGF like domains 1 [Source:HGNC Symbol;Acc:HGNC:11809]	0.8409	1.152	1.714
ENSG00000117400	ENST00000372470; ENST00000413998; ENST00000638732	MPL	protein_coding	MPL proto-oncogene, thrombopoietin receptor [Source:HGNC Symbol;Acc:HGNC:7217]	0	0	0.8568
ENSG00000117399	ENST00000310955; ENST00000372462; ENST00000478882; ENST00000482046	CDC20	protein_coding	cell division cycle 20 [Source:HGNC Symbol;Acc:HGNC:1723]	1701	1732	1888
ENSG00000066322	ENST00000372458; ENST00000413844; ENST00000464204; ENST00000465321; ENST00000468865; ENST00000470769; ENST00000470968; ENST00000478481; ENST00000479439; ENST00000479686; ENST00000482302; ENST00000487209; ENST00000496932; ENST00000497050; ENST00000497569; ENST00000621943	ELOVL1	protein_coding	ELOVL fatty acid elongase 1 [Source:HGNC Symbol;Acc:HGNC:14418]	1975	2058	2095
ENSG00000159479	ENST00000290663; ENST00000372455; ENST00000372457; ENST00000460803; ENST00000473560	MED8	protein_coding	mediator complex subunit 8 [Source:HGNC Symbol;Acc:HGNC:19971]	687.9	670.2	649.5
ENSG00000198198	ENST00000357658; ENST00000372450; ENST00000406439; ENST00000460536; ENST00000470139; ENST00000470897; ENST00000471177; ENST00000478140; ENST00000562955; ENST00000634258; ENST00000638263; ENST00000638631; ENST00000638642; ENST00000638769; ENST00000639197; ENST00000639852; ENST00000640484	SZT2	protein_coding	seizure threshold 2 homolog (mouse) [Source:HGNC Symbol;Acc:HGNC:29040]	928.4	954.7	1020
ENSG00000178922	ENST00000372425; ENST00000372427; ENST00000372430; ENST00000372432; ENST00000372433; ENST00000372434; ENST00000469587; ENST00000470662; ENST00000483618; ENST00000486909; ENST00000487366; ENST00000496142; ENST00000583037	HYI	protein_coding	hydroxypyruvate isomerase (putative) [Source:HGNC Symbol;Acc:HGNC:26948]	195.9	187.7	197.9
ENSG00000142949	ENST00000359947; ENST00000372405; ENST00000372407; ENST00000412568; ENST00000414879; ENST00000429895; ENST00000436724; ENST00000437607; ENST00000438120; ENST00000463041; ENST00000467464; ENST00000477970; ENST00000481019; ENST00000496043; ENST00000496447; ENST00000617451	PTPRF	protein_coding	protein tyrosine phosphatase, receptor type F [Source:HGNC Symbol;Acc:HGNC:9670]	4899	5751	5462
ENSG00000066135	ENST00000372396; ENST00000463151; ENST00000472265; ENST00000481296; ENST00000485249	KDM4A	protein_coding	lysine demethylase 4A [Source:HGNC Symbol;Acc:HGNC:22978]	1074	1030	1011
ENSG00000126091	ENST00000262915; ENST00000330208; ENST00000332628; ENST00000335430; ENST00000347631; ENST00000351035; ENST00000353126; ENST00000361392; ENST00000361400; ENST00000361746; ENST00000361812; ENST00000372362; ENST00000372365; ENST00000372366; ENST00000372367; ENST00000372368; ENST00000372369; ENST00000372372; ENST00000372374; ENST00000461066; ENST00000461375; ENST00000469715; ENST00000479383; ENST0000…	ST3GAL3	protein_coding	ST3 beta-galactoside alpha-2,3-sialyltransferase 3 [Source:HGNC Symbol;Acc:HGNC:10866]	372.5	377.7	365
ENSG00000117407	ENST00000372354; ENST00000372359; ENST00000414809; ENST00000438616; ENST00000471394; ENST00000472435; ENST00000474592; ENST00000477048; ENST00000479128; ENST00000491846; ENST00000498139	ARTN	protein_coding	artemin [Source:HGNC Symbol;Acc:HGNC:727]	23.55	13.82	14.57
ENSG00000117408	ENST00000372339; ENST00000372343; ENST00000480902; ENST00000486876; ENST00000489061; ENST00000489773; ENST00000492152	IPO13	protein_coding	importin 13 [Source:HGNC Symbol;Acc:HGNC:16853]	1816	1872	1801
ENSG00000132768	ENST00000255108; ENST00000396758; ENST00000459879; ENST00000471934; ENST00000476260; ENST00000477294; ENST00000490861; ENST00000492306; ENST00000495421; ENST00000524776; ENST00000527319; ENST00000527567; ENST00000529729; ENST00000530988; ENST00000532140; ENST00000534655; ENST00000534786	DPH2	protein_coding	DPH2 homolog [Source:HGNC Symbol;Acc:HGNC:3004]	448.2	441.1	398.4
ENSG00000117410	ENST00000236067; ENST00000461670; ENST00000468183; ENST00000471859; ENST00000472174; ENST00000472277; ENST00000472505; ENST00000473485; ENST00000496131; ENST00000498208; ENST00000498664; ENST00000532072; ENST00000532642	ATP6V0B	protein_coding	ATPase H+ transporting V0 subunit b [Source:HGNC Symbol;Acc:HGNC:861]	2436	2636	2628
ENSG00000117411	ENST00000309519; ENST00000356836; ENST00000372324; ENST00000434555; ENST00000481924; ENST00000485678; ENST00000497866; ENST00000498543	B4GALT2	protein_coding	beta-1,4-galactosyltransferase 2 [Source:HGNC Symbol;Acc:HGNC:925]	1247	1557	1433
ENSG00000159214	ENST00000372318; ENST00000460543; ENST00000463846; ENST00000466180; ENST00000472562; ENST00000479055; ENST00000485811; ENST00000486064; ENST00000486504; ENST00000490064; ENST00000490563	CCDC24	protein_coding	coiled-coil domain containing 24 [Source:HGNC Symbol;Acc:HGNC:28688]	174.9	178.5	178.2
ENSG00000196517	ENST00000357730; ENST00000360584; ENST00000372306; ENST00000372307; ENST00000372310; ENST00000466926; ENST00000475075; ENST00000489764; ENST00000492434; ENST00000528803; ENST00000533007	SLC6A9	protein_coding	solute carrier family 6 member 9 [Source:HGNC Symbol;Acc:HGNC:11056]	122.8	143.9	127.7
ENSG00000171872	ENST00000372299; ENST00000476802	KLF17	protein_coding	Kruppel like factor 17 [Source:HGNC Symbol;Acc:HGNC:18830]	0	0	1.714
ENSG00000283039	ENST00000634670	KLF18	protein_coding	Kruppel like factor 18 [Source:HGNC Symbol;Acc:HGNC:51793]	0	0	0
ENSG00000178028	ENST00000315913; ENST00000361745; ENST00000372289; ENST00000372290; ENST00000436069; ENST00000437511; ENST00000440641; ENST00000446292; ENST00000463950; ENST00000471829; ENST00000475794; ENST00000483741; ENST00000487922; ENST00000488433; ENST00000494092	DMAP1	protein_coding	DNA methyltransferase 1 associated protein 1 [Source:HGNC Symbol;Acc:HGNC:18291]	728.2	665.6	706
ENSG00000117419	ENST00000372257; ENST00000372259; ENST00000452396; ENST00000456170; ENST00000457571; ENST00000462341; ENST00000479101; ENST00000489710; ENST00000495828	ERI3	protein_coding	ERI1 exoribonuclease family member 3 [Source:HGNC Symbol;Acc:HGNC:17276]	1383	1468	1432
ENSG00000187147	ENST00000335497; ENST00000355387; ENST00000361799; ENST00000372247; ENST00000440132; ENST00000453863; ENST00000470498; ENST00000471494; ENST00000474064; ENST00000474394; ENST00000474956; ENST00000475378; ENST00000480686; ENST00000484745; ENST00000487332; ENST00000488865; ENST00000496262; ENST00000497469	RNF220	protein_coding	ring finger protein 220 [Source:HGNC Symbol;Acc:HGNC:25552]	1125	1116	1130
ENSG00000126106	ENST00000372235; ENST00000372237; ENST00000372242; ENST00000372243; ENST00000372244; ENST00000420706; ENST00000468117; ENST00000476724; ENST00000495630	TMEM53	protein_coding	transmembrane protein 53 [Source:HGNC Symbol;Acc:HGNC:26186]	130.3	132.4	150.8
ENSG00000198520	ENST00000357508; ENST00000418644; ENST00000418779; ENST00000421398; ENST00000424484; ENST00000427321; ENST00000427336; ENST00000434068; ENST00000434520; ENST00000440383; ENST00000441519; ENST00000444525; ENST00000444751; ENST00000445071; ENST00000446792; ENST00000453711; ENST00000455805; ENST00000458657; ENST00000535358; ENST00000568406	C1orf228	protein_coding	chromosome 1 open reading frame 228 [Source:HGNC Symbol;Acc:HGNC:34345]	17.66	18.43	24.85
ENSG00000142945	ENST00000372217; ENST00000372224; ENST00000423289; ENST00000452259; ENST00000455186; ENST00000472235; ENST00000480574; ENST00000493027	KIF2C	protein_coding	kinesin family member 2C [Source:HGNC Symbol;Acc:HGNC:6393]	1208	1138	1169
ENSG00000142937	ENST00000372209; ENST00000396651; ENST00000464658; ENST00000470475; ENST00000474582; ENST00000484599; ENST00000485390; ENST00000497035	RPS8	protein_coding	ribosomal protein S8 [Source:HGNC Symbol;Acc:HGNC:10441]	10550	9820	10030
ENSG00000142959	ENST00000372207	BEST4	protein_coding	bestrophin 4 [Source:HGNC Symbol;Acc:HGNC:17106]	17.66	18.43	17.14
ENSG00000173846	ENST00000372201; ENST00000461358; ENST00000461769; ENST00000465443; ENST00000476731; ENST00000492398; ENST00000493100	PLK3	protein_coding	polo like kinase 3 [Source:HGNC Symbol;Acc:HGNC:2154]	134.5	118.6	132
ENSG00000188396	ENST00000339355	TCTEX1D4	protein_coding	Tctex1 domain containing 4 [Source:HGNC Symbol;Acc:HGNC:32315]	0	4.606	4.284
ENSG00000222009	ENST00000409335; ENST00000439563; ENST00000450269; ENST00000464114; ENST00000475105; ENST00000482715; ENST00000485668; ENST00000489976; ENST00000495433	BTBD19	protein_coding	BTB domain containing 19 [Source:HGNC Symbol;Acc:HGNC:27145]	285.9	205	267.3
ENSG00000117425	ENST00000372192; ENST00000438067; ENST00000447098	PTCH2	protein_coding	patched 2 [Source:HGNC Symbol;Acc:HGNC:9586]	54.66	46.06	59.98
ENSG00000070785	ENST00000360403; ENST00000372182; ENST00000372183; ENST00000439363; ENST00000477953; ENST00000480675; ENST00000486491; ENST00000487532; ENST00000497010; ENST00000620860	EIF2B3	protein_coding	eukaryotic translation initiation factor 2B subunit gamma [Source:HGNC Symbol;Acc:HGNC:3259]	317	278.7	276.8
ENSG00000126107	ENST00000372168; ENST00000372172; ENST00000466423; ENST00000484564; ENST00000486132; ENST00000486296; ENST00000487488	HECTD3	protein_coding	HECT domain E3 ubiquitin protein ligase 3 [Source:HGNC Symbol;Acc:HGNC:26117]	951.9	1008	1013
ENSG00000126088	ENST00000246337; ENST00000428106; ENST00000434478; ENST00000460334; ENST00000460906; ENST00000461035; ENST00000462688; ENST00000463092; ENST00000465678; ENST00000466193; ENST00000469548; ENST00000472254; ENST00000473012; ENST00000478467; ENST00000486699; ENST00000490385; ENST00000491300; ENST00000491773; ENST00000494399; ENST00000496439; ENST00000636293; ENST00000636836	UROD	protein_coding	uroporphyrinogen decarboxylase [Source:HGNC Symbol;Acc:HGNC:12591]	1324	1150	1228
ENSG00000162415	ENST00000359600; ENST00000464588	ZSWIM5	protein_coding	zinc finger SWIM-type containing 5 [Source:HGNC Symbol;Acc:HGNC:29299]	262.4	251	300.8
ENSG00000186603	ENST00000334815	HPDL	protein_coding	4-hydroxyphenylpyruvate dioxygenase like [Source:HGNC Symbol;Acc:HGNC:28242]	0	0	0
ENSG00000132781	ENST00000354383; ENST00000355498; ENST00000372098; ENST00000372104; ENST00000372110; ENST00000372115; ENST00000412971; ENST00000435155; ENST00000448481; ENST00000450313; ENST00000456914; ENST00000461495; ENST00000462387; ENST00000462388; ENST00000466231; ENST00000467459; ENST00000467940; ENST00000470256; ENST00000474703; ENST00000475516; ENST00000476789; ENST00000478796; ENST00000479746; ENST0000…	MUTYH	protein_coding	mutY DNA glycosylase [Source:HGNC Symbol;Acc:HGNC:7527]	246.4	253.4	259.6
ENSG00000132773	ENST00000372090; ENST00000460057; ENST00000471337; ENST00000477731; ENST00000495703	TOE1	protein_coding	target of EGR1, member 1 (nuclear) [Source:HGNC Symbol;Acc:HGNC:15954]	207.7	205	188.5
ENSG00000070759	ENST00000372084; ENST00000372086; ENST00000486676; ENST00000493974	TESK2	protein_coding	testis-specific kinase 2 [Source:HGNC Symbol;Acc:HGNC:11732]	22.71	19.58	22.28
ENSG00000280670	ENST00000625766; ENST00000626177; ENST00000626657; ENST00000628293; ENST00000628397; ENST00000629009; ENST00000629482; ENST00000629670	CCDC163	protein_coding	coiled-coil domain containing 163 [Source:HGNC Symbol;Acc:HGNC:27003]	38.68	33.4	45.41
ENSG00000132763	ENST00000401061; ENST00000477188; ENST00000616135	MMACHC	protein_coding	methylmalonic aciduria (cobalamin deficiency) cblC type, with homocystinuria [Source:HGNC Symbol;Acc:HGNC:24525]	158.1	148.6	172.2
ENSG00000117450	ENST00000262746; ENST00000319248; ENST00000372079; ENST00000424390; ENST00000447184; ENST00000483583	PRDX1	protein_coding	peroxiredoxin 1 [Source:HGNC Symbol;Acc:HGNC:9352]	11990	11380	11660
ENSG00000117448	ENST00000351829; ENST00000372070; ENST00000434299; ENST00000471651; ENST00000473038; ENST00000475919; ENST00000475985; ENST00000476957; ENST00000481885; ENST00000487654; ENST00000495913; ENST00000496999; ENST00000497973; ENST00000621846	AKR1A1	protein_coding	aldo-keto reductase family 1 member A1 [Source:HGNC Symbol;Acc:HGNC:380]	1214	1325	1301
ENSG00000132780	ENST00000350030; ENST00000351223; ENST00000372052; ENST00000437362; ENST00000437901; ENST00000453748; ENST00000464190; ENST00000470768; ENST00000472408; ENST00000481782; ENST00000525515; ENST00000527359; ENST00000527470; ENST00000527932; ENST00000528084; ENST00000528238; ENST00000529333; ENST00000530073; ENST00000530840; ENST00000531532; ENST00000531612; ENST00000534101; ENST00000534450; ENST0000…	NASP	protein_coding	nuclear autoantigenic sperm protein [Source:HGNC Symbol;Acc:HGNC:7644]	2466	1973	2341
ENSG00000159588	ENST00000372044; ENST00000421127; ENST00000445048; ENST00000464739; ENST00000479529; ENST00000482416; ENST00000491755; ENST00000525599; ENST00000528266	CCDC17	protein_coding	coiled-coil domain containing 17 [Source:HGNC Symbol;Acc:HGNC:26574]	6.727	6.91	8.568
ENSG00000159592	ENST00000290795; ENST00000355105; ENST00000460859; ENST00000467032; ENST00000468724; ENST00000479235; ENST00000480083; ENST00000480941; ENST00000487436; ENST00000488278; ENST00000493083; ENST00000495616; ENST00000496278; ENST00000498128	GPBP1L1	protein_coding	GC-rich promoter binding protein 1 like 1 [Source:HGNC Symbol;Acc:HGNC:28843]	1249	1150	1155
ENSG00000159596	ENST00000372025; ENST00000496366	TMEM69	protein_coding	transmembrane protein 69 [Source:HGNC Symbol;Acc:HGNC:28035]	348.1	304	311.9
ENSG00000197429	ENST00000359942; ENST00000396478; ENST00000461718; ENST00000495072	IPP	protein_coding	intracisternal A particle-promoted polypeptide [Source:HGNC Symbol;Acc:HGNC:6108]	386	328.2	377
ENSG00000086015	ENST00000361297; ENST00000372008; ENST00000372009; ENST00000467367; ENST00000470809; ENST00000477968; ENST00000482881; ENST00000488619; ENST00000492813; ENST00000498668	MAST2	protein_coding	microtubule associated serine/threonine kinase 2 [Source:HGNC Symbol;Acc:HGNC:19035]	1129	1252	1241
ENSG00000117461	ENST00000262741; ENST00000372006; ENST00000420542; ENST00000423209; ENST00000425892; ENST00000488808; ENST00000493202	PIK3R3	protein_coding	phosphoinositide-3-kinase regulatory subunit 3 [Source:HGNC Symbol;Acc:HGNC:8981]	279.2	299.4	275
ENSG00000278139	ENST00000540385	AL358075.4	protein_coding		85.78	62.19	67.69
ENSG00000117472	ENST00000372003; ENST00000464786; ENST00000469330; ENST00000470318; ENST00000472170; ENST00000475163; ENST00000482143; ENST00000482928; ENST00000498443	TSPAN1	protein_coding	tetraspanin 1 [Source:HGNC Symbol;Acc:HGNC:20657]	23.55	16.12	22.28
ENSG00000250719	ENST00000506599	AL672043.1	protein_coding	Homo sapiens phosphoinositide-3-kinase regulatory subunit 3 (PIK3R3), transcript variant 13, mRNA. [Source:RefSeq mRNA;Acc:NM_001328655]	0	0	0
ENSG00000085998	ENST00000371984; ENST00000371992; ENST00000396420; ENST00000463030; ENST00000475642; ENST00000477114; ENST00000480972; ENST00000485714; ENST00000489985; ENST00000497439	POMGNT1	protein_coding	protein O-linked mannose N-acetylglucosaminyltransferase 1 (beta 1,2-) [Source:HGNC Symbol;Acc:HGNC:19139]	4021	4031	3776
ENSG00000171357	ENST00000371980	LURAP1	protein_coding	leucine rich adaptor protein 1 [Source:HGNC Symbol;Acc:HGNC:32327]	42.05	39.15	44.56
ENSG00000085999	ENST00000371975; ENST00000442598; ENST00000459678; ENST00000463715; ENST00000469835; ENST00000472889; ENST00000473251; ENST00000476687; ENST00000487700; ENST00000488942; ENST00000493032; ENST00000493985	RAD54L	protein_coding	RAD54 like (S. cerevisiae) [Source:HGNC Symbol;Acc:HGNC:9826]	363.3	339.7	375.3
ENSG00000132128	ENST00000343304; ENST00000469150; ENST00000472710; ENST00000496156; ENST00000498402; ENST00000615587; ENST00000617190; ENST00000617760	LRRC41	protein_coding	leucine rich repeat containing 41 [Source:HGNC Symbol;Acc:HGNC:16917]	2519	2458	2379
ENSG00000173660	ENST00000311672; ENST00000460947; ENST00000486951; ENST00000489056; ENST00000496387	UQCRH	protein_coding	ubiquinol-cytochrome c reductase hinge protein [Source:HGNC Symbol;Acc:HGNC:12590]	1638	1541	1534
ENSG00000117481	ENST00000307089; ENST00000469918; ENST00000472157; ENST00000474844; ENST00000475281; ENST00000486270; ENST00000495427; ENST00000498008; ENST00000537428	NSUN4	protein_coding	NOP2/Sun RNA methyltransferase family member 4 [Source:HGNC Symbol;Acc:HGNC:31802]	324.6	298.3	301.6
ENSG00000117480	ENST00000243167; ENST00000468718; ENST00000484697; ENST00000489366; ENST00000493636; ENST00000493735	FAAH	protein_coding	fatty acid amide hydrolase [Source:HGNC Symbol;Acc:HGNC:3553]	12.61	21.88	12.85
ENSG00000197587	ENST00000360032; ENST00000371956	DMBX1	protein_coding	diencephalon/mesencephalon homeobox 1 [Source:HGNC Symbol;Acc:HGNC:19026]	7.568	10.36	7.712
ENSG00000282881	ENST00000634804	AL136373.1	protein_coding		0	0	0
ENSG00000162456	ENST00000294445; ENST00000396314; ENST00000481882; ENST00000524908	KNCN	protein_coding	kinocilin [Source:HGNC Symbol;Acc:HGNC:26488]	0	0	0
ENSG00000079277	ENST00000341183; ENST00000342571; ENST00000371945; ENST00000371946; ENST00000428112; ENST00000460098; ENST00000465783; ENST00000468852; ENST00000470237; ENST00000474868; ENST00000477883; ENST00000480531; ENST00000484301; ENST00000486716; ENST00000496619; ENST00000524417; ENST00000524749; ENST00000525888; ENST00000526513; ENST00000528077; ENST00000528237; ENST00000529170; ENST00000530528; ENST0000…	MKNK1	protein_coding	MAP kinase interacting serine/threonine kinase 1 [Source:HGNC Symbol;Acc:HGNC:7110]	494.5	499.8	484.1
ENSG00000142961	ENST00000271139; ENST00000319928; ENST00000371940; ENST00000477318	MOB3C	protein_coding	MOB kinase activator 3C [Source:HGNC Symbol;Acc:HGNC:29800]	412.1	365.1	376.2
ENSG00000123472	ENST00000329231; ENST00000371937; ENST00000460928; ENST00000474020; ENST00000487193; ENST00000492233; ENST00000525633; ENST00000526821; ENST00000529214; ENST00000532925; ENST00000534216; ENST00000542495; ENST00000574428; ENST00000576409	ATPAF1	protein_coding	ATP synthase mitochondrial F1 complex assembly factor 1 [Source:HGNC Symbol;Acc:HGNC:18803]	1142	1197	1221
ENSG00000186118	ENST00000334122; ENST00000415500; ENST00000564071; ENST00000564373	TEX38	protein_coding	testis expressed 38 [Source:HGNC Symbol;Acc:HGNC:29589]	1.682	0	0
ENSG00000159658	ENST00000371933; ENST00000459797; ENST00000479745; ENST00000481623; ENST00000484461; ENST00000487741	EFCAB14	protein_coding	EF-hand calcium binding domain 14 [Source:HGNC Symbol;Acc:HGNC:29051]	1957	1921	1943
ENSG00000142973	ENST00000271153; ENST00000371919; ENST00000371923; ENST00000413093; ENST00000452782; ENST00000464439; ENST00000468637; ENST00000481248; ENST00000497005; ENST00000526297; ENST00000529715; ENST00000534708; ENST00000546128; ENST00000614163; ENST00000640628	CYP4B1	protein_coding	cytochrome P450 family 4 subfamily B member 1 [Source:HGNC Symbol;Acc:HGNC:2644]	0	0	0
ENSG00000187048	ENST00000310638; ENST00000371904; ENST00000371905; ENST00000462347; ENST00000465874; ENST00000468629; ENST00000474458; ENST00000475477; ENST00000496519	CYP4A11	protein_coding	cytochrome P450 family 4 subfamily A member 11 [Source:HGNC Symbol;Acc:HGNC:2642]	0	0	0
ENSG00000186377	ENST00000371901; ENST00000466294	CYP4X1	protein_coding	cytochrome P450 family 4 subfamily X member 1 [Source:HGNC Symbol;Acc:HGNC:20244]	5.887	13.82	12.85
ENSG00000186160	ENST00000334194; ENST00000471598	CYP4Z1	protein_coding	cytochrome P450 family 4 subfamily Z member 1 [Source:HGNC Symbol;Acc:HGNC:20583]	0	0	0
ENSG00000162365	ENST00000294337; ENST00000371890; ENST00000371891; ENST00000485117; ENST00000490948; ENST00000619754; ENST00000620131	CYP4A22	protein_coding	cytochrome P450 family 4 subfamily A member 22 [Source:HGNC Symbol;Acc:HGNC:20575]	0	0	0
ENSG00000162366	ENST00000294338; ENST00000371885; ENST00000489919; ENST00000491793	PDZK1IP1	protein_coding	PDZK1 interacting protein 1 [Source:HGNC Symbol;Acc:HGNC:16887]	0.8409	0	3.427
ENSG00000162367	ENST00000294339; ENST00000371884; ENST00000459729; ENST00000464796; ENST00000465912; ENST00000481091	TAL1	protein_coding	TAL bHLH transcription factor 1, erythroid differentiation factor [Source:HGNC Symbol;Acc:HGNC:11556]	0.8409	0	0
ENSG00000123473	ENST00000337817; ENST00000360380; ENST00000371877; ENST00000396221; ENST00000413565; ENST00000418131; ENST00000433827; ENST00000436811; ENST00000447475	STIL	protein_coding	SCL/TAL1 interrupting locus [Source:HGNC Symbol;Acc:HGNC:10879]	551.7	555.1	587.8
ENSG00000162368	ENST00000371870; ENST00000371871; ENST00000371873; ENST00000450808; ENST00000471289	CMPK1	protein_coding	cytidine/uridine monophosphate kinase 1 [Source:HGNC Symbol;Acc:HGNC:18170]	3029	2581	2618
ENSG00000186790	ENST00000335071	FOXE3	protein_coding	forkhead box E3 [Source:HGNC Symbol;Acc:HGNC:3808]	0	0	0
ENSG00000186564	ENST00000334793	FOXD2	protein_coding	forkhead box D2 [Source:HGNC Symbol;Acc:HGNC:3803]	10.93	26.49	17.99
ENSG00000269113	ENST00000435576; ENST00000606738	TRABD2B	protein_coding	TraB domain containing 2B [Source:HGNC Symbol;Acc:HGNC:44200]	0	0	0
ENSG00000279096	ENST00000622918; ENST00000640049	AL356289.3	protein_coding		0	0	0
ENSG00000117834	ENST00000236495; ENST00000425816; ENST00000438567; ENST00000441260; ENST00000471020; ENST00000493837; ENST00000525901; ENST00000527929; ENST00000532322; ENST00000533824	SLC5A9	protein_coding	solute carrier family 5 member 9 [Source:HGNC Symbol;Acc:HGNC:22146]	0	0	0
ENSG00000279214	ENST00000624985	AL109659.3	protein_coding		0	0	0.8568
ENSG00000132122	ENST00000371841; ENST00000371843; ENST00000371847; ENST00000396199; ENST00000463938; ENST00000465990; ENST00000471975; ENST00000487543; ENST00000487629; ENST00000490850; ENST00000603831	SPATA6	protein_coding	spermatogenesis associated 6 [Source:HGNC Symbol;Acc:HGNC:18309]	578.6	527.4	533
ENSG00000186094	ENST00000334103; ENST00000371836; ENST00000371838; ENST00000371839; ENST00000416121; ENST00000497451	AGBL4	protein_coding	ATP/GTP binding protein like 4 [Source:HGNC Symbol;Acc:HGNC:25892]	2.523	3.455	5.998
ENSG00000162373	ENST00000371833; ENST00000463562; ENST00000476079; ENST00000476096; ENST00000480399; ENST00000489956	BEND5	protein_coding	BEN domain containing 5 [Source:HGNC Symbol;Acc:HGNC:25668]	259.8	263.7	317
ENSG00000279324	ENST00000622945	AL645730.1	protein_coding		0	0	0
ENSG00000162374	ENST00000357083; ENST00000371819; ENST00000371821; ENST00000371823; ENST00000371824; ENST00000371827; ENST00000448907; ENST00000463650; ENST00000474675; ENST00000492299; ENST00000494555	ELAVL4	protein_coding	ELAV like RNA binding protein 4 [Source:HGNC Symbol;Acc:HGNC:3315]	0	0	0
ENSG00000142700	ENST00000404795; ENST00000418121	DMRTA2	protein_coding	DMRT like family A2 [Source:HGNC Symbol;Acc:HGNC:13908]	0	0	0
ENSG00000185104	ENST00000371778; ENST00000396153; ENST00000472808; ENST00000487898; ENST00000494400	FAF1	protein_coding	Fas associated factor 1 [Source:HGNC Symbol;Acc:HGNC:3578]	0	0	0
ENSG00000123080	ENST00000262662; ENST00000371761; ENST00000396148	CDKN2C	protein_coding	cyclin dependent kinase inhibitor 2C [Source:HGNC Symbol;Acc:HGNC:1789]	0	1.152	0.8568
ENSG00000204006	ENST00000371759; ENST00000467127; ENST00000474016; ENST00000612209	C1orf185	protein_coding	chromosome 1 open reading frame 185 [Source:HGNC Symbol;Acc:HGNC:28096]	0	0	0
ENSG00000123091	ENST00000242719; ENST00000486691; ENST00000494873	RNF11	protein_coding	ring finger protein 11 [Source:HGNC Symbol;Acc:HGNC:10056]	1881	1770	1675
ENSG00000085831	ENST00000262675; ENST00000262676; ENST00000371747; ENST00000371750; ENST00000380849; ENST00000401051; ENST00000411642; ENST00000413473; ENST00000422925; ENST00000431927; ENST00000439482; ENST00000447632; ENST00000524442; ENST00000525906; ENST00000527205; ENST00000530004; ENST00000532836; ENST00000534098	TTC39A	protein_coding	tetratricopeptide repeat domain 39A [Source:HGNC Symbol;Acc:HGNC:18657]	225.4	194.6	224.5
ENSG00000085832	ENST00000371727; ENST00000371730; ENST00000371733; ENST00000464478; ENST00000465467; ENST00000471391; ENST00000478657; ENST00000486505; ENST00000493793	EPS15	protein_coding	epidermal growth factor receptor pathway substrate 15 [Source:HGNC Symbol;Acc:HGNC:3419]	1232	1028	1085
ENSG00000117859	ENST00000361556; ENST00000371714; ENST00000428468; ENST00000435274; ENST00000447887; ENST00000453295; ENST00000462759; ENST00000467064; ENST00000473207; ENST00000475697; ENST00000481937; ENST00000484890; ENST00000486942; ENST00000489990; ENST00000495776; ENST00000524620; ENST00000526917; ENST00000527631; ENST00000528603; ENST00000531061; ENST00000531819; ENST00000531828; ENST00000532975; ENST0000…	OSBPL9	protein_coding	oxysterol binding protein like 9 [Source:HGNC Symbol;Acc:HGNC:16386]	1265	1145	1272
ENSG00000078618	ENST00000352171; ENST00000354831; ENST00000440943; ENST00000464385; ENST00000468722; ENST00000473805; ENST00000475310; ENST00000475715; ENST00000483007; ENST00000485608; ENST00000491410; ENST00000497358; ENST00000539524; ENST00000544028	NRDC	protein_coding	nardilysin convertase [Source:HGNC Symbol;Acc:HGNC:7995]	2898	2677	2907
ENSG00000169213	ENST00000371655	RAB3B	protein_coding	RAB3B, member RAS oncogene family [Source:HGNC Symbol;Acc:HGNC:9778]	81.57	73.7	120
ENSG00000117862	ENST00000371626; ENST00000469458; ENST00000471493; ENST00000472624; ENST00000610127	TXNDC12	protein_coding	thioredoxin domain containing 12 [Source:HGNC Symbol;Acc:HGNC:24626]	1799	1906	1848
ENSG00000198841	ENST00000371614	KTI12	protein_coding	KTI12 chromatin associated homolog [Source:HGNC Symbol;Acc:HGNC:25160]	174.9	188.9	216.8
ENSG00000134717	ENST00000313334; ENST00000472944; ENST00000477828; ENST00000484036; ENST00000489308; ENST00000524414; ENST00000526132; ENST00000533836	BTF3L4	protein_coding	basic transcription factor 3 like 4 [Source:HGNC Symbol;Acc:HGNC:30547]	858.6	657.6	745.5
ENSG00000157077	ENST00000287727; ENST00000357206; ENST00000361625; ENST00000371591; ENST00000469134	ZFYVE9	protein_coding	zinc finger FYVE-type containing 9 [Source:HGNC Symbol;Acc:HGNC:6775]	617.2	619.6	556.9
ENSG00000154222	ENST00000284376; ENST00000371586; ENST00000438021; ENST00000450942; ENST00000460261; ENST00000460370; ENST00000470844; ENST00000485966; ENST00000491136; ENST00000492426; ENST00000494789	CC2D1B	protein_coding	coiled-coil and C2 domain containing 1B [Source:HGNC Symbol;Acc:HGNC:29386]	1390	1316	1316
ENSG00000085840	ENST00000371566; ENST00000371568	ORC1	protein_coding	origin recognition complex subunit 1 [Source:HGNC Symbol;Acc:HGNC:8487]	235.5	225.7	226.2
ENSG00000134748	ENST00000257181; ENST00000474048; ENST00000487160	PRPF38A	protein_coding	pre-mRNA processing factor 38A [Source:HGNC Symbol;Acc:HGNC:25930]	825.8	785.4	874.8
ENSG00000134744	ENST00000257177; ENST00000355809; ENST00000371541; ENST00000371544; ENST00000466440; ENST00000469810; ENST00000470212; ENST00000470626; ENST00000471623; ENST00000473856; ENST00000474453; ENST00000481133; ENST00000481528; ENST00000484723; ENST00000494469; ENST00000497120; ENST00000524582; ENST00000527941; ENST00000528457; ENST00000528642; ENST00000531722	ZCCHC11	protein_coding	zinc finger CCHC-type containing 11 [Source:HGNC Symbol;Acc:HGNC:28981]	714	658.7	690.6
ENSG00000116157	ENST00000361314; ENST00000459779	GPX7	protein_coding	glutathione peroxidase 7 [Source:HGNC Symbol;Acc:HGNC:4559]	19.34	26.49	20.56
ENSG00000182183	ENST00000401050; ENST00000424164; ENST00000440303; ENST00000517870	FAM159A	protein_coding	family with sequence similarity 159 member A [Source:HGNC Symbol;Acc:HGNC:28757]	0	0	0
ENSG00000162377	ENST00000371538; ENST00000486918	COA7	protein_coding	cytochrome c oxidase assembly factor 7 (putative) [Source:HGNC Symbol;Acc:HGNC:25716]	282.6	269.5	304.2
ENSG00000162378	ENST00000294353; ENST00000545132	ZYG11B	protein_coding	zyg-11 family member B, cell cycle regulator [Source:HGNC Symbol;Acc:HGNC:25820]	843.5	826.8	862.8
ENSG00000203995	ENST00000371528; ENST00000371532; ENST00000612017	ZYG11A	protein_coding	zyg-11 family member A, cell cycle regulator [Source:HGNC Symbol;Acc:HGNC:32058]	0	0	0
ENSG00000121310	ENST00000358358; ENST00000371520; ENST00000371522; ENST00000460612; ENST00000463923; ENST00000467988; ENST00000474789; ENST00000476477; ENST00000479183; ENST00000479593; ENST00000480312; ENST00000486170; ENST00000487040; ENST00000487851; ENST00000487866; ENST00000488268; ENST00000492992; ENST00000493896; ENST00000495920; ENST00000498544; ENST00000536120; ENST00000539680; ENST00000542552; ENST0000…	ECHDC2	protein_coding	enoyl-CoA hydratase domain containing 2 [Source:HGNC Symbol;Acc:HGNC:23408]	560.1	479.1	552.7
ENSG00000116171	ENST00000371509; ENST00000371513; ENST00000371514; ENST00000407246; ENST00000408941; ENST00000430330; ENST00000435345; ENST00000473584; ENST00000478274; ENST00000478631; ENST00000484100; ENST00000488965; ENST00000528311; ENST00000528809; ENST00000529363; ENST00000533119; ENST00000640998	SCP2	protein_coding	sterol carrier protein 2 [Source:HGNC Symbol;Acc:HGNC:10606]	1503	1435	1404
ENSG00000174348	ENST00000312553; ENST00000371500; ENST00000395871; ENST00000471210; ENST00000471285; ENST00000490650; ENST00000618387	PODN	protein_coding	podocan [Source:HGNC Symbol;Acc:HGNC:23174]	0.8409	1.152	0.8568
ENSG00000162383	ENST00000371491; ENST00000371494; ENST00000488036; ENST00000611397; ENST00000620288; ENST00000620347	SLC1A7	protein_coding	solute carrier family 1 member 7 [Source:HGNC Symbol;Acc:HGNC:10945]	0.8409	0	0
ENSG00000157184	ENST00000371486; ENST00000468572; ENST00000635862; ENST00000635888; ENST00000636239; ENST00000636673; ENST00000636867; ENST00000636891; ENST00000636935; ENST00000637252; ENST00000637726; ENST00000638135	CPT2	protein_coding	carnitine palmitoyltransferase 2 [Source:HGNC Symbol;Acc:HGNC:2330]	711.4	631.1	636.6
ENSG00000162384	ENST00000294360; ENST00000470385; ENST00000474227; ENST00000478839; ENST00000483739; ENST00000489755; ENST00000602807	C1orf123	protein_coding	chromosome 1 open reading frame 123 [Source:HGNC Symbol;Acc:HGNC:26059]	655.9	618.4	664.9
ENSG00000162385	ENST00000371466; ENST00000371470; ENST00000462941; ENST00000495868	MAGOH	protein_coding	mago homolog, exon junction complex core component [Source:HGNC Symbol;Acc:HGNC:6815]	322.1	294.8	327.3
ENSG00000157193	ENST00000306052; ENST00000347547; ENST00000354412; ENST00000371454; ENST00000459674; ENST00000460214; ENST00000465675; ENST00000475501; ENST00000480045; ENST00000481431; ENST00000496580; ENST00000529670	LRP8	protein_coding	LDL receptor related protein 8 [Source:HGNC Symbol;Acc:HGNC:6700]	1655	1696	1670
ENSG00000143006	ENST00000371445; ENST00000463126	DMRTB1	protein_coding	DMRT like family B with proline rich C-terminal 1 [Source:HGNC Symbol;Acc:HGNC:13913]	0	0	0
ENSG00000174332	ENST00000312233; ENST00000628545	GLIS1	protein_coding	GLIS family zinc finger 1 [Source:HGNC Symbol;Acc:HGNC:29525]	30.27	25.34	21.42
ENSG00000058804	ENST00000371429; ENST00000480952	NDC1	protein_coding	NDC1 transmembrane nucleoporin [Source:HGNC Symbol;Acc:HGNC:25525]	836.7	735.9	778.9
ENSG00000058799	ENST00000072644; ENST00000371399; ENST00000464950; ENST00000465897; ENST00000469457; ENST00000472983; ENST00000480151	YIPF1	protein_coding	Yip1 domain family member 1 [Source:HGNC Symbol;Acc:HGNC:25231]	482.7	494	467
ENSG00000211452	ENST00000322679; ENST00000361921; ENST00000388876; ENST00000524406; ENST00000525044; ENST00000525202; ENST00000526329; ENST00000527060; ENST00000528946; ENST00000529329; ENST00000529589; ENST00000530084; ENST00000532493; ENST00000534069; ENST00000610607; ENST00000613679; ENST00000617230	DIO1	protein_coding	iodothyronine deiodinase 1 [Source:HGNC Symbol;Acc:HGNC:2883]	0	0	0
ENSG00000081870	ENST00000194214; ENST00000371376; ENST00000371377; ENST00000371378; ENST00000488884; ENST00000489675	HSPB11	protein_coding	heat shock protein family B (small) member 11 [Source:HGNC Symbol;Acc:HGNC:25019]	534.8	496.3	515
ENSG00000116212	ENST00000319223; ENST00000371368; ENST00000371370; ENST00000444987; ENST00000477905	LRRC42	protein_coding	leucine rich repeat containing 42 [Source:HGNC Symbol;Acc:HGNC:28792]	412.9	416.9	443.8
ENSG00000203985	ENST00000371360; ENST00000371362; ENST00000420619; ENST00000545928	LDLRAD1	protein_coding	low density lipoprotein receptor class A domain containing 1 [Source:HGNC Symbol;Acc:HGNC:32069]	0	0	0.8568
ENSG00000116209	ENST00000234831; ENST00000371337; ENST00000371341; ENST00000371344; ENST00000371348; ENST00000420738; ENST00000440019; ENST00000452421; ENST00000470395	TMEM59	protein_coding	transmembrane protein 59 [Source:HGNC Symbol;Acc:HGNC:1239]	5537	5372	5278
ENSG00000280378	ENST00000624679	AL353898.3	protein_coding		0.8409	3.455	2.571
ENSG00000116205	ENST00000234827; ENST00000371331; ENST00000391366; ENST00000498272	TCEANC2	protein_coding	transcription elongation factor A N-terminal and central domain containing 2 [Source:HGNC Symbol;Acc:HGNC:26494]	230.4	200.4	223.6
ENSG00000256407	ENST00000311841; ENST00000525949; ENST00000637610	AL357673.1	protein_coding		104.3	73.7	87.4
ENSG00000157211	ENST00000371330; ENST00000530059	CDCP2	protein_coding	CUB domain containing protein 2 [Source:HGNC Symbol;Acc:HGNC:27297]	0.8409	0	0.8568
ENSG00000215883	ENST00000287899; ENST00000420054; ENST00000421415; ENST00000462299; ENST00000490863; ENST00000493530; ENST00000497820; ENST00000528287; ENST00000534324	CYB5RL	protein_coding	cytochrome b5 reductase like [Source:HGNC Symbol;Acc:HGNC:32220]	467.6	413.4	416.4
ENSG00000116221	ENST00000336230; ENST00000360840; ENST00000398219; ENST00000487096; ENST00000490670; ENST00000605337	MRPL37	protein_coding	mitochondrial ribosomal protein L37 [Source:HGNC Symbol;Acc:HGNC:14034]	1570	1653	1611
ENSG00000157216	ENST00000326956; ENST00000357475; ENST00000371319; ENST00000371320; ENST00000417664; ENST00000420121; ENST00000426150; ENST00000444533; ENST00000448572; ENST00000525990; ENST00000528787; ENST00000528930; ENST00000530618; ENST00000533209; ENST00000533946; ENST00000610401	SSBP3	protein_coding	single stranded DNA binding protein 3 [Source:HGNC Symbol;Acc:HGNC:15674]	733.3	775	687.2
ENSG00000162390	ENST00000343744; ENST00000371316; ENST00000479837; ENST00000481208; ENST00000498228	ACOT11	protein_coding	acyl-CoA thioesterase 11 [Source:HGNC Symbol;Acc:HGNC:18156]	48.77	44.91	38.56
ENSG00000162391	ENST00000302250; ENST00000371304	FAM151A	protein_coding	family with sequence similarity 151 member A [Source:HGNC Symbol;Acc:HGNC:25032]	0	0	0
ENSG00000184313	ENST00000339553; ENST00000371287; ENST00000395690; ENST00000409996; ENST00000413188; ENST00000421030; ENST00000422659; ENST00000438846; ENST00000440047; ENST00000440217; ENST00000472987; ENST00000478097; ENST00000493533	MROH7	protein_coding	maestro heat like repeat family member 7 [Source:HGNC Symbol;Acc:HGNC:24802]	0	4.606	1.714
ENSG00000271723	ENST00000414150; ENST00000425300; ENST00000460155; ENST00000606515	MROH7-TTC4	protein_coding	MROH7-TTC4 readthrough (NMD candidate) [Source:HGNC Symbol;Acc:HGNC:49180]	400.3	308.6	387.3
ENSG00000243725	ENST00000371281; ENST00000371284; ENST00000486091; ENST00000486621	TTC4	protein_coding	tetratricopeptide repeat domain 4 [Source:HGNC Symbol;Acc:HGNC:12394]	418.8	323.6	395
ENSG00000162396	ENST00000371279	PARS2	protein_coding	prolyl-tRNA synthetase 2, mitochondrial (putative) [Source:HGNC Symbol;Acc:HGNC:30563]	159.8	156.6	139.7
ENSG00000006555	ENST00000371274; ENST00000371276; ENST00000448308; ENST00000474654; ENST00000488771	TTC22	protein_coding	tetratricopeptide repeat domain 22 [Source:HGNC Symbol;Acc:HGNC:26067]	0	0	0
ENSG00000162398	ENST00000358193; ENST00000371273	LEXM	protein_coding	lymphocyte expansion molecule [Source:HGNC Symbol;Acc:HGNC:26854]	0	0	0
ENSG00000116133	ENST00000371269; ENST00000436604; ENST00000535035	DHCR24	protein_coding	24-dehydrocholesterol reductase [Source:HGNC Symbol;Acc:HGNC:2859]	15620	16340	16570
ENSG00000143001	ENST00000371268	TMEM61	protein_coding	transmembrane protein 61 [Source:HGNC Symbol;Acc:HGNC:27296]	26.91	20.73	25.71
ENSG00000162399	ENST00000371265	BSND	protein_coding	barttin CLCNK type accessory beta subunit [Source:HGNC Symbol;Acc:HGNC:16512]	3.364	1.152	0.8568
ENSG00000169174	ENST00000302118; ENST00000490692	PCSK9	protein_coding	proprotein convertase subtilisin/kexin type 9 [Source:HGNC Symbol;Acc:HGNC:20001]	0	0	0
ENSG00000162402	ENST00000294383; ENST00000472566; ENST00000480962; ENST00000482197; ENST00000484447; ENST00000512504; ENST00000634589	USP24	protein_coding	ubiquitin specific peptidase 24 [Source:HGNC Symbol;Acc:HGNC:12623]	778.7	826.8	858.6
ENSG00000162407	ENST00000371250; ENST00000459962; ENST00000461655; ENST00000472957; ENST00000476206	PLPP3	protein_coding	phospholipid phosphatase 3 [Source:HGNC Symbol;Acc:HGNC:9229]	21.86	28.79	27.42
ENSG00000162409	ENST00000371244; ENST00000610361	PRKAA2	protein_coding	protein kinase AMP-activated catalytic subunit alpha 2 [Source:HGNC Symbol;Acc:HGNC:9377]	304.4	276.4	275.9
ENSG00000187889	ENST00000343433; ENST00000371240; ENST00000484327; ENST00000493000; ENST00000497991	C1orf168	protein_coding	chromosome 1 open reading frame 168 [Source:HGNC Symbol;Acc:HGNC:27295]	0	0	0
ENSG00000157131	ENST00000361249	C8A	protein_coding	complement C8 alpha chain [Source:HGNC Symbol;Acc:HGNC:1352]	0	0	0
ENSG00000021852	ENST00000371237; ENST00000465658; ENST00000468990; ENST00000494324; ENST00000535057; ENST00000543257	C8B	protein_coding	complement C8 beta chain [Source:HGNC Symbol;Acc:HGNC:1353]	0	0	0
ENSG00000173406	ENST00000332102; ENST00000371230; ENST00000371231; ENST00000371232; ENST00000371236; ENST00000414851; ENST00000420954; ENST00000473821; ENST00000477280; ENST00000485760; ENST00000489267	DAB1	protein_coding	DAB1, reelin adaptor protein [Source:HGNC Symbol;Acc:HGNC:2661]	52.98	47.22	53.98
ENSG00000162600	ENST00000371226; ENST00000419242; ENST00000421528; ENST00000426139; ENST00000453710; ENST00000456980; ENST00000460671; ENST00000467063; ENST00000467509; ENST00000476933; ENST00000482274	OMA1	protein_coding	OMA1 zinc metallopeptidase [Source:HGNC Symbol;Acc:HGNC:29661]	233.8	218.8	235.6
ENSG00000184292	ENST00000371225	TACSTD2	protein_coding	tumor associated calcium signal transducer 2 [Source:HGNC Symbol;Acc:HGNC:11530]	0.8409	1.152	1.714
ENSG00000162601	ENST00000401044; ENST00000466774; ENST00000472487; ENST00000481973; ENST00000483003; ENST00000489282; ENST00000493821; ENST00000622766	MYSM1	protein_coding	Myb like, SWIRM and MPN domains 1 [Source:HGNC Symbol;Acc:HGNC:29401]	599.6	445.7	521
ENSG00000177606	ENST00000371222	JUN	protein_coding	Jun proto-oncogene, AP-1 transcription factor subunit [Source:HGNC Symbol;Acc:HGNC:6204]	4326	6513	5685
ENSG00000172456	ENST00000303721; ENST00000371210; ENST00000371212; ENST00000371218; ENST00000413489; ENST00000424725; ENST00000430447; ENST00000462744; ENST00000466791; ENST00000471169; ENST00000472783; ENST00000474476; ENST00000475949; ENST00000476939; ENST00000480847; ENST00000485720; ENST00000493891; ENST00000495718; ENST00000582567; ENST00000583635; ENST00000634364; ENST00000634399; ENST00000634606; ENST0000…	FGGY	protein_coding	FGGY carbohydrate kinase domain containing [Source:HGNC Symbol;Acc:HGNC:25610]	242.2	218.8	237.3
ENSG00000134709	ENST00000371208; ENST00000455990; ENST00000465876; ENST00000466803; ENST00000474695; ENST00000491135	HOOK1	protein_coding	hook microtubule tethering protein 1 [Source:HGNC Symbol;Acc:HGNC:19884]	1.682	0	0.8568
ENSG00000134716	ENST00000371204; ENST00000466095; ENST00000468257; ENST00000469406; ENST00000492633	CYP2J2	protein_coding	cytochrome P450 family 2 subfamily J member 2 [Source:HGNC Symbol;Acc:HGNC:2634]	12.61	18.43	16.28
ENSG00000162598	ENST00000371201; ENST00000450089; ENST00000486478; ENST00000488027; ENST00000491817	C1orf87	protein_coding	chromosome 1 open reading frame 87 [Source:HGNC Symbol;Acc:HGNC:28547]	0	0	0
ENSG00000162599	ENST00000357977; ENST00000371184; ENST00000371185; ENST00000371187; ENST00000371189; ENST00000371191; ENST00000403491; ENST00000407417; ENST00000476646; ENST00000479364; ENST00000482020; ENST00000485903; ENST00000493627; ENST00000496712	NFIA	protein_coding	nuclear factor I A [Source:HGNC Symbol;Acc:HGNC:7784]	12.61	6.91	12.85
ENSG00000162604	ENST00000294613; ENST00000371177; ENST00000371178; ENST00000371180; ENST00000468586; ENST00000472357; ENST00000472989; ENST00000488206; ENST00000488410; ENST00000494926; ENST00000496465; ENST00000606498	TM2D1	protein_coding	TM2 domain containing 1 [Source:HGNC Symbol;Acc:HGNC:24142]	454.9	370.8	362.4
ENSG00000132849	ENST00000307297; ENST00000316485; ENST00000371158; ENST00000459752; ENST00000465798; ENST00000472512; ENST00000484562; ENST00000484937; ENST00000488913; ENST00000490547; ENST00000493967; ENST00000494842; ENST00000613764; ENST00000635023; ENST00000635137; ENST00000635214	PATJ	protein_coding	PATJ, crumbs cell polarity complex component [Source:HGNC Symbol;Acc:HGNC:28881]	463.4	398.5	477.3
ENSG00000240563	ENST00000498273	L1TD1	protein_coding	LINE1 type transposase domain containing 1 [Source:HGNC Symbol;Acc:HGNC:25595]	0	0	0
ENSG00000132854	ENST00000317477; ENST00000354381; ENST00000371150; ENST00000371153	KANK4	protein_coding	KN motif and ankyrin repeat domains 4 [Source:HGNC Symbol;Acc:HGNC:27263]	0	0	0
ENSG00000162607	ENST00000339950; ENST00000371146; ENST00000442679; ENST00000452143	USP1	protein_coding	ubiquitin specific peptidase 1 [Source:HGNC Symbol;Acc:HGNC:12607]	1170	999.6	1110
ENSG00000116641	ENST00000251157; ENST00000340370; ENST00000404627; ENST00000454575; ENST00000464312; ENST00000467758; ENST00000479983; ENST00000489185; ENST00000614472; ENST00000634223; ENST00000634264; ENST00000634495; ENST00000634652; ENST00000634912; ENST00000634929; ENST00000635027; ENST00000635088; ENST00000635123; ENST00000635253; ENST00000635286; ENST00000635348; ENST00000635827; ENST00000635983; ENST0000…	DOCK7	protein_coding	dedicator of cytokinesis 7 [Source:HGNC Symbol;Acc:HGNC:19190]	3695	3860	3997
ENSG00000132855	ENST00000371129; ENST00000482591; ENST00000493994	ANGPTL3	protein_coding	angiopoietin like 3 [Source:HGNC Symbol;Acc:HGNC:491]	0	0	0
ENSG00000278967	ENST00000624477	AL138847.2	protein_coding		0	0	0
ENSG00000125703	ENST00000317868; ENST00000371118; ENST00000371120; ENST00000414558; ENST00000443289	ATG4C	protein_coding	autophagy related 4C cysteine peptidase [Source:HGNC Symbol;Acc:HGNC:16040]	214.4	183.1	194.5
ENSG00000187140	ENST00000371116	FOXD3	protein_coding	forkhead box D3 [Source:HGNC Symbol;Acc:HGNC:3804]	2.523	11.52	5.998
ENSG00000088035	ENST00000263440; ENST00000371108; ENST00000462390; ENST00000465969; ENST00000487136; ENST00000494765; ENST00000603108	ALG6	protein_coding	ALG6, alpha-1,3-glucosyltransferase [Source:HGNC Symbol;Acc:HGNC:23157]	228.7	202.7	209.1
ENSG00000142856	ENST00000271002; ENST00000371092; ENST00000460251; ENST00000460394; ENST00000461681; ENST00000462285; ENST00000463803; ENST00000465781; ENST00000476508; ENST00000478138; ENST00000478538; ENST00000489099; ENST00000489863; ENST00000492655	ITGB3BP	protein_coding	integrin subunit beta 3 binding protein [Source:HGNC Symbol;Acc:HGNC:6157]	238	241.8	295.6
ENSG00000203965	ENST00000371088; ENST00000460678; ENST00000461039; ENST00000480886; ENST00000493605; ENST00000496956	EFCAB7	protein_coding	EF-hand calcium binding domain 7 [Source:HGNC Symbol;Acc:HGNC:29379]	109.3	119.8	123.4
ENSG00000079739	ENST00000371083; ENST00000371084; ENST00000473117; ENST00000483707; ENST00000540265	PGM1	protein_coding	phosphoglucomutase 1 [Source:HGNC Symbol;Acc:HGNC:8905]	3197	3360	3363
ENSG00000185483	ENST00000371079; ENST00000371080; ENST00000482426; ENST00000545203	ROR1	protein_coding	receptor tyrosine kinase like orphan receptor 1 [Source:HGNC Symbol;Acc:HGNC:10256]	26.07	19.58	14.57
ENSG00000177414	ENST00000371076; ENST00000371077; ENST00000464349; ENST00000608020; ENST00000608956; ENST00000611228	UBE2U	protein_coding	ubiquitin conjugating enzyme E2 U (putative) [Source:HGNC Symbol;Acc:HGNC:28559]	0	0	0
ENSG00000158966	ENST00000290039; ENST00000470527; ENST00000486580; ENST00000495994	CACHD1	protein_coding	cache domain containing 1 [Source:HGNC Symbol;Acc:HGNC:29314]	29.43	11.52	29.99
ENSG00000162437	ENST00000294428; ENST00000371072; ENST00000418058	RAVER2	protein_coding	ribonucleoprotein, PTB binding 2 [Source:HGNC Symbol;Acc:HGNC:25577]	346.5	315.5	318.7
ENSG00000162434	ENST00000342505; ENST00000465376; ENST00000467764; ENST00000471473; ENST00000481702; ENST00000494904	JAK1	protein_coding	Janus kinase 1 [Source:HGNC Symbol;Acc:HGNC:6190]	1876	1876	1899
ENSG00000162433	ENST00000327299; ENST00000395334; ENST00000470888; ENST00000474968; ENST00000479060; ENST00000497030; ENST00000545314; ENST00000546702	AK4	protein_coding	adenylate kinase 4 [Source:HGNC Symbol;Acc:HGNC:363]	4532	4419	4436
ENSG00000116675	ENST00000263441; ENST00000371069; ENST00000395325; ENST00000463018; ENST00000472787; ENST00000483402; ENST00000494710; ENST00000498720	DNAJC6	protein_coding	DnaJ heat shock protein family (Hsp40) member C6 [Source:HGNC Symbol;Acc:HGNC:15469]	550	473.3	510.7
ENSG00000213625	ENST00000371065; ENST00000475108; ENST00000484243; ENST00000488747; ENST00000497874; ENST00000613538	LEPROT	protein_coding	leptin receptor overlapping transcript [Source:HGNC Symbol;Acc:HGNC:29477]	1831	1711	1721
ENSG00000116678	ENST00000344610; ENST00000349533; ENST00000371058; ENST00000371059; ENST00000371060; ENST00000462765; ENST00000471762; ENST00000616738	LEPR	protein_coding	leptin receptor [Source:HGNC Symbol;Acc:HGNC:6554]	437.3	380	376.2
ENSG00000184588	ENST00000329654; ENST00000341517; ENST00000371045; ENST00000371048; ENST00000412480; ENST00000423207; ENST00000480109; ENST00000483863; ENST00000490695; ENST00000491340; ENST00000524999; ENST00000526197; ENST00000526666; ENST00000528771; ENST00000531025; ENST00000531358; ENST00000532040; ENST00000534463	PDE4B	protein_coding	phosphodiesterase 4B [Source:HGNC Symbol;Acc:HGNC:8781]	533.2	511.3	527
ENSG00000118473	ENST00000237247; ENST00000320161; ENST00000371037; ENST00000371039; ENST00000424320; ENST00000435165; ENST00000468286; ENST00000468570; ENST00000480548; ENST00000483060; ENST00000484988; ENST00000487507; ENST00000493564; ENST00000497055	SGIP1	protein_coding	SH3 domain GRB2 like endophilin interacting protein 1 [Source:HGNC Symbol;Acc:HGNC:25412]	38.68	42.61	50.55
ENSG00000152760	ENST00000282670; ENST00000448074; ENST00000489510; ENST00000491611; ENST00000525663; ENST00000528352	TCTEX1D1	protein_coding	Tctex1 domain containing 1 [Source:HGNC Symbol;Acc:HGNC:26882]	0	0	0
ENSG00000172410	ENST00000304526	INSL5	protein_coding	insulin like 5 [Source:HGNC Symbol;Acc:HGNC:6088]	0	1.152	0
ENSG00000152763	ENST00000371022; ENST00000371023; ENST00000371026; ENST00000464352; ENST00000469450; ENST00000474506; ENST00000488333; ENST00000491297; ENST00000493572; ENST00000531552; ENST00000531980; ENST00000532629	WDR78	protein_coding	WD repeat domain 78 [Source:HGNC Symbol;Acc:HGNC:26252]	49.62	44.91	36.84
ENSG00000198160	ENST00000355356; ENST00000355977; ENST00000357692; ENST00000371012; ENST00000371014; ENST00000371016; ENST00000371018; ENST00000401041; ENST00000401042; ENST00000479067; ENST00000493357	MIER1	protein_coding	MIER1 transcriptional regulator [Source:HGNC Symbol;Acc:HGNC:29657]	592.9	482.5	530.4
ENSG00000116704	ENST00000235345	SLC35D1	protein_coding	solute carrier family 35 member D1 [Source:HGNC Symbol;Acc:HGNC:20800]	743.4	661	678.6
ENSG00000203963	ENST00000371004; ENST00000371006; ENST00000371007; ENST00000448166; ENST00000475209; ENST00000544837; ENST00000603691; ENST00000621590	C1orf141	protein_coding	chromosome 1 open reading frame 141 [Source:HGNC Symbol;Acc:HGNC:32044]	0	0	0
ENSG00000162594	ENST00000347310; ENST00000395227; ENST00000425614; ENST00000473881; ENST00000637002	IL23R	protein_coding	interleukin 23 receptor [Source:HGNC Symbol;Acc:HGNC:19100]	0	0	0
ENSG00000081985	ENST00000262345; ENST00000371000; ENST00000441640; ENST00000465396; ENST00000541374; ENST00000544434	IL12RB2	protein_coding	interleukin 12 receptor subunit beta 2 [Source:HGNC Symbol;Acc:HGNC:5972]	0	0	0
ENSG00000142864	ENST00000361219; ENST00000370990; ENST00000370994; ENST00000370995; ENST00000462814; ENST00000484880; ENST00000490406; ENST00000493607	SERBP1	protein_coding	SERPINE1 mRNA binding protein 1 [Source:HGNC Symbol;Acc:HGNC:17860]	4732	4687	4435
ENSG00000116717	ENST00000370985; ENST00000370986; ENST00000460575; ENST00000484245; ENST00000617962	GADD45A	protein_coding	growth arrest and DNA damage inducible alpha [Source:HGNC Symbol;Acc:HGNC:4095]	243	269.5	310.2
ENSG00000172380	ENST00000370982; ENST00000494936	GNG12	protein_coding	G protein subunit gamma 12 [Source:HGNC Symbol;Acc:HGNC:19663]	4909	4401	4205
ENSG00000162595	ENST00000370981	DIRAS3	protein_coding	DIRAS family GTPase 3 [Source:HGNC Symbol;Acc:HGNC:687]	74	54.13	71.97
ENSG00000116729	ENST00000262348; ENST00000354777; ENST00000370971; ENST00000370973; ENST00000370976; ENST00000471243; ENST00000491076; ENST00000491811; ENST00000497187; ENST00000498615; ENST00000527864; ENST00000530486; ENST00000533537; ENST00000534713	WLS	protein_coding	wntless Wnt ligand secretion mediator [Source:HGNC Symbol;Acc:HGNC:30238]	2455	2303	2309
ENSG00000116745	ENST00000262340	RPE65	protein_coding	RPE65, retinoid isomerohydrolase [Source:HGNC Symbol;Acc:HGNC:10294]	13.45	9.213	14.57
ENSG00000024526	ENST00000370966; ENST00000456315; ENST00000488146; ENST00000489862; ENST00000525124	DEPDC1	protein_coding	DEP domain containing 1 [Source:HGNC Symbol;Acc:HGNC:22949]	761.9	753.1	796
ENSG00000033122	ENST00000035383; ENST00000310961; ENST00000370958; ENST00000415775; ENST00000441830; ENST00000565615; ENST00000588515; ENST00000607936; ENST00000608470; ENST00000608744; ENST00000608815; ENST00000609072; ENST00000609498	LRRC7	protein_coding	leucine rich repeat containing 7 [Source:HGNC Symbol;Acc:HGNC:18531]	26.07	25.34	23.99
ENSG00000066557	ENST00000370952	LRRC40	protein_coding	leucine rich repeat containing 40 [Source:HGNC Symbol;Acc:HGNC:26004]	325.4	306.3	280.2
ENSG00000116754	ENST00000370949; ENST00000370950; ENST00000370951; ENST00000395136; ENST00000460795; ENST00000461935; ENST00000463116; ENST00000463859; ENST00000463877; ENST00000469170; ENST00000473950; ENST00000475204; ENST00000481648; ENST00000484162; ENST00000486667; ENST00000489188	SRSF11	protein_coding	serine and arginine rich splicing factor 11 [Source:HGNC Symbol;Acc:HGNC:10782]	2761	2297	2449
ENSG00000118454	ENST00000262346; ENST00000370944; ENST00000464236; ENST00000490846; ENST00000498735	ANKRD13C	protein_coding	ankyrin repeat domain 13C [Source:HGNC Symbol;Acc:HGNC:25374]	468.4	434.2	443.8
ENSG00000197568	ENST00000359875; ENST00000361764; ENST00000370940; ENST00000463058; ENST00000486110; ENST00000525653; ENST00000531950	HHLA3	protein_coding	HERV-H LTR-associating 3 [Source:HGNC Symbol;Acc:HGNC:4906]	176.6	182	154.2
ENSG00000116761	ENST00000346806; ENST00000370938; ENST00000411986; ENST00000464926; ENST00000482383	CTH	protein_coding	cystathionine gamma-lyase [Source:HGNC Symbol;Acc:HGNC:2501]	45.41	47.22	40.27
ENSG00000050628	ENST00000306666; ENST00000351052; ENST00000354608; ENST00000356595; ENST00000361210; ENST00000370924; ENST00000370931; ENST00000370932; ENST00000460330; ENST00000479353; ENST00000497146; ENST00000628037	PTGER3	protein_coding	prostaglandin E receptor 3 [Source:HGNC Symbol;Acc:HGNC:9595]	0	0	0
ENSG00000132485	ENST00000254821; ENST00000370920; ENST00000473260; ENST00000477096; ENST00000479947; ENST00000487510; ENST00000611683	ZRANB2	protein_coding	zinc finger RANBP2-type containing 2 [Source:HGNC Symbol;Acc:HGNC:13058]	1800	1214	1395
ENSG00000172260	ENST00000306821; ENST00000357731; ENST00000467479; ENST00000474357; ENST00000478526	NEGR1	protein_coding	neuronal growth regulator 1 [Source:HGNC Symbol;Acc:HGNC:17302]	28.59	35.7	26.56
ENSG00000280317	ENST00000623251	AL732618.1	protein_coding		0	0	0
ENSG00000162620	ENST00000354431; ENST00000370909; ENST00000370911; ENST00000395089; ENST00000415760; ENST00000417067; ENST00000444984; ENST00000463724; ENST00000468759; ENST00000495179	LRRIQ3	protein_coding	leucine rich repeats and IQ motif containing 3 [Source:HGNC Symbol;Acc:HGNC:28318]	16.82	17.27	12
ENSG00000254685	ENST00000370894; ENST00000370898; ENST00000467578; ENST00000472069; ENST00000482102; ENST00000524915; ENST00000529485; ENST00000534056	FPGT	protein_coding	fucose-1-phosphate guanylyltransferase [Source:HGNC Symbol;Acc:HGNC:3825]	274.1	236.1	251.9
ENSG00000259030	ENST00000370893; ENST00000370895; ENST00000370899; ENST00000533006; ENST00000534632; ENST00000557284	FPGT-TNNI3K	protein_coding	FPGT-TNNI3K readthrough [Source:HGNC Symbol;Acc:HGNC:42952]	68.12	67.94	68.55
ENSG00000116783	ENST00000326637; ENST00000370889; ENST00000465473; ENST00000497284; ENST00000525480; ENST00000526236; ENST00000530184; ENST00000534020	TNNI3K	protein_coding	TNNI3 interacting kinase [Source:HGNC Symbol;Acc:HGNC:19661]	5.046	12.67	4.284
ENSG00000162621	ENST00000294635	LRRC53	protein_coding	leucine rich repeat containing 53 [Source:HGNC Symbol;Acc:HGNC:25255]	0.8409	0	0.8568
ENSG00000178965	ENST00000326665; ENST00000420661; ENST00000433746; ENST00000479666; ENST00000614534	ERICH3	protein_coding	glutamate rich 3 [Source:HGNC Symbol;Acc:HGNC:25346]	132	89.82	99.39
ENSG00000116791	ENST00000340866; ENST00000370870; ENST00000370871; ENST00000370872; ENST00000417775; ENST00000441120; ENST00000492102	CRYZ	protein_coding	crystallin zeta [Source:HGNC Symbol;Acc:HGNC:2419]	851.9	705.9	738.6
ENSG00000162623	ENST00000370867; ENST00000449696; ENST00000457880; ENST00000467646; ENST00000479111; ENST00000483990; ENST00000485401; ENST00000486467	TYW3	protein_coding	tRNA-yW synthesizing protein 3 homolog [Source:HGNC Symbol;Acc:HGNC:24757]	243.9	225.7	207.4
ENSG00000162624	ENST00000294638; ENST00000356261; ENST00000607240	LHX8	protein_coding	LIM homeobox 8 [Source:HGNC Symbol;Acc:HGNC:28838]	1.682	0	0.8568
ENSG00000137968	ENST00000370855; ENST00000370859; ENST00000469525	SLC44A5	protein_coding	solute carrier family 44 member 5 [Source:HGNC Symbol;Acc:HGNC:28524]	193.4	127.8	149.1
ENSG00000117054	ENST00000370834; ENST00000370841; ENST00000420607; ENST00000473018; ENST00000481374; ENST00000525808; ENST00000525881; ENST00000526129; ENST00000526196; ENST00000526930; ENST00000528016; ENST00000529059; ENST00000530953; ENST00000532207; ENST00000532509; ENST00000534146; ENST00000534334; ENST00000541113	ACADM	protein_coding	acyl-CoA dehydrogenase, C-4 to C-12 straight chain [Source:HGNC Symbol;Acc:HGNC:89]	841.8	691	720.6
ENSG00000137955	ENST00000319942; ENST00000370826; ENST00000459697; ENST00000461653; ENST00000462042; ENST00000467748; ENST00000470201; ENST00000471759; ENST00000473406; ENST00000485459; ENST00000489450; ENST00000491266; ENST00000496055; ENST00000497648	RABGGTB	protein_coding	Rab geranylgeranyltransferase beta subunit [Source:HGNC Symbol;Acc:HGNC:9796]	945.2	773.9	881.7
ENSG00000057468	ENST00000263187	MSH4	protein_coding	mutS homolog 4 [Source:HGNC Symbol;Acc:HGNC:7327]	2.523	1.152	2.571
ENSG00000154007	ENST00000284142	ASB17	protein_coding	ankyrin repeat and SOCS box containing 17 [Source:HGNC Symbol;Acc:HGNC:19769]	0	0	0
ENSG00000184005	ENST00000328299; ENST00000464140; ENST00000621530	ST6GALNAC3	protein_coding	ST6 N-acetylgalactosaminide alpha-2,6-sialyltransferase 3 [Source:HGNC Symbol;Acc:HGNC:19343]	0.8409	3.455	4.284
ENSG00000117069	ENST00000318803; ENST00000477717; ENST00000480428; ENST00000488940; ENST00000496845	ST6GALNAC5	protein_coding	ST6 N-acetylgalactosaminide alpha-2,6-sialyltransferase 5 [Source:HGNC Symbol;Acc:HGNC:19342]	0.8409	2.303	0
ENSG00000142892	ENST00000359130; ENST00000370812; ENST00000445065; ENST00000478391; ENST00000487906	PIGK	protein_coding	phosphatidylinositol glycan anchor biosynthesis class K [Source:HGNC Symbol;Acc:HGNC:8965]	1608	1363	1342
ENSG00000154027	ENST00000317704; ENST00000344720; ENST00000354567; ENST00000465146; ENST00000466114; ENST00000466393; ENST00000469394; ENST00000478255; ENST00000478407; ENST00000524494; ENST00000527263; ENST00000530826; ENST00000531672	AK5	protein_coding	adenylate kinase 5 [Source:HGNC Symbol;Acc:HGNC:365]	95.87	110.6	118.2
ENSG00000036549	ENST00000370798; ENST00000370801; ENST00000414381; ENST00000433749; ENST00000458763; ENST00000463166; ENST00000469944; ENST00000474746; ENST00000476195; ENST00000476275; ENST00000481346	ZZZ3	protein_coding	zinc finger ZZ-type containing 3 [Source:HGNC Symbol;Acc:HGNC:24523]	1060	1047	1048
ENSG00000077254	ENST00000357428; ENST00000370792; ENST00000370793; ENST00000370794; ENST00000461986; ENST00000462192; ENST00000472462; ENST00000477949; ENST00000481579; ENST00000498328; ENST00000524536; ENST00000524778; ENST00000525113; ENST00000527390; ENST00000528150; ENST00000530709; ENST00000531637; ENST00000533928	USP33	protein_coding	ubiquitin specific peptidase 33 [Source:HGNC Symbol;Acc:HGNC:20059]	1790	1535	1567
ENSG00000180488	ENST00000370791; ENST00000443751; ENST00000476203; ENST00000477627	MIGA1	protein_coding	mitoguardin 1 [Source:HGNC Symbol;Acc:HGNC:24741]	497.8	439.9	388.1
ENSG00000162614	ENST00000330010; ENST00000334785; ENST00000342754; ENST00000401035; ENST00000440324; ENST00000464998; ENST00000470735; ENST00000480732	NEXN	protein_coding	nexilin F-actin binding protein [Source:HGNC Symbol;Acc:HGNC:29557]	206.9	177.3	173.9
ENSG00000162613	ENST00000294623; ENST00000370767; ENST00000370768; ENST00000421641; ENST00000470287; ENST00000474632; ENST00000480673; ENST00000483894; ENST00000487684; ENST00000488814; ENST00000489495; ENST00000492405; ENST00000492724	FUBP1	protein_coding	far upstream element binding protein 1 [Source:HGNC Symbol;Acc:HGNC:4004]	2124	1750	1921
ENSG00000162616	ENST00000370763; ENST00000426517; ENST00000476396; ENST00000477671; ENST00000484662; ENST00000487931	DNAJB4	protein_coding	DnaJ heat shock protein family (Hsp40) member B4 [Source:HGNC Symbol;Acc:HGNC:14886]	523.9	395	416.4
ENSG00000137960	ENST00000370759; ENST00000476882	GIPC2	protein_coding	GIPC PDZ domain containing family member 2 [Source:HGNC Symbol;Acc:HGNC:18177]	1.682	11.52	7.712
ENSG00000122420	ENST00000370756; ENST00000370757; ENST00000370758; ENST00000497923	PTGFR	protein_coding	prostaglandin F receptor [Source:HGNC Symbol;Acc:HGNC:9600]	219.5	173.9	216.8
ENSG00000137959	ENST00000370751; ENST00000450498; ENST00000452835; ENST00000459784; ENST00000462041; ENST00000474002; ENST00000476521; ENST00000476876; ENST00000486882; ENST00000494910	IFI44L	protein_coding	interferon induced protein 44 like [Source:HGNC Symbol;Acc:HGNC:17817]	113.5	156.6	184.2
ENSG00000137965	ENST00000370747; ENST00000438486; ENST00000446486; ENST00000467790; ENST00000470323; ENST00000472152; ENST00000476911; ENST00000485662; ENST00000495254	IFI44	protein_coding	interferon induced protein 44 [Source:HGNC Symbol;Acc:HGNC:16938]	320.4	286.7	307.6
ENSG00000162618	ENST00000370742; ENST00000401034; ENST00000640664	ADGRL4	protein_coding	adhesion G protein-coupled receptor L4 [Source:HGNC Symbol;Acc:HGNC:20822]	0	0	0
ENSG00000117114	ENST00000319517; ENST00000359929; ENST00000370713; ENST00000370715; ENST00000370717; ENST00000370721; ENST00000370723; ENST00000370725; ENST00000370727; ENST00000370728; ENST00000370730; ENST00000402328; ENST00000449420; ENST00000464551; ENST00000464775; ENST00000468283; ENST00000469377; ENST00000472424; ENST00000473719; ENST00000492666; ENST00000498776; ENST00000627151	ADGRL2	protein_coding	adhesion G protein-coupled receptor L2 [Source:HGNC Symbol;Acc:HGNC:18582]	7.568	6.91	9.425
ENSG00000137941	ENST00000260505; ENST00000464289; ENST00000467670; ENST00000472688; ENST00000472937; ENST00000474702; ENST00000474957; ENST00000477524; ENST00000480174; ENST00000480533; ENST00000482783; ENST00000485638; ENST00000488014; ENST00000610996	TTLL7	protein_coding	tubulin tyrosine ligase like 7 [Source:HGNC Symbol;Acc:HGNC:26242]	1151	904	947.7
ENSG00000142875	ENST00000370680; ENST00000370682; ENST00000370684; ENST00000370685; ENST00000370688; ENST00000370689; ENST00000394838; ENST00000394839; ENST00000413538; ENST00000417530; ENST00000432111; ENST00000436133; ENST00000446538; ENST00000450730; ENST00000467507; ENST00000470673; ENST00000610457; ENST00000610703; ENST00000614872	PRKACB	protein_coding	protein kinase cAMP-activated catalytic subunit beta [Source:HGNC Symbol;Acc:HGNC:9381]	988.9	919	892.8
ENSG00000203943	ENST00000370668; ENST00000370669; ENST00000370670; ENST00000370671; ENST00000370673; ENST00000394834; ENST00000454967; ENST00000463429; ENST00000479082	SAMD13	protein_coding	sterile alpha motif domain containing 13 [Source:HGNC Symbol;Acc:HGNC:24582]	29.43	40.31	35.99
ENSG00000137976	ENST00000370662; ENST00000370665	DNASE2B	protein_coding	deoxyribonuclease 2 beta [Source:HGNC Symbol;Acc:HGNC:28875]	0	0	0
ENSG00000117133	ENST00000370654; ENST00000370656	RPF1	protein_coding	ribosome production factor 1 homolog [Source:HGNC Symbol;Acc:HGNC:30350]	463.4	479.1	438.7
ENSG00000174021	ENST00000370641; ENST00000370645; ENST00000487806	GNG5	protein_coding	G protein subunit gamma 5 [Source:HGNC Symbol;Acc:HGNC:4408]	1224	1216	1211
ENSG00000122432	ENST00000460286; ENST00000468437; ENST00000473108; ENST00000484939; ENST00000485121; ENST00000490879	SPATA1	protein_coding	spermatogenesis associated 1 [Source:HGNC Symbol;Acc:HGNC:14682]	3.364	5.758	5.998
ENSG00000117151	ENST00000370625; ENST00000370630; ENST00000465118; ENST00000477677	CTBS	protein_coding	chitobiase [Source:HGNC Symbol;Acc:HGNC:2496]	623.1	566.6	539.8
ENSG00000117155	ENST00000342203; ENST00000422026; ENST00000437941; ENST00000459708; ENST00000460500; ENST00000476905; ENST00000481102; ENST00000490476; ENST00000603677; ENST00000605755	SSX2IP	protein_coding	SSX family member 2 interacting protein [Source:HGNC Symbol;Acc:HGNC:16509]	2417	2096	2137
ENSG00000171517	ENST00000370611; ENST00000440886; ENST00000491034	LPAR3	protein_coding	lysophosphatidic acid receptor 3 [Source:HGNC Symbol;Acc:HGNC:14298]	1.682	0	0.8568
ENSG00000153898	ENST00000284027; ENST00000370608; ENST00000463065; ENST00000530971; ENST00000531325; ENST00000531874	MCOLN2	protein_coding	mucolipin 2 [Source:HGNC Symbol;Acc:HGNC:13357]	313.7	298.3	297.3
ENSG00000162643	ENST00000294664; ENST00000326813; ENST00000370596; ENST00000464801; ENST00000484007; ENST00000528899	WDR63	protein_coding	WD repeat domain 63 [Source:HGNC Symbol;Acc:HGNC:30711]	32.8	36.85	31.7
ENSG00000055732	ENST00000341115; ENST00000370587; ENST00000370589; ENST00000474447; ENST00000475312; ENST00000490600	MCOLN3	protein_coding	mucolipin 3 [Source:HGNC Symbol;Acc:HGNC:13358]	1.682	0	1.714
ENSG00000280099	ENST00000624216	AL603750.1	protein_coding		1.682	1.152	0.8568
ENSG00000097096	ENST00000234668; ENST00000341460	SYDE2	protein_coding	synapse defective Rho GTPase homolog 2 [Source:HGNC Symbol;Acc:HGNC:25841]	41.21	42.61	39.41
ENSG00000162642	ENST00000294661; ENST00000344356; ENST00000471115; ENST00000493514	C1orf52	protein_coding	chromosome 1 open reading frame 52 [Source:HGNC Symbol;Acc:HGNC:24871]	317	281	313.6
ENSG00000142867	ENST00000370580; ENST00000620248	BCL10	protein_coding	B-cell CLL/lymphoma 10 [Source:HGNC Symbol;Acc:HGNC:989]	336.4	312.1	324.7
ENSG00000153904	ENST00000284031; ENST00000426972; ENST00000483110; ENST00000535924; ENST00000539042; ENST00000633113	DDAH1	protein_coding	dimethylarginine dimethylaminohydrolase 1 [Source:HGNC Symbol;Acc:HGNC:2715]	1110	1066	1079
ENSG00000142871	ENST00000451137; ENST00000480413	CYR61	protein_coding	cysteine rich angiogenic inducer 61 [Source:HGNC Symbol;Acc:HGNC:2654]	2110	2227	2380
ENSG00000117174	ENST00000370574; ENST00000431532	ZNHIT6	protein_coding	zinc finger HIT-type containing 6 [Source:HGNC Symbol;Acc:HGNC:26089]	354.9	263.7	326.5
ENSG00000171502	ENST00000370571; ENST00000426639; ENST00000473734; ENST00000485434; ENST00000496682	COL24A1	protein_coding	collagen type XXIV alpha 1 chain [Source:HGNC Symbol;Acc:HGNC:20821]	110.2	63.34	77.97
ENSG00000122417	ENST00000294678; ENST00000317336; ENST00000359242; ENST00000370566; ENST00000394733; ENST00000460698; ENST00000462648; ENST00000463933; ENST00000472144; ENST00000472368; ENST00000473792; ENST00000476054; ENST00000478286; ENST00000479890; ENST00000480440; ENST00000486215; ENST00000486557; ENST00000488879; ENST00000496592; ENST00000524695; ENST00000531412; ENST00000534092	ODF2L	protein_coding	outer dense fiber of sperm tails 2 like [Source:HGNC Symbol;Acc:HGNC:29225]	227.1	185.4	173.1
ENSG00000137975	ENST00000370565; ENST00000490884; ENST00000498802	CLCA2	protein_coding	chloride channel accessory 2 [Source:HGNC Symbol;Acc:HGNC:2016]	0.8409	4.606	2.571
ENSG00000016490	ENST00000234701; ENST00000394711	CLCA1	protein_coding	chloride channel accessory 1 [Source:HGNC Symbol;Acc:HGNC:2015]	0	0	0
ENSG00000016602	ENST00000370563; ENST00000496322	CLCA4	protein_coding	chloride channel accessory 4 [Source:HGNC Symbol;Acc:HGNC:2018]	0	0	0
ENSG00000097033	ENST00000370558; ENST00000482504; ENST00000535010; ENST00000602603; ENST00000616170	SH3GLB1	protein_coding	SH3 domain containing GRB2 like, endophilin B1 [Source:HGNC Symbol;Acc:HGNC:10833]	1885	1749	1759
ENSG00000183291	ENST00000331835; ENST00000370554; ENST00000401030; ENST00000467557; ENST00000469566; ENST00000497861; ENST00000611507; ENST00000616787	SELENOF	protein_coding	selenoprotein F [Source:HGNC Symbol;Acc:HGNC:17705]	2516	2178	2248
ENSG00000153936	ENST00000370550; ENST00000370551; ENST00000591456	HS2ST1	protein_coding	heparan sulfate 2-O-sulfotransferase 1 [Source:HGNC Symbol;Acc:HGNC:5193]	1425	1370	1242
ENSG00000267561	ENST00000370548	AC093155.3	protein_coding		422.1	388.1	379.6
ENSG00000143013	ENST00000370542; ENST00000370544; ENST00000489303; ENST00000495705	LMO4	protein_coding	LIM domain only 4 [Source:HGNC Symbol;Acc:HGNC:6644]	825.8	863.7	836.3
ENSG00000279778	ENST00000623157	AL445437.1	protein_coding		0	0	0
ENSG00000065243	ENST00000316005; ENST00000370513; ENST00000370521; ENST00000436111; ENST00000449189; ENST00000495119	PKN2	protein_coding	protein kinase N2 [Source:HGNC Symbol;Acc:HGNC:9406]	1109	1038	1060
ENSG00000137947	ENST00000370500; ENST00000418217; ENST00000448623; ENST00000471296; ENST00000471471; ENST00000486078; ENST00000494819	GTF2B	protein_coding	general transcription factor IIB [Source:HGNC Symbol;Acc:HGNC:4648]	323.8	316.7	315.3
ENSG00000137944	ENST00000260508; ENST00000370486; ENST00000370491; ENST00000446900	KYAT3	protein_coding	kynurenine aminotransferase 3 [Source:HGNC Symbol;Acc:HGNC:33238]	493.6	519.4	494.4
ENSG00000213516	ENST00000321792; ENST00000399794; ENST00000413769	RBMXL1	protein_coding	RNA binding motif protein, X-linked like 1 [Source:HGNC Symbol;Acc:HGNC:25073]	338.9	325.9	307.6
ENSG00000117226	ENST00000235878; ENST00000370481; ENST00000370482; ENST00000445969; ENST00000461384; ENST00000475853; ENST00000489444; ENST00000493594; ENST00000564037; ENST00000564665; ENST00000568006	GBP3	protein_coding	guanylate binding protein 3 [Source:HGNC Symbol;Acc:HGNC:4184]	618.9	549.3	556.1
ENSG00000117228	ENST00000370473; ENST00000459831; ENST00000468959; ENST00000469194; ENST00000479889; ENST00000484970; ENST00000493139; ENST00000495131	GBP1	protein_coding	guanylate binding protein 1 [Source:HGNC Symbol;Acc:HGNC:4182]	632.4	600	582.7
ENSG00000162645	ENST00000370466; ENST00000463660; ENST00000464839; ENST00000493802	GBP2	protein_coding	guanylate binding protein 2 [Source:HGNC Symbol;Acc:HGNC:4183]	786.3	788.8	770.3
ENSG00000213512	ENST00000294671	GBP7	protein_coding	guanylate binding protein 7 [Source:HGNC Symbol;Acc:HGNC:29606]	0	2.303	0.8568
ENSG00000162654	ENST00000355754; ENST00000471938; ENST00000481397	GBP4	protein_coding	guanylate binding protein 4 [Source:HGNC Symbol;Acc:HGNC:20480]	62.23	52.97	55.69
ENSG00000154451	ENST00000370459; ENST00000443807; ENST00000471171; ENST00000481145; ENST00000490568	GBP5	protein_coding	guanylate binding protein 5 [Source:HGNC Symbol;Acc:HGNC:19895]	1210	1125	1120
ENSG00000183347	ENST00000370456	GBP6	protein_coding	guanylate binding protein family member 6 [Source:HGNC Symbol;Acc:HGNC:25395]	0	1.152	0
ENSG00000197147	ENST00000330947; ENST00000358200; ENST00000439853; ENST00000449440; ENST00000639264; ENST00000640258	LRRC8B	protein_coding	leucine rich repeat containing 8 family member B [Source:HGNC Symbol;Acc:HGNC:30692]	964.6	1002	920.2
ENSG00000171488	ENST00000370454; ENST00000416805; ENST00000479252; ENST00000482063	LRRC8C	protein_coding	leucine rich repeat containing 8 family member C [Source:HGNC Symbol;Acc:HGNC:25075]	341.4	325.9	299
ENSG00000271949	ENST00000370453	AC093423.3	protein_coding		301.9	331.7	312.7
ENSG00000171492	ENST00000337338; ENST00000394593; ENST00000414841; ENST00000441269; ENST00000525774; ENST00000527156; ENST00000532201	LRRC8D	protein_coding	leucine rich repeat containing 8 family member D [Source:HGNC Symbol;Acc:HGNC:16992]	2564	2584	2494
ENSG00000162664	ENST00000340281; ENST00000361911; ENST00000370447; ENST00000394583	ZNF326	protein_coding	zinc finger protein 326 [Source:HGNC Symbol;Acc:HGNC:14104]	613	482.5	519.2
ENSG00000143032	ENST00000370445	BARHL2	protein_coding	BarH like homeobox 2 [Source:HGNC Symbol;Acc:HGNC:954]	0	0	0
ENSG00000122482	ENST00000337393; ENST00000347275; ENST00000361321; ENST00000370440; ENST00000467231; ENST00000474405; ENST00000479798; ENST00000482467; ENST00000482709; ENST00000495966; ENST00000498303; ENST00000621077	ZNF644	protein_coding	zinc finger protein 644 [Source:HGNC Symbol;Acc:HGNC:29222]	926.7	828	828.6
ENSG00000162669	ENST00000370425; ENST00000427444; ENST00000430465; ENST00000448819; ENST00000455133; ENST00000462405; ENST00000481900; ENST00000488023; ENST00000497520	HFM1	protein_coding	HFM1, ATP dependent DNA helicase homolog [Source:HGNC Symbol;Acc:HGNC:20193]	0	0	0
ENSG00000097046	ENST00000234626; ENST00000426137; ENST00000428239; ENST00000486509; ENST00000497611	CDC7	protein_coding	cell division cycle 7 [Source:HGNC Symbol;Acc:HGNC:1745]	164	129	172.2
ENSG00000069702	ENST00000212355; ENST00000370399; ENST00000417833; ENST00000465892; ENST00000468996; ENST00000470600; ENST00000525962; ENST00000529608; ENST00000532540; ENST00000533089; ENST00000533370	TGFBR3	protein_coding	transforming growth factor beta receptor 3 [Source:HGNC Symbol;Acc:HGNC:11774]	1.682	2.303	1.714
ENSG00000137948	ENST00000355011; ENST00000362005; ENST00000370389; ENST00000394530; ENST00000399546; ENST00000402388; ENST00000423434; ENST00000426141; ENST00000427104; ENST00000440509; ENST00000448194; ENST00000449584; ENST00000450792; ENST00000457265; ENST00000461218; ENST00000470955; ENST00000476711; ENST00000484781; ENST00000484833; ENST00000548992; ENST00000552654	BRDT	protein_coding	bromodomain testis associated [Source:HGNC Symbol;Acc:HGNC:1105]	0	0	0
ENSG00000172031	ENST00000370383; ENST00000480758	EPHX4	protein_coding	epoxide hydrolase 4 [Source:HGNC Symbol;Acc:HGNC:23758]	57.18	61.03	57.41
ENSG00000230667	ENST00000485873; ENST00000596516	SETSIP	protein_coding	SET-like protein [Source:HGNC Symbol;Acc:HGNC:42937]	0	0	0.8568
ENSG00000284413	ENST00000342818; ENST00000370382	BTBD8	protein_coding	BTB domain containing 8 [Source:HGNC Symbol;Acc:HGNC:21019]	18.5	21.88	15.42
ENSG00000189195	ENST00000635934; ENST00000636805	BTBD8	protein_coding	BTB domain containing 8 [Source:HGNC Symbol;Acc:HGNC:21019]	87.46	99.04	81.4
ENSG00000069712	ENST00000370378; ENST00000636278; ENST00000637221	KIAA1107	protein_coding	KIAA1107 [Source:HGNC Symbol;Acc:HGNC:29192]	70.64	79.46	65.98
ENSG00000203910	ENST00000370373; ENST00000370375	C1orf146	protein_coding	chromosome 1 open reading frame 146 [Source:HGNC Symbol;Acc:HGNC:24032]	0	0	0
ENSG00000174842	ENST00000370360; ENST00000463560; ENST00000471465; ENST00000487911; ENST00000495106; ENST00000495852	GLMN	protein_coding	glomulin, FKBP associated protein [Source:HGNC Symbol;Acc:HGNC:14373]	87.46	94.43	89.11
ENSG00000122484	ENST00000477322; ENST00000484158; ENST00000610020	RPAP2	protein_coding	RNA polymerase II associated protein 2 [Source:HGNC Symbol;Acc:HGNC:25791]	380.1	344.3	413
ENSG00000162676	ENST00000294702; ENST00000370332; ENST00000427103; ENST00000483490	GFI1	protein_coding	growth factor independent 1 transcriptional repressor [Source:HGNC Symbol;Acc:HGNC:4237]	2.523	1.152	0
ENSG00000067208	ENST00000370331; ENST00000466778; ENST00000468580; ENST00000474806; ENST00000491940; ENST00000492513; ENST00000492613; ENST00000540033	EVI5	protein_coding	ecotropic viral integration site 5 [Source:HGNC Symbol;Acc:HGNC:3501]	456.6	459.5	400.1
ENSG00000122406	ENST00000315741; ENST00000370321; ENST00000461952; ENST00000470843; ENST00000497519	RPL5	protein_coding	ribosomal protein L5 [Source:HGNC Symbol;Acc:HGNC:10360]	7751	7488	7520
ENSG00000154511	ENST00000370310; ENST00000613047; ENST00000613902; ENST00000615519; ENST00000616709	FAM69A	protein_coding	family with sequence similarity 69 member A [Source:HGNC Symbol;Acc:HGNC:32213]	697.1	572.3	592.9
ENSG00000143033	ENST00000370298; ENST00000370303; ENST00000467953; ENST00000468457; ENST00000471953; ENST00000473430; ENST00000474314; ENST00000476037; ENST00000487263; ENST00000489480; ENST00000494963; ENST00000497976; ENST00000540243; ENST00000545708	MTF2	protein_coding	metal response element binding transcription factor 2 [Source:HGNC Symbol;Acc:HGNC:29535]	291.8	283.3	313.6
ENSG00000117500	ENST00000370280; ENST00000370282; ENST00000370290; ENST00000479918; ENST00000483033	TMED5	protein_coding	transmembrane p24 trafficking protein 5 [Source:HGNC Symbol;Acc:HGNC:24251]	1685	1504	1500
ENSG00000122483	ENST00000343253; ENST00000370276; ENST00000401026; ENST00000421014; ENST00000447456; ENST00000448243; ENST00000455267; ENST00000479653; ENST00000481180; ENST00000528942	CCDC18	protein_coding	coiled-coil domain containing 18 [Source:HGNC Symbol;Acc:HGNC:30370]	239.7	202.7	207.4
ENSG00000117505	ENST00000370267; ENST00000370272; ENST00000481583	DR1	protein_coding	down-regulator of transcription 1 [Source:HGNC Symbol;Acc:HGNC:3017]	1159	990.4	1063
ENSG00000137942	ENST00000260506; ENST00000271234; ENST00000370253; ENST00000424449; ENST00000603526; ENST00000604705	FNBP1L	protein_coding	formin binding protein 1 like [Source:HGNC Symbol;Acc:HGNC:20851]	650	602.3	602.4
ENSG00000137936	ENST00000260502; ENST00000370243; ENST00000370244; ENST00000370247; ENST00000466632; ENST00000469315; ENST00000479503; ENST00000490377; ENST00000538653; ENST00000539242	BCAR3	protein_coding	breast cancer anti-estrogen resistance 3 [Source:HGNC Symbol;Acc:HGNC:973]	395.2	476.8	420.7
ENSG00000067334	ENST00000359208; ENST00000436063; ENST00000460191; ENST00000462746; ENST00000496535; ENST00000496672; ENST00000528680	DNTTIP2	protein_coding	deoxynucleotidyltransferase terminal interacting protein 2 [Source:HGNC Symbol;Acc:HGNC:24013]	657.6	613.8	633.2
ENSG00000023909	ENST00000370238; ENST00000462183; ENST00000467772; ENST00000615724	GCLM	protein_coding	glutamate-cysteine ligase modifier subunit [Source:HGNC Symbol;Acc:HGNC:4312]	1538	1222	1369
ENSG00000198691	ENST00000370225; ENST00000460514; ENST00000465352; ENST00000470771; ENST00000472033; ENST00000484388; ENST00000536513	ABCA4	protein_coding	ATP binding cassette subfamily A member 4 [Source:HGNC Symbol;Acc:HGNC:34]	1.682	1.152	0
ENSG00000137962	ENST00000260526; ENST00000370217; ENST00000482481; ENST00000546444; ENST00000552844	ARHGAP29	protein_coding	Rho GTPase activating protein 29 [Source:HGNC Symbol;Acc:HGNC:30207]	2754	2537	2647
ENSG00000117528	ENST00000315713; ENST00000370214; ENST00000464165; ENST00000468860; ENST00000484213; ENST00000493416	ABCD3	protein_coding	ATP binding cassette subfamily D member 3 [Source:HGNC Symbol;Acc:HGNC:67]	1907	1680	1735
ENSG00000117525	ENST00000334047; ENST00000370207; ENST00000478217; ENST00000480356	F3	protein_coding	coagulation factor III, tissue factor [Source:HGNC Symbol;Acc:HGNC:3541]	1454	1374	1245
ENSG00000143036	ENST00000271227; ENST00000422520; ENST00000446120; ENST00000467909; ENST00000475883; ENST00000527077; ENST00000529450; ENST00000530397; ENST00000532427; ENST00000532670	SLC44A3	protein_coding	solute carrier family 44 member 3 [Source:HGNC Symbol;Acc:HGNC:28689]	26.07	36.85	29.99
ENSG00000117519	ENST00000370206; ENST00000394202; ENST00000415017; ENST00000461018; ENST00000474409; ENST00000487539; ENST00000545882	CNN3	protein_coding	calponin 3 [Source:HGNC Symbol;Acc:HGNC:2157]	10740	10330	10020
ENSG00000172339	ENST00000370205; ENST00000495856; ENST00000507727	ALG14	protein_coding	ALG14, UDP-N-acetylglucosaminyltransferase subunit [Source:HGNC Symbol;Acc:HGNC:28287]	189.2	185.4	177.4
ENSG00000152078	ENST00000370203; ENST00000455656; ENST00000456991; ENST00000463375	TMEM56	protein_coding	transmembrane protein 56 [Source:HGNC Symbol;Acc:HGNC:26477]	423	390.4	417.3
ENSG00000271092	ENST00000604203; ENST00000604534	TMEM56-RWDD3	protein_coding	TMEM56-RWDD3 readthrough [Source:HGNC Symbol;Acc:HGNC:49388]	220.3	213	213.4
ENSG00000122481	ENST00000263893; ENST00000370202; ENST00000460571; ENST00000473397; ENST00000492639; ENST00000495272; ENST00000497058	RWDD3	protein_coding	RWD domain containing 3 [Source:HGNC Symbol;Acc:HGNC:21393]	202.7	168.1	178.2
ENSG00000117569	ENST00000370197; ENST00000370198; ENST00000426398; ENST00000459735; ENST00000460706; ENST00000462433; ENST00000476419; ENST00000476783; ENST00000482253; ENST00000492905; ENST00000609116	PTBP2	protein_coding	polypyrimidine tract binding protein 2 [Source:HGNC Symbol;Acc:HGNC:17662]	180.8	155.5	167.9
ENSG00000188641	ENST00000306031; ENST00000370192; ENST00000460019; ENST00000474241	DPYD	protein_coding	dihydropyrimidine dehydrogenase [Source:HGNC Symbol;Acc:HGNC:3012]	2572	2418	2399
ENSG00000280040	ENST00000623685	AC095031.1	protein_coding		2.523	8.061	5.141
ENSG00000162627	ENST00000306121; ENST00000454199; ENST00000473868; ENST00000528824; ENST00000529992	SNX7	protein_coding	sorting nexin 7 [Source:HGNC Symbol;Acc:HGNC:14971]	1909	1930	1921
ENSG00000117598	ENST00000263177; ENST00000370188; ENST00000534652	PLPPR5	protein_coding	phospholipid phosphatase related 5 [Source:HGNC Symbol;Acc:HGNC:31703]	0	0	0.8568
ENSG00000117600	ENST00000370184; ENST00000370185; ENST00000457765	PLPPR4	protein_coding	phospholipid phosphatase related 4 [Source:HGNC Symbol;Acc:HGNC:23496]	9.25	8.061	10.28
ENSG00000099260	ENST00000263174; ENST00000496843; ENST00000605497; ENST00000605613; ENST00000615664	PALMD	protein_coding	palmdelphin [Source:HGNC Symbol;Acc:HGNC:15846]	0	0	1.714
ENSG00000156869	ENST00000287474; ENST00000370176; ENST00000489209; ENST00000492943	FRRS1	protein_coding	ferric chelate reductase 1 [Source:HGNC Symbol;Acc:HGNC:27622]	28.59	41.46	27.42
ENSG00000162688	ENST00000294724; ENST00000361302; ENST00000361915; ENST00000370161; ENST00000370163; ENST00000370165; ENST00000477753; ENST00000637337	AGL	protein_coding	amylo-alpha-1, 6-glucosidase, 4-alpha-glucanotransferase [Source:HGNC Symbol;Acc:HGNC:321]	533.2	555.1	548.4
ENSG00000117620	ENST00000370153; ENST00000370155; ENST00000422078; ENST00000427993; ENST00000465289; ENST00000532693; ENST00000533028; ENST00000638336; ENST00000638338; ENST00000638371; ENST00000638876; ENST00000638929; ENST00000638988; ENST00000639088; ENST00000639148; ENST00000639221; ENST00000639807; ENST00000639994; ENST00000640178; ENST00000640360; ENST00000640600; ENST00000640715; ENST00000640726; ENST0000…	SLC35A3	protein_coding	solute carrier family 35 member A3 [Source:HGNC Symbol;Acc:HGNC:11023]	589.5	520.5	508.1
ENSG00000283761	ENST00000638779; ENST00000638792; ENST00000638968; ENST00000639037; ENST00000639040; ENST00000639171; ENST00000640238; ENST00000640357	AC118553.2	protein_coding		1007	947.8	903.1
ENSG00000156875	ENST00000370152; ENST00000421661	MFSD14A	protein_coding	major facilitator superfamily domain containing 14A [Source:HGNC Symbol;Acc:HGNC:23363]	842.6	776.2	740.3
ENSG00000156876	ENST00000287482; ENST00000462159	SASS6	protein_coding	SAS-6 centriolar assembly protein [Source:HGNC Symbol;Acc:HGNC:25403]	176.6	160.1	153.4
ENSG00000122435	ENST00000370139; ENST00000370141; ENST00000370143; ENST00000482437; ENST00000493651	TRMT13	protein_coding	tRNA methyltransferase 13 homolog [Source:HGNC Symbol;Acc:HGNC:25502]	203.5	134.7	157.7
ENSG00000122477	ENST00000342895; ENST00000370137; ENST00000370138; ENST00000620882	LRRC39	protein_coding	leucine rich repeat containing 39 [Source:HGNC Symbol;Acc:HGNC:28228]	12.61	5.758	11.14
ENSG00000137992	ENST00000370131; ENST00000370132	DBT	protein_coding	dihydrolipoamide branched chain transacylase E2 [Source:HGNC Symbol;Acc:HGNC:2698]	519.7	488.3	457.6
ENSG00000137996	ENST00000260563; ENST00000370126; ENST00000370128; ENST00000483474; ENST00000498617	RTCA	protein_coding	RNA 3'-terminal phosphate cyclase [Source:HGNC Symbol;Acc:HGNC:17981]	607.2	636.8	615.2
ENSG00000079335	ENST00000336454; ENST00000361544; ENST00000370124; ENST00000455467; ENST00000469387; ENST00000635056	CDC14A	protein_coding	cell division cycle 14A [Source:HGNC Symbol;Acc:HGNC:1718]	52.14	50.67	42.84
ENSG00000181656	ENST00000315033	GPR88	protein_coding	G protein-coupled receptor 88 [Source:HGNC Symbol;Acc:HGNC:4539]	0	0	0
ENSG00000162692	ENST00000294728; ENST00000347652; ENST00000370115; ENST00000370119; ENST00000603679	VCAM1	protein_coding	vascular cell adhesion molecule 1 [Source:HGNC Symbol;Acc:HGNC:12663]	870.4	831.5	724.9
ENSG00000162694	ENST00000370113; ENST00000370114; ENST00000416479; ENST00000450240; ENST00000480774; ENST00000494907; ENST00000535414	EXTL2	protein_coding	exostosin like glycosyltransferase 2 [Source:HGNC Symbol;Acc:HGNC:3516]	486.9	462.9	425.9
ENSG00000162695	ENST00000357650; ENST00000370111; ENST00000370112	SLC30A7	protein_coding	solute carrier family 30 member 7 [Source:HGNC Symbol;Acc:HGNC:19306]	635.7	466.4	551.8
ENSG00000117543	ENST00000342173; ENST00000370105; ENST00000370109; ENST00000427040; ENST00000464270; ENST00000466807; ENST00000476507; ENST00000477293; ENST00000481871; ENST00000481982; ENST00000488176; ENST00000488789; ENST00000490732; ENST00000492067; ENST00000498372	DPH5	protein_coding	diphthamide biosynthesis 5 [Source:HGNC Symbol;Acc:HGNC:24270]	277.5	262.6	236.5
ENSG00000170989	ENST00000305352; ENST00000475289; ENST00000475821	S1PR1	protein_coding	sphingosine-1-phosphate receptor 1 [Source:HGNC Symbol;Acc:HGNC:3165]	121.1	107.1	116.5
ENSG00000118733	ENST00000338858; ENST00000370103; ENST00000462354; ENST00000465523; ENST00000468901; ENST00000536598	OLFM3	protein_coding	olfactomedin 3 [Source:HGNC Symbol;Acc:HGNC:17990]	0	0	0
ENSG00000060718	ENST00000353414; ENST00000358392; ENST00000370096; ENST00000427239; ENST00000447608; ENST00000461720; ENST00000465209; ENST00000470170; ENST00000475980; ENST00000512756; ENST00000635193; ENST00000639098	COL11A1	protein_coding	collagen type XI alpha 1 chain [Source:HGNC Symbol;Acc:HGNC:2186]	21260	21390	20620
ENSG00000185946	ENST00000423855; ENST00000524631; ENST00000524641; ENST00000525323; ENST00000527062; ENST00000531883; ENST00000532117; ENST00000533099; ENST00000533834	RNPC3	protein_coding	RNA binding region (RNP1, RRM) containing 3 [Source:HGNC Symbol;Acc:HGNC:18666]	256.5	176.2	209.1
ENSG00000240038	ENST00000361355; ENST00000435302; ENST00000453959; ENST00000462971; ENST00000477657; ENST00000481821; ENST00000491397; ENST00000610648	AMY2B	protein_coding	amylase, alpha 2B (pancreatic) [Source:HGNC Symbol;Acc:HGNC:478]	82.41	42.61	64.26
ENSG00000243480	ENST00000414303; ENST00000423678; ENST00000497748; ENST00000622339	AMY2A	protein_coding	amylase, alpha 2A (pancreatic) [Source:HGNC Symbol;Acc:HGNC:477]	0	0	0
ENSG00000237763	ENST00000370083; ENST00000422549; ENST00000430659; ENST00000461518; ENST00000494409	AMY1A	protein_coding	amylase, alpha 1A (salivary) [Source:HGNC Symbol;Acc:HGNC:474]	0	0	0
ENSG00000174876	ENST00000330330; ENST00000370080; ENST00000425410; ENST00000446703; ENST00000464691	AMY1B	protein_coding	amylase, alpha 1B (salivary) [Source:HGNC Symbol;Acc:HGNC:475]	0	0	0
ENSG00000187733	ENST00000370079	AMY1C	protein_coding	amylase, alpha 1C (salivary) [Source:HGNC Symbol;Acc:HGNC:476]	0	0	0
ENSG00000198890	ENST00000370078	PRMT6	protein_coding	protein arginine methyltransferase 6 [Source:HGNC Symbol;Acc:HGNC:18241]	447.4	480.2	477.3
ENSG00000162631	ENST00000294649; ENST00000370065; ENST00000370066; ENST00000370067; ENST00000370068; ENST00000370071; ENST00000370073; ENST00000370074; ENST00000370076; ENST00000462149; ENST00000477948	NTNG1	protein_coding	netrin G1 [Source:HGNC Symbol;Acc:HGNC:23319]	206	183.1	195.4
ENSG00000134215	ENST00000343258; ENST00000370056; ENST00000415432; ENST00000469325; ENST00000479977; ENST00000490388; ENST00000524574; ENST00000525231; ENST00000525460; ENST00000527011; ENST00000529033; ENST00000529413; ENST00000529809; ENST00000530671; ENST00000533398	VAV3	protein_coding	vav guanine nucleotide exchange factor 3 [Source:HGNC Symbol;Acc:HGNC:12659]	4.205	1.152	0
ENSG00000085491	ENST00000264128; ENST00000370041; ENST00000565488; ENST00000569674	SLC25A24	protein_coding	solute carrier family 25 member 24 [Source:HGNC Symbol;Acc:HGNC:20662]	562.6	430.7	503.8
ENSG00000280186	ENST00000622910	AL359258.3	protein_coding		8.409	3.455	5.141
ENSG00000196427	ENST00000415641; ENST00000613157	NBPF4	protein_coding	NBPF member 4 [Source:HGNC Symbol;Acc:HGNC:26550]	0	0	0
ENSG00000186086	ENST00000370040; ENST00000495380; ENST00000531446	NBPF6	protein_coding	NBPF member 6 [Source:HGNC Symbol;Acc:HGNC:31988]	0	0	0
ENSG00000162636	ENST00000370035; ENST00000405454; ENST00000483371	FAM102B	protein_coding	family with sequence similarity 102 member B [Source:HGNC Symbol;Acc:HGNC:27637]	999.9	874.1	865.4
ENSG00000162639	ENST00000370031; ENST00000370032; ENST00000402983; ENST00000420055; ENST00000483729; ENST00000493676	HENMT1	protein_coding	HEN1 methyltransferase homolog 1 [Source:HGNC Symbol;Acc:HGNC:26400]	0	0	0
ENSG00000134186	ENST00000370021; ENST00000370022; ENST00000370025; ENST00000467302; ENST00000485810	PRPF38B	protein_coding	pre-mRNA processing factor 38B [Source:HGNC Symbol;Acc:HGNC:25512]	782.1	707.1	710.3
ENSG00000143107	ENST00000370017; ENST00000445274	FNDC7	protein_coding	fibronectin type III domain containing 7 [Source:HGNC Symbol;Acc:HGNC:26668]	7.568	9.213	7.712
ENSG00000116266	ENST00000370008; ENST00000469338; ENST00000472099; ENST00000483586; ENST00000485167; ENST00000486601; ENST00000495245	STXBP3	protein_coding	syntaxin binding protein 3 [Source:HGNC Symbol;Acc:HGNC:11446]	788	650.7	672.6
ENSG00000162641	ENST00000369994; ENST00000369995; ENST00000370001; ENST00000461774; ENST00000466413; ENST00000472781; ENST00000474186; ENST00000477908; ENST00000603450	AKNAD1	protein_coding	AKNA domain containing 1 [Source:HGNC Symbol;Acc:HGNC:28398]	7.568	3.455	5.998
ENSG00000274068	ENST00000357393	AL449266.1	protein_coding		31.96	42.61	39.41
ENSG00000121957	ENST00000264126; ENST00000406462; ENST00000435475; ENST00000435987; ENST00000441735; ENST00000446797	GPSM2	protein_coding	G protein signaling modulator 2 [Source:HGNC Symbol;Acc:HGNC:29501]	756	798.1	781.4
ENSG00000121940	ENST00000302500; ENST00000348264; ENST00000356970; ENST00000369968; ENST00000369969; ENST00000369970; ENST00000369976; ENST00000473062; ENST00000482889	CLCC1	protein_coding	chloride channel CLIC like 1 [Source:HGNC Symbol;Acc:HGNC:29675]	1199	1034	1067
ENSG00000085433	ENST00000357672; ENST00000361054; ENST00000369962; ENST00000369965; ENST00000400794; ENST00000528747; ENST00000529074; ENST00000530772; ENST00000531337	WDR47	protein_coding	WD repeat domain 47 [Source:HGNC Symbol;Acc:HGNC:29141]	500.4	505.6	523.5
ENSG00000197780	ENST00000338366; ENST00000461096	TAF13	protein_coding	TATA-box binding protein associated factor 13 [Source:HGNC Symbol;Acc:HGNC:11546]	539	488.3	491
ENSG00000215717	ENST00000338272; ENST00000473828; ENST00000479160	TMEM167B	protein_coding	transmembrane protein 167B [Source:HGNC Symbol;Acc:HGNC:30187]	951.1	935.1	899.7
ENSG00000179902	ENST00000369942; ENST00000369945; ENST00000369948; ENST00000369949; ENST00000460065; ENST00000462402	C1orf194	protein_coding	chromosome 1 open reading frame 194 [Source:HGNC Symbol;Acc:HGNC:32331]	0	0	0
ENSG00000116299	ENST00000369936; ENST00000369938; ENST00000369939; ENST00000457623; ENST00000464345; ENST00000490758; ENST00000526264; ENST00000527501; ENST00000527996; ENST00000529753; ENST00000531664; ENST00000533147; ENST00000533374; ENST00000534476	KIAA1324	protein_coding	KIAA1324 [Source:HGNC Symbol;Acc:HGNC:29618]	38.68	36.85	47.98
ENSG00000031698	ENST00000234677; ENST00000369923; ENST00000468588; ENST00000471705; ENST00000477544; ENST00000482384	SARS	protein_coding	seryl-tRNA synthetase [Source:HGNC Symbol;Acc:HGNC:10537]	1943	1843	1976
ENSG00000143126	ENST00000271332; ENST00000459940; ENST00000489018; ENST00000498157	CELSR2	protein_coding	cadherin EGF LAG seven-pass G-type receptor 2 [Source:HGNC Symbol;Acc:HGNC:3231]	7108	9529	8237
ENSG00000134222	ENST00000369903; ENST00000369904; ENST00000369907; ENST00000369909; ENST00000409138; ENST00000409267; ENST00000418914; ENST00000429031; ENST00000459765; ENST00000471740; ENST00000474126; ENST00000492431	PSRC1	protein_coding	proline and serine rich coiled-coil 1 [Source:HGNC Symbol;Acc:HGNC:24472]	1684	1562	1607
ENSG00000221986	ENST00000357155; ENST00000477962; ENST00000489706	MYBPHL	protein_coding	myosin binding protein H like [Source:HGNC Symbol;Acc:HGNC:30434]	1.682	3.455	5.998
ENSG00000134243	ENST00000256637; ENST00000466471; ENST00000471996; ENST00000482236; ENST00000483508; ENST00000485149; ENST00000493736; ENST00000495777; ENST00000538502; ENST00000633956	SORT1	protein_coding	sortilin 1 [Source:HGNC Symbol;Acc:HGNC:11186]	9856	9878	9562
ENSG00000143106	ENST00000271308; ENST00000477897; ENST00000484563; ENST00000490870; ENST00000491287; ENST00000538610	PSMA5	protein_coding	proteasome subunit alpha 5 [Source:HGNC Symbol;Acc:HGNC:9534]	1487	1385	1439
ENSG00000143028	ENST00000369872; ENST00000475497	SYPL2	protein_coding	synaptophysin like 2 [Source:HGNC Symbol;Acc:HGNC:27638]	7.568	12.67	9.425
ENSG00000162650	ENST00000369869; ENST00000369870; ENST00000459635; ENST00000463678; ENST00000497545; ENST00000604728	ATXN7L2	protein_coding	ataxin 7 like 2 [Source:HGNC Symbol;Acc:HGNC:28713]	141.3	119.8	135.4
ENSG00000174151	ENST00000310611; ENST00000369868; ENST00000393709; ENST00000420578; ENST00000430195; ENST00000496961; ENST00000527072; ENST00000528785; ENST00000533024	CYB561D1	protein_coding	cytochrome b561 family member D1 [Source:HGNC Symbol;Acc:HGNC:26804]	526.4	511.3	504.7
ENSG00000181754	ENST00000369862; ENST00000369864	AMIGO1	protein_coding	adhesion molecule with Ig like domain 1 [Source:HGNC Symbol;Acc:HGNC:20824]	379.3	374.3	377
ENSG00000156097	ENST00000404129; ENST00000469383; ENST00000526744; ENST00000527748; ENST00000533959; ENST00000616874; ENST00000618721	GPR61	protein_coding	G protein-coupled receptor 61 [Source:HGNC Symbol;Acc:HGNC:13300]	0	2.303	1.714
ENSG00000065135	ENST00000369851	GNAI3	protein_coding	G protein subunit alpha i3 [Source:HGNC Symbol;Acc:HGNC:4387]	2133	2119	2091
ENSG00000134183	ENST00000351050; ENST00000622865	GNAT2	protein_coding	G protein subunit alpha transducin 2 [Source:HGNC Symbol;Acc:HGNC:4394]	2.523	9.213	5.998
ENSG00000116337	ENST00000256578; ENST00000342115; ENST00000358729; ENST00000369840; ENST00000393688; ENST00000459643; ENST00000467071; ENST00000469039; ENST00000474459; ENST00000476688; ENST00000479919; ENST00000486282; ENST00000524975; ENST00000525415; ENST00000526301; ENST00000527846; ENST00000528270; ENST00000528454; ENST00000528667; ENST00000528958; ENST00000529299; ENST00000531203; ENST00000531734; ENST0000…	AMPD2	protein_coding	adenosine monophosphate deaminase 2 [Source:HGNC Symbol;Acc:HGNC:469]	1587	1566	1572
ENSG00000168765	ENST00000326729; ENST00000336075; ENST00000369833; ENST00000369836; ENST00000461767; ENST00000464733; ENST00000478397; ENST00000479578; ENST00000485640; ENST00000493171; ENST00000493395; ENST00000495742; ENST00000638994	GSTM4	protein_coding	glutathione S-transferase mu 4 [Source:HGNC Symbol;Acc:HGNC:4636]	1248	1020	1180
ENSG00000213366	ENST00000241337; ENST00000369827; ENST00000369829; ENST00000369831; ENST00000414179; ENST00000442650; ENST00000460717; ENST00000464206; ENST00000467579; ENST00000472225; ENST00000476040; ENST00000481656; ENST00000496578; ENST00000568786; ENST00000624726	GSTM2	protein_coding	glutathione S-transferase mu 2 [Source:HGNC Symbol;Acc:HGNC:4634]	1113	749.7	977.7
ENSG00000134184	ENST00000309851; ENST00000349334; ENST00000369819; ENST00000369823; ENST00000476065; ENST00000483399; ENST00000490021; ENST00000490171	GSTM1	protein_coding	glutathione S-transferase mu 1 [Source:HGNC Symbol;Acc:HGNC:4632]	365	351.2	372.7
ENSG00000134201	ENST00000256593; ENST00000369812; ENST00000369813; ENST00000429410; ENST00000483153; ENST00000492718	GSTM5	protein_coding	glutathione S-transferase mu 5 [Source:HGNC Symbol;Acc:HGNC:4637]	0	0	1.714
ENSG00000134202	ENST00000256594; ENST00000361066; ENST00000476321; ENST00000486823; ENST00000488824; ENST00000540225	GSTM3	protein_coding	glutathione S-transferase mu 3 [Source:HGNC Symbol;Acc:HGNC:4635]	1844	1708	1738
ENSG00000198758	ENST00000361852; ENST00000361965; ENST00000369805; ENST00000472325; ENST00000475725; ENST00000477568; ENST00000482453; ENST00000489465; ENST00000494151; ENST00000498743	EPS8L3	protein_coding	EPS8 like 3 [Source:HGNC Symbol;Acc:HGNC:21297]	0	0	0
ENSG00000184371	ENST00000329608; ENST00000357302; ENST00000369801; ENST00000369802; ENST00000420111; ENST00000488198; ENST00000525659; ENST00000526001; ENST00000527192	CSF1	protein_coding	colony stimulating factor 1 [Source:HGNC Symbol;Acc:HGNC:2432]	10410	11010	10010
ENSG00000168710	ENST00000359172; ENST00000369799; ENST00000393614; ENST00000469401; ENST00000475081; ENST00000481423	AHCYL1	protein_coding	adenosylhomocysteinase like 1 [Source:HGNC Symbol;Acc:HGNC:344]	3634	3516	3531
ENSG00000143093	ENST00000369795; ENST00000369796; ENST00000461054; ENST00000473429; ENST00000485775; ENST00000489059; ENST00000535003; ENST00000539541; ENST00000540970	STRIP1	protein_coding	striatin interacting protein 1 [Source:HGNC Symbol;Acc:HGNC:25916]	562.6	543.6	634.9
ENSG00000156150	ENST00000369792	ALX3	protein_coding	ALX homeobox 3 [Source:HGNC Symbol;Acc:HGNC:449]	0	0	0
ENSG00000186150	ENST00000334179	UBL4B	protein_coding	ubiquitin like 4B [Source:HGNC Symbol;Acc:HGNC:32309]	0	0	0.8568
ENSG00000197106	ENST00000331565; ENST00000465159	SLC6A17	protein_coding	solute carrier family 6 member 17 [Source:HGNC Symbol;Acc:HGNC:31399]	0	1.152	0
ENSG00000116396	ENST00000369787; ENST00000412512; ENST00000413138; ENST00000438661; ENST00000459877; ENST00000469655; ENST00000489935; ENST00000636402	KCNC4	protein_coding	potassium voltage-gated channel subfamily C member 4 [Source:HGNC Symbol;Acc:HGNC:6236]	13.45	5.758	14.57
ENSG00000162775	ENST00000369784; ENST00000487146; ENST00000602849; ENST00000617047; ENST00000618772	RBM15	protein_coding	RNA binding motif protein 15 [Source:HGNC Symbol;Acc:HGNC:14959]	232.1	263.7	239.9
ENSG00000168679	ENST00000369779; ENST00000369781; ENST00000437429; ENST00000461647; ENST00000467986; ENST00000472422; ENST00000492412; ENST00000497687; ENST00000528649; ENST00000541986	SLC16A4	protein_coding	solute carrier family 16 member 4 [Source:HGNC Symbol;Acc:HGNC:10925]	395.2	377.7	335
ENSG00000134248	ENST00000256644; ENST00000464240; ENST00000474861; ENST00000483260; ENST00000531779; ENST00000602318; ENST00000602858; ENST00000614544	LAMTOR5	protein_coding	late endosomal/lysosomal adaptor, MAPK and MTOR activator 5 [Source:HGNC Symbol;Acc:HGNC:17955]	1134	1050	1086
ENSG00000143125	ENST00000271331	PROK1	protein_coding	prokineticin 1 [Source:HGNC Symbol;Acc:HGNC:18454]	0.8409	0	0
ENSG00000143105	ENST00000369771	KCNA10	protein_coding	potassium voltage-gated channel subfamily A member 10 [Source:HGNC Symbol;Acc:HGNC:6219]	0	0	0
ENSG00000177301	ENST00000316361; ENST00000369770; ENST00000485317; ENST00000525120; ENST00000633222; ENST00000638477; ENST00000638532; ENST00000638616; ENST00000639048; ENST00000639227; ENST00000639233; ENST00000640450; ENST00000640680; ENST00000640774; ENST00000640956	KCNA2	protein_coding	potassium voltage-gated channel subfamily A member 2 [Source:HGNC Symbol;Acc:HGNC:6220]	0	0	0
ENSG00000177272	ENST00000369769	KCNA3	protein_coding	potassium voltage-gated channel subfamily A member 3 [Source:HGNC Symbol;Acc:HGNC:6221]	0	0	0
ENSG00000143119	ENST00000271324; ENST00000464329; ENST00000471220; ENST00000476408; ENST00000497404	CD53	protein_coding	CD53 molecule [Source:HGNC Symbol;Acc:HGNC:1686]	0	0	0
ENSG00000121931	ENST00000369763; ENST00000485275; ENST00000494675	LRIF1	protein_coding	ligand dependent nuclear receptor interacting factor 1 [Source:HGNC Symbol;Acc:HGNC:30299]	182.5	171.6	155.1
ENSG00000156171	ENST00000286692; ENST00000461449; ENST00000462092; ENST00000463682; ENST00000477588; ENST00000477769; ENST00000480600; ENST00000484310; ENST00000490780; ENST00000496430; ENST00000539140	DRAM2	protein_coding	DNA damage regulated autophagy modulator 2 [Source:HGNC Symbol;Acc:HGNC:28769]	526.4	532	515
ENSG00000134255	ENST00000357172; ENST00000460443; ENST00000467362; ENST00000473474; ENST00000476865; ENST00000478042; ENST00000480324; ENST00000483427; ENST00000498239; ENST00000545121; ENST00000615636	CEPT1	protein_coding	choline/ethanolamine phosphotransferase 1 [Source:HGNC Symbol;Acc:HGNC:24289]	406.2	363.9	394.1
ENSG00000162777	ENST00000357640; ENST00000369752; ENST00000463713; ENST00000468692; ENST00000473682; ENST00000473822; ENST00000477586; ENST00000488786	DENND2D	protein_coding	DENN domain containing 2D [Source:HGNC Symbol;Acc:HGNC:26192]	5.046	4.606	10.28
ENSG00000064886	ENST00000369744; ENST00000369748; ENST00000445067; ENST00000466741; ENST00000467038; ENST00000472825; ENST00000474304; ENST00000477185; ENST00000486561; ENST00000497220; ENST00000497587; ENST00000524472; ENST00000526684; ENST00000528451; ENST00000529459; ENST00000530597; ENST00000533831	CHI3L2	protein_coding	chitinase 3 like 2 [Source:HGNC Symbol;Acc:HGNC:1933]	605.5	572.3	567.2
ENSG00000134216	ENST00000343320; ENST00000352594; ENST00000353665; ENST00000369740; ENST00000422815; ENST00000430615; ENST00000451398; ENST00000477918; ENST00000483391; ENST00000489524	CHIA	protein_coding	chitinase, acidic [Source:HGNC Symbol;Acc:HGNC:17432]	0	0	0
ENSG00000173947	ENST00000369737; ENST00000369738; ENST00000468395; ENST00000484512	PIFO	protein_coding	primary cilia formation [Source:HGNC Symbol;Acc:HGNC:27009]	29.43	31.09	23.99
ENSG00000085465	ENST00000369732; ENST00000481495; ENST00000494622	OVGP1	protein_coding	oviductal glycoprotein 1 [Source:HGNC Symbol;Acc:HGNC:8524]	13.45	20.73	21.42
ENSG00000116455	ENST00000235090; ENST00000449340; ENST00000459665; ENST00000497278	WDR77	protein_coding	WD repeat domain 77 [Source:HGNC Symbol;Acc:HGNC:29652]	652.6	579.3	646.9
ENSG00000116459	ENST00000369721; ENST00000369722; ENST00000464154; ENST00000468818; ENST00000483994; ENST00000493119	ATP5F1	protein_coding	ATP synthase, H+ transporting, mitochondrial Fo complex subunit B1 [Source:HGNC Symbol;Acc:HGNC:840]	2419	2286	2273
ENSG00000143110	ENST00000343534; ENST00000369718; ENST00000464591	C1orf162	protein_coding	chromosome 1 open reading frame 162 [Source:HGNC Symbol;Acc:HGNC:28344]	4.205	4.606	11.14
ENSG00000121933	ENST00000369716; ENST00000369717; ENST00000442484; ENST00000443498; ENST00000463993; ENST00000472933	TMIGD3	protein_coding	transmembrane and immunoglobulin domain containing 3 [Source:HGNC Symbol;Acc:HGNC:51375]	1.682	0	0
ENSG00000282608	ENST00000241356; ENST00000486342; ENST00000495493; ENST00000632535	ADORA3	protein_coding	adenosine A3 receptor [Source:HGNC Symbol;Acc:HGNC:268]	0.8409	0	0
ENSG00000116473	ENST00000356415; ENST00000369709; ENST00000433097; ENST00000494982	RAP1A	protein_coding	RAP1A, member of RAS oncogene family [Source:HGNC Symbol;Acc:HGNC:9855]	1114	946.6	962.2
ENSG00000197852	ENST00000357260; ENST00000412270; ENST00000444059; ENST00000527570; ENST00000527621; ENST00000527660; ENST00000534365; ENST00000625113	FAM212B	protein_coding	family with sequence similarity 212 member B [Source:HGNC Symbol;Acc:HGNC:28045]	698	741.6	666.6
ENSG00000064703	ENST00000369702; ENST00000475700; ENST00000524894; ENST00000533164; ENST00000534200	DDX20	protein_coding	DEAD-box helicase 20 [Source:HGNC Symbol;Acc:HGNC:2743]	324.6	291.4	290.5
ENSG00000171385	ENST00000302127; ENST00000315987; ENST00000369697	KCND3	protein_coding	potassium voltage-gated channel subfamily D member 3 [Source:HGNC Symbol;Acc:HGNC:6239]	5.046	5.758	3.427
ENSG00000143079	ENST00000271277; ENST00000441739; ENST00000502356; ENST00000607039	CTTNBP2NL	protein_coding	CTTNBP2 N-terminal like [Source:HGNC Symbol;Acc:HGNC:25330]	705.5	644.9	689.8
ENSG00000134245	ENST00000256640; ENST00000369684; ENST00000369686; ENST00000478360	WNT2B	protein_coding	Wnt family member 2B [Source:HGNC Symbol;Acc:HGNC:12781]	10.09	11.52	12.85
ENSG00000007341	ENST00000343210; ENST00000358039; ENST00000360743; ENST00000361846; ENST00000369664; ENST00000369666; ENST00000369669; ENST00000418497; ENST00000459630; ENST00000463235; ENST00000466360; ENST00000467335; ENST00000470519; ENST00000470683; ENST00000473206; ENST00000477332; ENST00000477682; ENST00000479436; ENST00000480988; ENST00000485753; ENST00000490067; ENST00000490715; ENST00000492274; ENST0000…	ST7L	protein_coding	suppression of tumorigenicity 7 like [Source:HGNC Symbol;Acc:HGNC:18441]	174.9	213	175.7
ENSG00000116489	ENST00000263168; ENST00000466066; ENST00000476820; ENST00000476936; ENST00000485542; ENST00000498626	CAPZA1	protein_coding	capping actin protein of muscle Z-line alpha subunit 1 [Source:HGNC Symbol;Acc:HGNC:1488]	2347	2200	2266
ENSG00000155363	ENST00000357443; ENST00000369644; ENST00000369645; ENST00000413052; ENST00000465579; ENST00000468624; ENST00000471160; ENST00000475429; ENST00000479858; ENST00000481711; ENST00000482545; ENST00000486416; ENST00000488160; ENST00000490413; ENST00000494319; ENST00000495374; ENST00000496577	MOV10	protein_coding	Mov10 RISC complex RNA helicase [Source:HGNC Symbol;Acc:HGNC:7200]	1616	1482	1641
ENSG00000155366	ENST00000285735; ENST00000339083; ENST00000369632; ENST00000369633; ENST00000369636; ENST00000369637; ENST00000369638; ENST00000369642; ENST00000414971; ENST00000425265; ENST00000436685; ENST00000468093; ENST00000473074; ENST00000478447; ENST00000484054; ENST00000484280; ENST00000527563; ENST00000528831; ENST00000534717	RHOC	protein_coding	ras homolog family member C [Source:HGNC Symbol;Acc:HGNC:669]	6257	6057	6071
ENSG00000271810	ENST00000471038; ENST00000605933; ENST00000606505; ENST00000606954; ENST00000607158	AL603832.3	protein_coding		2598	2509	2678
ENSG00000155367	ENST00000309276; ENST00000464951; ENST00000471106; ENST00000482367; ENST00000486709	PPM1J	protein_coding	protein phosphatase, Mg2+/Mn2+ dependent 1J [Source:HGNC Symbol;Acc:HGNC:20785]	13.45	11.52	8.568
ENSG00000184599	ENST00000361886; ENST00000369630	FAM19A3	protein_coding	family with sequence similarity 19 member A3, C-C motif chemokine like [Source:HGNC Symbol;Acc:HGNC:21590]	0.8409	0	1.714
ENSG00000155380	ENST00000369626; ENST00000429288; ENST00000443580; ENST00000458229; ENST00000478835; ENST00000481750; ENST00000538576	SLC16A1	protein_coding	solute carrier family 16 member 1 [Source:HGNC Symbol;Acc:HGNC:10922]	8804	8224	8345
ENSG00000198799	ENST00000361127; ENST00000466069; ENST00000466161; ENST00000470000; ENST00000492207	LRIG2	protein_coding	leucine rich repeats and immunoglobulin like domains 2 [Source:HGNC Symbol;Acc:HGNC:20889]	311.1	282.1	297.3
ENSG00000081026	ENST00000307546; ENST00000369611; ENST00000369615; ENST00000369617; ENST00000477955; ENST00000486456	MAGI3	protein_coding	membrane associated guanylate kinase, WW and PDZ domain containing 3 [Source:HGNC Symbol;Acc:HGNC:29647]	733.3	781.9	815.7
ENSG00000116793	ENST00000357783; ENST00000369598; ENST00000369600; ENST00000369604; ENST00000393357; ENST00000412670; ENST00000446739; ENST00000472612; ENST00000474926; ENST00000481652; ENST00000486855; ENST00000493212	PHTF1	protein_coding	putative homeodomain transcription factor 1 [Source:HGNC Symbol;Acc:HGNC:8939]	650.9	686.4	682
ENSG00000081019	ENST00000261441; ENST00000369581; ENST00000476412; ENST00000612242; ENST00000615321; ENST00000616024	RSBN1	protein_coding	round spermatid basic protein 1 [Source:HGNC Symbol;Acc:HGNC:25642]	430.6	418	387.3
ENSG00000134242	ENST00000359785; ENST00000420377; ENST00000460620; ENST00000469077; ENST00000484147; ENST00000525799; ENST00000528414; ENST00000529045; ENST00000532224; ENST00000534519; ENST00000538253	PTPN22	protein_coding	protein tyrosine phosphatase, non-receptor type 22 [Source:HGNC Symbol;Acc:HGNC:9652]	0	0	0.8568
ENSG00000188761	ENST00000369580; ENST00000393316; ENST00000393320; ENST00000471267; ENST00000486485; ENST00000488450	BCL2L15	protein_coding	BCL2 like 15 [Source:HGNC Symbol;Acc:HGNC:33624]	3.364	1.152	0.8568
ENSG00000134262	ENST00000256658; ENST00000369564; ENST00000369567; ENST00000369569; ENST00000369571; ENST00000432415; ENST00000460653; ENST00000462591; ENST00000472122; ENST00000479285; ENST00000479801; ENST00000484201; ENST00000489092; ENST00000489499	AP4B1	protein_coding	adaptor related protein complex 4 beta 1 subunit [Source:HGNC Symbol;Acc:HGNC:572]	301.9	271.8	292.2
ENSG00000118655	ENST00000369563; ENST00000466480	DCLRE1B	protein_coding	DNA cross-link repair 1B [Source:HGNC Symbol;Acc:HGNC:17641]	313.7	305.2	308.5
ENSG00000163349	ENST00000340480; ENST00000361587; ENST00000369553; ENST00000369555; ENST00000369558; ENST00000369559; ENST00000369561; ENST00000426820; ENST00000503968; ENST00000514621; ENST00000626993	HIPK1	protein_coding	homeodomain interacting protein kinase 1 [Source:HGNC Symbol;Acc:HGNC:19006]	1109	1252	1224
ENSG00000116774	ENST00000320334; ENST00000369551; ENST00000393300; ENST00000491700; ENST00000633022	OLFML3	protein_coding	olfactomedin like 3 [Source:HGNC Symbol;Acc:HGNC:24956]	0.8409	0	0.8568
ENSG00000134207	ENST00000369547; ENST00000607941; ENST00000608203; ENST00000608879; ENST00000609117; ENST00000609577; ENST00000610096; ENST00000610121; ENST00000610222	SYT6	protein_coding	synaptotagmin 6 [Source:HGNC Symbol;Acc:HGNC:18638]	0	1.152	0
ENSG00000197323	ENST00000358465; ENST00000369543; ENST00000448034; ENST00000476908; ENST00000478032; ENST00000492227	TRIM33	protein_coding	tripartite motif containing 33 [Source:HGNC Symbol;Acc:HGNC:16290]	751.8	649.5	723.2
ENSG00000116752	ENST00000369541; ENST00000485021	BCAS2	protein_coding	BCAS2, pre-mRNA processing factor [Source:HGNC Symbol;Acc:HGNC:975]	1520	1385	1494
ENSG00000175984	ENST00000393274; ENST00000393276; ENST00000393277; ENST00000481894; ENST00000493549; ENST00000495031	DENND2C	protein_coding	DENN domain containing 2C [Source:HGNC Symbol;Acc:HGNC:24748]	92.5	77.16	66.83
ENSG00000116748	ENST00000369538; ENST00000485564; ENST00000520113; ENST00000637080; ENST00000638214; ENST00000639077; ENST00000639274	AMPD1	protein_coding	adenosine monophosphate deaminase 1 [Source:HGNC Symbol;Acc:HGNC:468]	408.7	377.7	404.4
ENSG00000213281	ENST00000369535	NRAS	protein_coding	NRAS proto-oncogene, GTPase [Source:HGNC Symbol;Acc:HGNC:7989]	3614	3107	3345
ENSG00000009307	ENST00000261443; ENST00000339438; ENST00000358528; ENST00000369530; ENST00000438362; ENST00000483030; ENST00000483407; ENST00000524652; ENST00000525132; ENST00000525878; ENST00000525970; ENST00000529046; ENST00000530784; ENST00000530886; ENST00000533818; ENST00000534389; ENST00000534699; ENST00000610726	CSDE1	protein_coding	cold shock domain containing E1 [Source:HGNC Symbol;Acc:HGNC:29905]	15760	14550	15060
ENSG00000052723	ENST00000060969; ENST00000369524; ENST00000369528; ENST00000462123; ENST00000466657; ENST00000471969; ENST00000474562; ENST00000475335; ENST00000506320; ENST00000510745	SIKE1	protein_coding	suppressor of IKBKE 1 [Source:HGNC Symbol;Acc:HGNC:26119]	1266	1150	1108
ENSG00000198765	ENST00000369518; ENST00000369522; ENST00000455987; ENST00000468191; ENST00000477215; ENST00000477590; ENST00000482717; ENST00000493377; ENST00000613524; ENST00000618516	SYCP1	protein_coding	synaptonemal complex protein 1 [Source:HGNC Symbol;Acc:HGNC:11487]	0	0	0
ENSG00000134200	ENST00000256592; ENST00000369517	TSHB	protein_coding	thyroid stimulating hormone beta [Source:HGNC Symbol;Acc:HGNC:12372]	0	0	0
ENSG00000134198	ENST00000369515; ENST00000369516; ENST00000433172; ENST00000491992	TSPAN2	protein_coding	tetraspanin 2 [Source:HGNC Symbol;Acc:HGNC:20659]	254	187.7	237.3
ENSG00000134259	ENST00000369512	NGF	protein_coding	nerve growth factor [Source:HGNC Symbol;Acc:HGNC:7808]	5.887	9.213	4.284
ENSG00000173218	ENST00000310260; ENST00000355485; ENST00000369509; ENST00000369510; ENST00000474344; ENST00000478369	VANGL1	protein_coding	VANGL planar cell polarity protein 1 [Source:HGNC Symbol;Acc:HGNC:15512]	1827	1772	1836
ENSG00000118729	ENST00000261448; ENST00000488931	CASQ2	protein_coding	calsequestrin 2 [Source:HGNC Symbol;Acc:HGNC:1513]	11.77	12.67	11.14
ENSG00000177551	ENST00000320238; ENST00000369506; ENST00000429731	NHLH2	protein_coding	nescient helix-loop-helix 2 [Source:HGNC Symbol;Acc:HGNC:7818]	0	0	0.8568
ENSG00000163393	ENST00000369502; ENST00000369503; ENST00000481127	SLC22A15	protein_coding	solute carrier family 22 member 15 [Source:HGNC Symbol;Acc:HGNC:20301]	171.6	154.3	179.1
ENSG00000173212	ENST00000369500; ENST00000464946	MAB21L3	protein_coding	mab-21 like 3 [Source:HGNC Symbol;Acc:HGNC:26787]	0.8409	0	0.8568
ENSG00000163399	ENST00000295598; ENST00000369494; ENST00000369496; ENST00000418797; ENST00000440951; ENST00000463382; ENST00000479960; ENST00000488733; ENST00000491156; ENST00000495965; ENST00000537345	ATP1A1	protein_coding	ATPase Na+/K+ transporting subunit alpha 1 [Source:HGNC Symbol;Acc:HGNC:799]	44980	44890	44830
ENSG00000116815	ENST00000369487; ENST00000369489; ENST00000457047; ENST00000464088; ENST00000526981	CD58	protein_coding	CD58 molecule [Source:HGNC Symbol;Acc:HGNC:1688]	867	803.8	814
ENSG00000143061	ENST00000318837; ENST00000369483; ENST00000369486; ENST00000481589	IGSF3	protein_coding	immunoglobulin superfamily member 3 [Source:HGNC Symbol;Acc:HGNC:5950]	4991	5307	4916
ENSG00000116824	ENST00000369477; ENST00000369478	CD2	protein_coding	CD2 molecule [Source:HGNC Symbol;Acc:HGNC:1639]	0	0	0
ENSG00000134247	ENST00000393203; ENST00000496699; ENST00000497385	PTGFRN	protein_coding	prostaglandin F2 receptor inhibitor [Source:HGNC Symbol;Acc:HGNC:9601]	6380	6842	6691
ENSG00000134256	ENST00000256652; ENST00000369470; ENST00000460180; ENST00000467588	CD101	protein_coding	CD101 molecule [Source:HGNC Symbol;Acc:HGNC:5949]	23.55	29.94	20.56
ENSG00000116830	ENST00000369466; ENST00000427271; ENST00000463696; ENST00000469638; ENST00000470935; ENST00000480701; ENST00000492682	TTF2	protein_coding	transcription termination factor 2 [Source:HGNC Symbol;Acc:HGNC:12398]	1515	1461	1548
ENSG00000134253	ENST00000256649; ENST00000369461; ENST00000369464; ENST00000485032; ENST00000497970	TRIM45	protein_coding	tripartite motif containing 45 [Source:HGNC Symbol;Acc:HGNC:19018]	883.8	742.8	831.1
ENSG00000134258	ENST00000328189; ENST00000359008; ENST00000369458; ENST00000430871; ENST00000463461; ENST00000488493; ENST00000539893	VTCN1	protein_coding	V-set domain containing T-cell activation inhibitor 1 [Source:HGNC Symbol;Acc:HGNC:28873]	6.727	3.455	5.141
ENSG00000198162	ENST00000356554; ENST00000421535; ENST00000422329; ENST00000449370; ENST00000482811	MAN1A2	protein_coding	mannosidase alpha class 1A member 2 [Source:HGNC Symbol;Acc:HGNC:6822]	3280	2972	2996
ENSG00000279513	ENST00000623435	AL157902.2	protein_coding		0.8409	1.152	0
ENSG00000183508	ENST00000369448	FAM46C	protein_coding	family with sequence similarity 46 member C [Source:HGNC Symbol;Acc:HGNC:24712]	47.09	55.28	33.42
ENSG00000196505	ENST00000369442; ENST00000369443; ENST00000464026; ENST00000491626; ENST00000493555; ENST00000494224	GDAP2	protein_coding	ganglioside induced differentiation associated protein 2 [Source:HGNC Symbol;Acc:HGNC:18010]	427.2	359.3	372.7
ENSG00000065183	ENST00000349139; ENST00000369441; ENST00000471680; ENST00000487202	WDR3	protein_coding	WD repeat domain 3 [Source:HGNC Symbol;Acc:HGNC:12755]	1282	1215	1239
ENSG00000155761	ENST00000336338; ENST00000437255; ENST00000463628; ENST00000465053; ENST00000466857; ENST00000469128; ENST00000470550; ENST00000473472; ENST00000477444; ENST00000478697; ENST00000483383; ENST00000486589; ENST00000492438	SPAG17	protein_coding	sperm associated antigen 17 [Source:HGNC Symbol;Acc:HGNC:26620]	314.5	264.9	313.6
ENSG00000092607	ENST00000207157; ENST00000369429; ENST00000449873	TBX15	protein_coding	T-box 15 [Source:HGNC Symbol;Acc:HGNC:11594]	3.364	0	7.712
ENSG00000116874	ENST00000235521; ENST00000369426; ENST00000495746; ENST00000497402; ENST00000497761	WARS2	protein_coding	tryptophanyl tRNA synthetase 2, mitochondrial [Source:HGNC Symbol;Acc:HGNC:12730]	448.2	408.8	447.3
ENSG00000116882	ENST00000325945; ENST00000361035; ENST00000457318; ENST00000482991; ENST00000622548	HAO2	protein_coding	hydroxyacid oxidase 2 [Source:HGNC Symbol;Acc:HGNC:4810]	0	0	0
ENSG00000203859	ENST00000369416; ENST00000433745; ENST00000443865; ENST00000448448; ENST00000471656; ENST00000543831	HSD3B2	protein_coding	hydroxy-delta-5-steroid dehydrogenase, 3 beta- and steroid delta-isomerase 2 [Source:HGNC Symbol;Acc:HGNC:5218]	0	1.152	0
ENSG00000203857	ENST00000369413; ENST00000487520; ENST00000492140; ENST00000528909; ENST00000531340	HSD3B1	protein_coding	hydroxy-delta-5-steroid dehydrogenase, 3 beta- and steroid delta-isomerase 1 [Source:HGNC Symbol;Acc:HGNC:5217]	0	0	0
ENSG00000143067	ENST00000421812	ZNF697	protein_coding	zinc finger protein 697 [Source:HGNC Symbol;Acc:HGNC:32034]	277.5	316.7	316.2
ENSG00000092621	ENST00000369407; ENST00000369409; ENST00000462324; ENST00000469443; ENST00000482968; ENST00000493622; ENST00000496756	PHGDH	protein_coding	phosphoglycerate dehydrogenase [Source:HGNC Symbol;Acc:HGNC:8923]	2179	2414	2387
ENSG00000134240	ENST00000369406; ENST00000472375; ENST00000476640; ENST00000544913	HMGCS2	protein_coding	3-hydroxy-3-methylglutaryl-CoA synthase 2 [Source:HGNC Symbol;Acc:HGNC:5008]	0	0	0
ENSG00000134193	ENST00000256585; ENST00000354219; ENST00000369401; ENST00000530654	REG4	protein_coding	regenerating family member 4 [Source:HGNC Symbol;Acc:HGNC:22977]	0	0	0.8568
ENSG00000134249	ENST00000369400	ADAM30	protein_coding	ADAM metallopeptidase domain 30 [Source:HGNC Symbol;Acc:HGNC:208]	0	0	0
ENSG00000134250	ENST00000256646; ENST00000478864; ENST00000479412; ENST00000489731; ENST00000493703; ENST00000579475; ENST00000602566; ENST00000640021	NOTCH2	protein_coding	notch 2 [Source:HGNC Symbol;Acc:HGNC:7882]	6594	7584	7446
ENSG00000265808	ENST00000578049; ENST00000618538	SEC22B	protein_coding	SEC22 homolog B, vesicle trafficking protein (gene/pseudogene) [Source:HGNC Symbol;Acc:HGNC:10700]	3883	3587	3284
ENSG00000273136	ENST00000609741; ENST00000611287; ENST00000611702; ENST00000615145; ENST00000615219; ENST00000617913; ENST00000619748; ENST00000620612; ENST00000624419	NBPF26	protein_coding	NBPF member 26 [Source:HGNC Symbol;Acc:HGNC:49571]	100.1	129	107.1
ENSG00000263353	ENST00000577856	PPIAL4A	protein_coding	peptidylprolyl isomerase A like 4A [Source:HGNC Symbol;Acc:HGNC:24369]	0	0	0
ENSG00000281741	ENST00000626088; ENST00000640686	AC241377.3	protein_coding		0.8409	1.152	0
ENSG00000198019	ENST00000369178; ENST00000369383; ENST00000369384; ENST00000453173; ENST00000466915; ENST00000471609; ENST00000472543; ENST00000615565; ENST00000616817; ENST00000623603	FCGR1B	protein_coding	Fc fragment of IgG receptor Ib [Source:HGNC Symbol;Acc:HGNC:3614]	0	0	0
ENSG00000188610	ENST00000355228; ENST00000369390; ENST00000452190; ENST00000468129; ENST00000471903; ENST00000616749; ENST00000619376	FAM72B	protein_coding	family with sequence similarity 72 member B [Source:HGNC Symbol;Acc:HGNC:24805]	144.6	169.3	172.2
ENSG00000171943	ENST00000304465; ENST00000367123; ENST00000412759; ENST00000613462; ENST00000617209	SRGAP2C	protein_coding	SLIT-ROBO Rho GTPase activating protein 2C [Source:HGNC Symbol;Acc:HGNC:30584]	424.7	367.4	383.9
ENSG00000203818	ENST00000392948	HIST2H3PS2	protein_coding	histone cluster 2 H3 pseudogene 2 [Source:HGNC Symbol;Acc:HGNC:32060]	7.568	16.12	12.85
ENSG00000263513	ENST00000369175; ENST00000584486	FAM72C	protein_coding	family with sequence similarity 72 member C [Source:HGNC Symbol;Acc:HGNC:30602]	17.66	18.43	9.425
ENSG00000271567	ENST00000581164	PPIAL4E	protein_coding	peptidylprolyl isomerase A like 4E [Source:HGNC Symbol;Acc:HGNC:33997]	0	0	0
ENSG00000266338	ENST00000478419; ENST00000488031; ENST00000577412; ENST00000578953; ENST00000579734; ENST00000581897; ENST00000584575; ENST00000584793	NBPF15	protein_coding	NBPF member 15 [Source:HGNC Symbol;Acc:HGNC:28791]	283.4	298.3	299
ENSG00000279782	ENST00000581138	PPIAL4F	protein_coding	peptidylprolyl isomerase A like 4F [Source:HGNC Symbol;Acc:HGNC:33999]	0	0	0
ENSG00000196369	ENST00000463366; ENST00000467933; ENST00000494534; ENST00000612199; ENST00000619678; ENST00000621582	SRGAP2B	protein_coding	SLIT-ROBO Rho GTPase activating protein 2B [Source:HGNC Symbol;Acc:HGNC:35237]	79.05	79.46	66.83
ENSG00000215784	ENST00000400889	FAM72D	protein_coding	family with sequence similarity 72 member D [Source:HGNC Symbol;Acc:HGNC:33593]	26.07	10.36	19.71
ENSG00000281571	ENST00000628937; ENST00000638358	AC241585.3	protein_coding		2.523	12.67	7.712
ENSG00000256374	ENST00000544708	PPIAL4D	protein_coding	peptidylprolyl isomerase A like 4D [Source:HGNC Symbol;Acc:HGNC:33998]	0	0	0
ENSG00000162825	ENST00000369373; ENST00000392971; ENST00000594479; ENST00000620821; ENST00000622803	NBPF20	protein_coding	NBPF member 20 [Source:HGNC Symbol;Acc:HGNC:32000]	6.727	9.213	5.141
ENSG00000117262	ENST00000313835; ENST00000460277; ENST00000462900; ENST00000465185; ENST00000466593; ENST00000478703; ENST00000492401; ENST00000493684; ENST00000524525; ENST00000527989; ENST00000528944; ENST00000532574; ENST00000534502	GPR89A	protein_coding	G protein-coupled receptor 89A [Source:HGNC Symbol;Acc:HGNC:31984]	79.05	79.46	88.25
ENSG00000174827	ENST00000344770; ENST00000417171; ENST00000429537; ENST00000443667; ENST00000451928; ENST00000465595; ENST00000466386	PDZK1	protein_coding	PDZ domain containing 1 [Source:HGNC Symbol;Acc:HGNC:8821]	2.523	2.303	3.427
ENSG00000117281	ENST00000235933; ENST00000369288; ENST00000401557; ENST00000584442; ENST00000616463	CD160	protein_coding	CD160 molecule [Source:HGNC Symbol;Acc:HGNC:17013]	2.523	0	0
ENSG00000265491	ENST00000539368; ENST00000582693	RNF115	protein_coding	ring finger protein 115 [Source:HGNC Symbol;Acc:HGNC:18154]	737.5	719.7	720.6
ENSG00000186141	ENST00000334163; ENST00000369294; ENST00000466003; ENST00000471254; ENST00000479819; ENST00000489436	POLR3C	protein_coding	RNA polymerase III subunit C [Source:HGNC Symbol;Acc:HGNC:30076]	254.8	270.6	281.9
ENSG00000186364	ENST00000334513; ENST00000444015; ENST00000460879; ENST00000477878; ENST00000498192	NUDT17	protein_coding	nudix hydrolase 17 [Source:HGNC Symbol;Acc:HGNC:26618]	28.59	33.4	30.85
ENSG00000131788	ENST00000369298; ENST00000369299; ENST00000393045; ENST00000393046; ENST00000463514; ENST00000472114; ENST00000475261; ENST00000484423; ENST00000498436	PIAS3	protein_coding	protein inhibitor of activated STAT 3 [Source:HGNC Symbol;Acc:HGNC:16861]	655.9	600	602.4
ENSG00000198483	ENST00000355594; ENST00000544626	ANKRD35	protein_coding	ankyrin repeat domain 35 [Source:HGNC Symbol;Acc:HGNC:26323]	8.409	5.758	5.141
ENSG00000143127	ENST00000369304; ENST00000468261; ENST00000481236; ENST00000539363	ITGA10	protein_coding	integrin subunit alpha 10 [Source:HGNC Symbol;Acc:HGNC:6135]	10.09	6.91	18.85
ENSG00000131779	ENST00000369306; ENST00000428634; ENST00000537888	PEX11B	protein_coding	peroxisomal biogenesis factor 11 beta [Source:HGNC Symbol;Acc:HGNC:8853]	514.7	540.1	465.3
ENSG00000265241	ENST00000369307; ENST00000484825; ENST00000498663; ENST00000583313; ENST00000632040; ENST00000632555; ENST00000633781; ENST00000634130; ENST00000634161	RBM8A	protein_coding	RNA binding motif protein 8A [Source:HGNC Symbol;Acc:HGNC:9905]	2082	2042	2001
ENSG00000280778	ENST00000625258; ENST00000630636	AC243547.3	protein_coding		177.4	205	190.2
ENSG00000271601	ENST00000604000	LIX1L	protein_coding	limb and CNS expressed 1 like [Source:HGNC Symbol;Acc:HGNC:28715]	1147	1018	1134
ENSG00000272031	ENST00000606888; ENST00000619519; ENST00000619813	ANKRD34A	protein_coding	ankyrin repeat domain 34A [Source:HGNC Symbol;Acc:HGNC:27639]	39.52	47.22	41.13
ENSG00000121851	ENST00000369313; ENST00000369314; ENST00000471706; ENST00000622508	POLR3GL	protein_coding	RNA polymerase III subunit G like [Source:HGNC Symbol;Acc:HGNC:28466]	372.5	429.5	408.7
ENSG00000265972	ENST00000425134; ENST00000486597; ENST00000488537; ENST00000582401	TXNIP	protein_coding	thioredoxin interacting protein [Source:HGNC Symbol;Acc:HGNC:16952]	9323	8564	7985
ENSG00000168509	ENST00000336751; ENST00000357836; ENST00000421822; ENST00000475797; ENST00000497365; ENST00000634927; ENST00000636675	HFE2	protein_coding	hemochromatosis type 2 (juvenile) [Source:HGNC Symbol;Acc:HGNC:4887]	0	0	0
ENSG00000271425	ENST00000583866; ENST00000617010	NBPF10	protein_coding	NBPF member 10 [Source:HGNC Symbol;Acc:HGNC:31992]	38.68	42.61	29.13
ENSG00000213240	ENST00000612520	AC239799.1	protein_coding		34.48	67.94	45.41
ENSG00000264343	ENST00000362074; ENST00000479995; ENST00000578207; ENST00000579793	NOTCH2NL	protein_coding	notch 2 N-terminal like [Source:HGNC Symbol;Acc:HGNC:31862]	33.64	51.82	41.13
ENSG00000270339	ENST00000584068	AC243756.1	protein_coding		0	0	0
ENSG00000268043	ENST00000439206; ENST00000579935; ENST00000611443; ENST00000613714; ENST00000617614; ENST00000617844; ENST00000617864; ENST00000617931	NBPF12	protein_coding	NBPF member 12 [Source:HGNC Symbol;Acc:HGNC:24297]	158.1	167	123.4
ENSG00000131791	ENST00000254101; ENST00000474939; ENST00000496858	PRKAB2	protein_coding	protein kinase AMP-activated non-catalytic subunit beta 2 [Source:HGNC Symbol;Acc:HGNC:9379]	550.8	566.6	537.2
ENSG00000131781	ENST00000254090; ENST00000369272; ENST00000441068; ENST00000478432; ENST00000527849; ENST00000533174; ENST00000533848; ENST00000578284; ENST00000619062	FMO5	protein_coding	flavin containing monooxygenase 5 [Source:HGNC Symbol;Acc:HGNC:3773]	21.02	11.52	23.13
ENSG00000131778	ENST00000361293; ENST00000369258; ENST00000369259; ENST00000431239; ENST00000467213; ENST00000469625; ENST00000485113; ENST00000488864; ENST00000492728; ENST00000622533; ENST00000639534	CHD1L	protein_coding	chromodomain helicase DNA binding protein 1 like [Source:HGNC Symbol;Acc:HGNC:1916]	637.4	609.2	599.8
ENSG00000116128	ENST00000234739; ENST00000473292; ENST00000497938	BCL9	protein_coding	B-cell CLL/lymphoma 9 [Source:HGNC Symbol;Acc:HGNC:1008]	1514	1543	1482
ENSG00000162836	ENST00000392988; ENST00000460583; ENST00000487562; ENST00000493129; ENST00000583509; ENST00000609196; ENST00000611629; ENST00000613673; ENST00000614551; ENST00000620634	ACP6	protein_coding	acid phosphatase 6, lysophosphatidic [Source:HGNC Symbol;Acc:HGNC:29609]	978.8	879.8	922
ENSG00000265107	ENST00000430508; ENST00000579774; ENST00000621517	GJA5	protein_coding	gap junction protein alpha 5 [Source:HGNC Symbol;Acc:HGNC:4279]	1.682	2.303	3.427
ENSG00000121634	ENST00000369235	GJA8	protein_coding	gap junction protein alpha 8 [Source:HGNC Symbol;Acc:HGNC:4281]	0	0	0
ENSG00000188092	ENST00000314163; ENST00000461786; ENST00000468618; ENST00000478307; ENST00000488165; ENST00000488603; ENST00000490955; ENST00000491975	GPR89B	protein_coding	G protein-coupled receptor 89B [Source:HGNC Symbol;Acc:HGNC:13840]	56.34	44.91	47.13
ENSG00000263956	ENST00000613531; ENST00000614015; ENST00000614506; ENST00000614785; ENST00000615281	NBPF11	protein_coding	NBPF member 11 [Source:HGNC Symbol;Acc:HGNC:31993]	99.23	82.91	88.25
ENSG00000280649	ENST00000629247; ENST00000638752	AC245100.8	protein_coding		18.5	18.43	21.42
ENSG00000236334	ENST00000419275	PPIAL4G	protein_coding	peptidylprolyl isomerase A like 4G [Source:HGNC Symbol;Acc:HGNC:33996]	0	0	0
ENSG00000270629	ENST00000581201; ENST00000593495; ENST00000606877; ENST00000611826; ENST00000614329; ENST00000614999; ENST00000616120; ENST00000619423; ENST00000620240; ENST00000621066; ENST00000621070	NBPF14	protein_coding	NBPF member 14 [Source:HGNC Symbol;Acc:HGNC:25232]	74	84.07	70.26
ENSG00000177144	ENST00000322209	NUDT4P1	protein_coding	nudix hydrolase 4 pseudogene 1 [Source:HGNC Symbol;Acc:HGNC:18012]	0	0	0
ENSG00000178104	ENST00000313431; ENST00000369347; ENST00000369349; ENST00000369351; ENST00000369354; ENST00000369356; ENST00000460027; ENST00000464103; ENST00000464924; ENST00000467859; ENST00000469668; ENST00000477941; ENST00000479369; ENST00000479408; ENST00000481227; ENST00000491426; ENST00000494734; ENST00000496263; ENST00000524974; ENST00000525630; ENST00000526182; ENST00000526445; ENST00000526664; ENST0000…	PDE4DIP	protein_coding	phosphodiesterase 4D interacting protein [Source:HGNC Symbol;Acc:HGNC:15580]	1562	1442	1487
ENSG00000269713	ENST00000483630; ENST00000584027; ENST00000610300; ENST00000611593; ENST00000613595; ENST00000613969; ENST00000615421; ENST00000621074; ENST00000621645	NBPF9	protein_coding	NBPF member 9 [Source:HGNC Symbol;Acc:HGNC:31991]	328.8	293.7	273.3
ENSG00000271383	ENST00000369227; ENST00000426482; ENST00000578189; ENST00000611931; ENST00000612881; ENST00000621744	NBPF19	protein_coding	NBPF member 19 [Source:HGNC Symbol;Acc:HGNC:31999]	92.5	88.67	91.68
ENSG00000263464	ENST00000585245	PPIAL4C	protein_coding	peptidylprolyl isomerase A like 4C [Source:HGNC Symbol;Acc:HGNC:33995]	0	0	0
ENSG00000150337	ENST00000369168; ENST00000444948; ENST00000489479; ENST00000489704	FCGR1A	protein_coding	Fc fragment of IgG receptor Ia [Source:HGNC Symbol;Acc:HGNC:3613]	0	0	0
ENSG00000203814	ENST00000369167; ENST00000420462; ENST00000469483; ENST00000545683; ENST00000620458	HIST2H2BF	protein_coding	histone cluster 2 H2B family member f [Source:HGNC Symbol;Acc:HGNC:24700]	7.568	4.606	5.141
ENSG00000183598	ENST00000331491	HIST2H3D	protein_coding	histone cluster 2 H3 family member d [Source:HGNC Symbol;Acc:HGNC:25311]	0	2.303	0
ENSG00000270882	ENST00000578186; ENST00000613412; ENST00000614272; ENST00000618193	HIST2H4A	protein_coding	histone cluster 2 H4 family member a [Source:HGNC Symbol;Acc:HGNC:4794]	5.046	6.91	3.427
ENSG00000203811	ENST00000369158	HIST2H3C	protein_coding	histone cluster 2 H3 family member c [Source:HGNC Symbol;Acc:HGNC:20503]	0	0	0
ENSG00000203812	ENST00000369159	HIST2H2AA3	protein_coding	histone cluster 2 H2A family member a3 [Source:HGNC Symbol;Acc:HGNC:4736]	0	0	0
ENSG00000272196	ENST00000607355	HIST2H2AA4	protein_coding	histone cluster 2 H2A family member a4 [Source:HGNC Symbol;Acc:HGNC:29668]	0	0	0
ENSG00000203852	ENST00000403683	HIST2H3A	protein_coding	histone cluster 2 H3 family member a [Source:HGNC Symbol;Acc:HGNC:20505]	0	0	0
ENSG00000270276	ENST00000579512; ENST00000612061; ENST00000621520	HIST2H4B	protein_coding	histone cluster 2 H4 family member b [Source:HGNC Symbol;Acc:HGNC:29607]	0	0	0.8568
ENSG00000184678	ENST00000369155	HIST2H2BE	protein_coding	histone cluster 2 H2B family member e [Source:HGNC Symbol;Acc:HGNC:4760]	109.3	116.3	111.4
ENSG00000184260	ENST00000331380	HIST2H2AC	protein_coding	histone cluster 2 H2A family member c [Source:HGNC Symbol;Acc:HGNC:4738]	3.364	8.061	8.568
ENSG00000184270	ENST00000331128	HIST2H2AB	protein_coding	histone cluster 2 H2A family member b [Source:HGNC Symbol;Acc:HGNC:20508]	0	0	0.8568
ENSG00000178096	ENST00000369150; ENST00000369152; ENST00000369153; ENST00000476344	BOLA1	protein_coding	bolA family member 1 [Source:HGNC Symbol;Acc:HGNC:24263]	8.409	13.82	5.998
ENSG00000159164	ENST00000369145; ENST00000369146	SV2A	protein_coding	synaptic vesicle glycoprotein 2A [Source:HGNC Symbol;Acc:HGNC:20566]	3085	3163	3097
ENSG00000143368	ENST00000271628; ENST00000457312	SF3B4	protein_coding	splicing factor 3b subunit 4 [Source:HGNC Symbol;Acc:HGNC:10771]	1048	1092	1068
ENSG00000014914	ENST00000369140; ENST00000439741; ENST00000466496; ENST00000479272; ENST00000482025; ENST00000482343; ENST00000490310; ENST00000492824; ENST00000493562; ENST00000495054	MTMR11	protein_coding	myotubularin related protein 11 [Source:HGNC Symbol;Acc:HGNC:24307]	550	446.8	506.4
ENSG00000264522	ENST00000417191; ENST00000581312; ENST00000619871	OTUD7B	protein_coding	OTU deubiquitinase 7B [Source:HGNC Symbol;Acc:HGNC:16683]	583.6	608	541.5
ENSG00000136631	ENST00000369128; ENST00000369130; ENST00000419023; ENST00000460366; ENST00000462852; ENST00000472756; ENST00000477558; ENST00000478999; ENST00000491789; ENST00000497638; ENST00000535106; ENST00000611412; ENST00000618148	VPS45	protein_coding	vacuolar protein sorting 45 homolog [Source:HGNC Symbol;Acc:HGNC:14579]	794.7	681.7	767.7
ENSG00000023902	ENST00000369124; ENST00000369126; ENST00000441340; ENST00000477309; ENST00000479194; ENST00000485470; ENST00000492304; ENST00000502767; ENST00000607609	PLEKHO1	protein_coding	pleckstrin homology domain containing O1 [Source:HGNC Symbol;Acc:HGNC:24310]	150.5	131.3	143.9
ENSG00000143401	ENST00000369114; ENST00000369115; ENST00000436748; ENST00000532744; ENST00000533654; ENST00000534220; ENST00000534437; ENST00000583931; ENST00000616917; ENST00000629042	ANP32E	protein_coding	acidic nuclear phosphoprotein 32 family member E [Source:HGNC Symbol;Acc:HGNC:16673]	1932	1510	1546
ENSG00000118298	ENST00000369111; ENST00000483993; ENST00000582010; ENST00000607082; ENST00000607652	CA14	protein_coding	carbonic anhydrase 14 [Source:HGNC Symbol;Acc:HGNC:1372]	0	0	0
ENSG00000117362	ENST00000236017; ENST00000360244; ENST00000369109; ENST00000414276; ENST00000461320; ENST00000476538; ENST00000486308; ENST00000486720; ENST00000493092	APH1A	protein_coding	aph-1 homolog A, gamma-secretase subunit [Source:HGNC Symbol;Acc:HGNC:29509]	3656	3661	3438
ENSG00000118292	ENST00000369098; ENST00000369099; ENST00000369102	C1orf54	protein_coding	chromosome 1 open reading frame 54 [Source:HGNC Symbol;Acc:HGNC:26258]	3.364	2.303	3.427
ENSG00000159208	ENST00000290363; ENST00000369094; ENST00000369095; ENST00000417398; ENST00000447007; ENST00000469255; ENST00000497211	CIART	protein_coding	circadian associated repressor of transcription [Source:HGNC Symbol;Acc:HGNC:25200]	265.7	251	306.7
ENSG00000266472	ENST00000581066; ENST00000614145	MRPS21	protein_coding	mitochondrial ribosomal protein S21 [Source:HGNC Symbol;Acc:HGNC:14046]	1086	961.6	1027
ENSG00000117360	ENST00000324862; ENST00000467329; ENST00000467514; ENST00000470824; ENST00000476970; ENST00000493553; ENST00000496202	PRPF3	protein_coding	pre-mRNA processing factor 3 [Source:HGNC Symbol;Acc:HGNC:17348]	1045	811.9	959.7
ENSG00000163125	ENST00000369067; ENST00000369068; ENST00000401000; ENST00000492220	RPRD2	protein_coding	regulation of nuclear pre-mRNA domain containing 2 [Source:HGNC Symbol;Acc:HGNC:29039]	834.2	837.2	866.3
ENSG00000143374	ENST00000369051; ENST00000369053; ENST00000369054; ENST00000369064; ENST00000438568; ENST00000460794; ENST00000462578; ENST00000463555; ENST00000466989; ENST00000467982; ENST00000479372; ENST00000480070; ENST00000483046; ENST00000606933	TARS2	protein_coding	threonyl-tRNA synthetase 2, mitochondrial (putative) [Source:HGNC Symbol;Acc:HGNC:30740]	588.7	570	543.2
ENSG00000143369	ENST00000346569; ENST00000369047; ENST00000369049; ENST00000470432; ENST00000490346; ENST00000496744; ENST00000498579	ECM1	protein_coding	extracellular matrix protein 1 [Source:HGNC Symbol;Acc:HGNC:3153]	652.6	663.3	656.3
ENSG00000143382	ENST00000271643; ENST00000369038; ENST00000369039; ENST00000369041; ENST00000483335; ENST00000489159	ADAMTSL4	protein_coding	ADAMTS like 4 [Source:HGNC Symbol;Acc:HGNC:19706]	25.23	25.34	17.99
ENSG00000143384	ENST00000307940; ENST00000369026; ENST00000464132; ENST00000620947	MCL1	protein_coding	MCL1, BCL2 family apoptosis regulator [Source:HGNC Symbol;Acc:HGNC:6943]	3921	3989	4022
ENSG00000143420	ENST00000271690; ENST00000339643; ENST00000354702; ENST00000356527; ENST00000361532; ENST00000361631; ENST00000362052; ENST00000369014; ENST00000369016; ENST00000503241; ENST00000503345; ENST00000505321; ENST00000509582; ENST00000513281; ENST00000638926	ENSA	protein_coding	endosulfine alpha [Source:HGNC Symbol;Acc:HGNC:3360]	2358	2382	2370
ENSG00000143457	ENST00000271732; ENST00000427665; ENST00000479757	GOLPH3L	protein_coding	golgi phosphoprotein 3 like [Source:HGNC Symbol;Acc:HGNC:24882]	492.8	412.3	452.4
ENSG00000143452	ENST00000322343; ENST00000361824; ENST00000368987; ENST00000368995; ENST00000442853; ENST00000470397; ENST00000476530; ENST00000486497	HORMAD1	protein_coding	HORMA domain containing 1 [Source:HGNC Symbol;Acc:HGNC:25245]	0.8409	0	0
ENSG00000163131	ENST00000368985; ENST00000448301; ENST00000472977; ENST00000480760; ENST00000483930; ENST00000607427	CTSS	protein_coding	cathepsin S [Source:HGNC Symbol;Acc:HGNC:2545]	152.2	126.7	144.8
ENSG00000143387	ENST00000271651; ENST00000443913; ENST00000480670	CTSK	protein_coding	cathepsin K [Source:HGNC Symbol;Acc:HGNC:2536]	68.96	67.94	84.83
ENSG00000143437	ENST00000354396; ENST00000358595; ENST00000468970; ENST00000471844; ENST00000478972; ENST00000497108; ENST00000504358; ENST00000505755; ENST00000505979; ENST00000510273; ENST00000512296; ENST00000515192	ARNT	protein_coding	aryl hydrocarbon receptor nuclear translocator [Source:HGNC Symbol;Acc:HGNC:700]	754.3	731.3	713.7
ENSG00000283324	ENST00000636087	AL355860.1	protein_coding		0	1.152	0
ENSG00000143379	ENST00000271640; ENST00000368962; ENST00000368963; ENST00000368964; ENST00000368969; ENST00000423081; ENST00000448029; ENST00000459773; ENST00000463774; ENST00000481219; ENST00000487584; ENST00000497314; ENST00000498193; ENST00000525956; ENST00000528749; ENST00000533529; ENST00000534805	SETDB1	protein_coding	SET domain bifurcated 1 [Source:HGNC Symbol;Acc:HGNC:10761]	579.4	615	569.8
ENSG00000143418	ENST00000271688; ENST00000345896; ENST00000361419; ENST00000368949; ENST00000368954; ENST00000421609; ENST00000457392; ENST00000460664; ENST00000482825; ENST00000558062; ENST00000559020; ENST00000559660; ENST00000560793; ENST00000561294	CERS2	protein_coding	ceramide synthase 2 [Source:HGNC Symbol;Acc:HGNC:14076]	3615	3485	3448
ENSG00000143412	ENST00000368947; ENST00000474997	ANXA9	protein_coding	annexin A9 [Source:HGNC Symbol;Acc:HGNC:547]	23.55	13.82	15.42
ENSG00000143409	ENST00000312210; ENST00000361738; ENST00000361936; ENST00000470877; ENST00000493834; ENST00000497067; ENST00000622754	MINDY1	protein_coding	MINDY lysine 48 deubiquitinase 1 [Source:HGNC Symbol;Acc:HGNC:25648]	571	542.4	577.5
ENSG00000143363	ENST00000271620; ENST00000368934; ENST00000368935; ENST00000368936; ENST00000368937; ENST00000431193; ENST00000450884; ENST00000462440; ENST00000467771; ENST00000475722	PRUNE1	protein_coding	prune exopolyphosphatase 1 [Source:HGNC Symbol;Acc:HGNC:13420]	310.3	266	307.6
ENSG00000163141	ENST00000295294; ENST00000361277; ENST00000368931; ENST00000392802; ENST00000485855; ENST00000491386	BNIPL	protein_coding	BCL2 interacting protein like [Source:HGNC Symbol;Acc:HGNC:16976]	11.77	17.27	12.85
ENSG00000143443	ENST00000368926; ENST00000465135; ENST00000473308	C1orf56	protein_coding	chromosome 1 open reading frame 56 [Source:HGNC Symbol;Acc:HGNC:26045]	82.41	99.04	79.69
ENSG00000197622	ENST00000357235; ENST00000439374; ENST00000470278; ENST00000483763; ENST00000491825; ENST00000492796; ENST00000540998	CDC42SE1	protein_coding	CDC42 small effector 1 [Source:HGNC Symbol;Acc:HGNC:17719]	2288	1976	2186
ENSG00000213190	ENST00000368921	MLLT11	protein_coding	myeloid/lymphoid or mixed-lineage leukemia; translocated to, 11 [Source:HGNC Symbol;Acc:HGNC:16997]	2910	2683	2769
ENSG00000143458	ENST00000368916; ENST00000368918; ENST00000462520; ENST00000467551; ENST00000486076; ENST00000489549	GABPB2	protein_coding	GA binding protein transcription factor beta subunit 2 [Source:HGNC Symbol;Acc:HGNC:28441]	261.5	246.4	248.5
ENSG00000143434	ENST00000341697; ENST00000368912; ENST00000368913; ENST00000368914; ENST00000464018; ENST00000479820; ENST00000485745; ENST00000489944; ENST00000613223; ENST00000621728	SEMA6C	protein_coding	semaphorin 6C [Source:HGNC Symbol;Acc:HGNC:10740]	92.5	93.28	80.54
ENSG00000163154	ENST00000368910	TNFAIP8L2	protein_coding	TNF alpha induced protein 8 like 2 [Source:HGNC Symbol;Acc:HGNC:26277]	0	0	0
ENSG00000163156	ENST00000368902; ENST00000368905; ENST00000459799; ENST00000461862; ENST00000471039; ENST00000497147; ENST00000602841	SCNM1	protein_coding	sodium channel modifier 1 [Source:HGNC Symbol;Acc:HGNC:23136]	328.8	291.4	307.6
ENSG00000163155	ENST00000368908; ENST00000440902	LYSMD1	protein_coding	LysM domain containing 1 [Source:HGNC Symbol;Acc:HGNC:32070]	185.8	145.1	155.1
ENSG00000163157	ENST00000295314; ENST00000441701; ENST00000463543; ENST00000466891; ENST00000488488; ENST00000601585	TMOD4	protein_coding	tropomodulin 4 [Source:HGNC Symbol;Acc:HGNC:11874]	7.568	8.061	6.855
ENSG00000163159	ENST00000354473; ENST00000368892; ENST00000463470; ENST00000471423; ENST00000491094; ENST00000496809; ENST00000640458	VPS72	protein_coding	vacuolar protein sorting 72 homolog [Source:HGNC Symbol;Acc:HGNC:11644]	587.8	576.9	565.5
ENSG00000143398	ENST00000349792; ENST00000368888; ENST00000368890; ENST00000409426; ENST00000418435; ENST00000424999; ENST00000441902; ENST00000447555; ENST00000454769; ENST00000460157; ENST00000461816; ENST00000464105; ENST00000468772; ENST00000481713; ENST00000486048; ENST00000486866; ENST00000489625	PIP5K1A	protein_coding	phosphatidylinositol-4-phosphate 5-kinase type 1 alpha [Source:HGNC Symbol;Acc:HGNC:8994]	1912	1931	1863
ENSG00000159352	ENST00000368881; ENST00000368884; ENST00000427779; ENST00000437736; ENST00000445776; ENST00000453615; ENST00000461434; ENST00000462970; ENST00000469786; ENST00000470396; ENST00000476855; ENST00000491857	PSMD4	protein_coding	proteasome 26S subunit, non-ATPase 4 [Source:HGNC Symbol;Acc:HGNC:9561]	2232	2220	2239
ENSG00000143373	ENST00000324048; ENST00000336715; ENST00000426871; ENST00000436614; ENST00000443959; ENST00000449313; ENST00000459919	ZNF687	protein_coding	zinc finger protein 687 [Source:HGNC Symbol;Acc:HGNC:29277]	867	877.5	861.1
ENSG00000143393	ENST00000368872; ENST00000368873; ENST00000368874; ENST00000368875; ENST00000430800; ENST00000438243; ENST00000446339; ENST00000455060; ENST00000460323; ENST00000469239; ENST00000489223; ENST00000489889; ENST00000529142	PI4KB	protein_coding	phosphatidylinositol 4-kinase beta [Source:HGNC Symbol;Acc:HGNC:8984]	2329	2288	2300
ENSG00000143390	ENST00000290524; ENST00000368870; ENST00000392746; ENST00000412774; ENST00000421986; ENST00000422595; ENST00000430227; ENST00000435314; ENST00000436271; ENST00000436637; ENST00000437327; ENST00000444392; ENST00000450506; ENST00000452456; ENST00000452671; ENST00000458484; ENST00000469513; ENST00000475144; ENST00000478564; ENST00000479681; ENST00000494217	RFX5	protein_coding	regulatory factor X5 [Source:HGNC Symbol;Acc:HGNC:9986]	1011	913.2	977.7
ENSG00000143416	ENST00000368868; ENST00000423070; ENST00000424475; ENST00000426705; ENST00000427867; ENST00000427977; ENST00000443708; ENST00000447402; ENST00000455397; ENST00000455839; ENST00000458566; ENST00000463664; ENST00000465273; ENST00000470345; ENST00000473693; ENST00000474352; ENST00000492643; ENST00000493560; ENST00000498494	SELENBP1	protein_coding	selenium binding protein 1 [Source:HGNC Symbol;Acc:HGNC:10719]	106.8	89.82	124.2
ENSG00000159377	ENST00000290541; ENST00000466425; ENST00000474100; ENST00000476467; ENST00000493673; ENST00000495288; ENST00000495805	PSMB4	protein_coding	proteasome subunit beta 4 [Source:HGNC Symbol;Acc:HGNC:9541]	4068	3980	4004
ENSG00000143442	ENST00000271715; ENST00000358476; ENST00000368863; ENST00000392723; ENST00000409503; ENST00000439756; ENST00000441516; ENST00000450842; ENST00000467287; ENST00000476128; ENST00000482678; ENST00000485040; ENST00000491586; ENST00000492528; ENST00000495253; ENST00000497787; ENST00000529669; ENST00000531094; ENST00000533351; ENST00000533461; ENST00000594456	POGZ	protein_coding	pogo transposable element derived with ZNF domain [Source:HGNC Symbol;Acc:HGNC:18801]	1098	1061	1070
ENSG00000143375	ENST00000271636; ENST00000416743; ENST00000427934; ENST00000464886; ENST00000467998; ENST00000473377; ENST00000502442; ENST00000505188	CGN	protein_coding	cingulin [Source:HGNC Symbol;Acc:HGNC:17429]	85.78	72.55	84.83
ENSG00000143367	ENST00000353024; ENST00000368848; ENST00000368849; ENST00000392712; ENST00000461859; ENST00000490156; ENST00000498606	TUFT1	protein_coding	tuftelin 1 [Source:HGNC Symbol;Acc:HGNC:12422]	272.5	225.7	235.6
ENSG00000143376	ENST00000368838; ENST00000368841; ENST00000368843; ENST00000458013; ENST00000482791	SNX27	protein_coding	sorting nexin family member 27 [Source:HGNC Symbol;Acc:HGNC:20073]	773.7	733.6	692.3
ENSG00000159409	ENST00000290583; ENST00000290585; ENST00000419910; ENST00000420342; ENST00000470688; ENST00000478829; ENST00000479893	CELF3	protein_coding	CUGBP Elav-like family member 3 [Source:HGNC Symbol;Acc:HGNC:11967]	0	0	0
ENSG00000178796	ENST00000326413; ENST00000426175; ENST00000427205; ENST00000451222; ENST00000451484; ENST00000479191	RIIAD1	protein_coding	regulatory subunit of type II PKA R-subunit (RIIa) domain containing 1 [Source:HGNC Symbol;Acc:HGNC:26686]	0	0	0
ENSG00000143436	ENST00000368829; ENST00000368830; ENST00000461182; ENST00000462783; ENST00000467306; ENST00000468006; ENST00000478926; ENST00000481777; ENST00000486707; ENST00000492684; ENST00000495867	MRPL9	protein_coding	mitochondrial ribosomal protein L9 [Source:HGNC Symbol;Acc:HGNC:14277]	560.9	532	517.5
ENSG00000143450	ENST00000321531; ENST00000400999; ENST00000453029; ENST00000479764; ENST00000577465; ENST00000582415; ENST00000627780; ENST00000635179; ENST00000635322; ENST00000635374; ENST00000639906	OAZ3	protein_coding	ornithine decarboxylase antizyme 3 [Source:HGNC Symbol;Acc:HGNC:8097]	11.77	4.606	15.42
ENSG00000182134	ENST00000368822; ENST00000368823; ENST00000368824; ENST00000368825; ENST00000368827; ENST00000440583; ENST00000458431; ENST00000463553; ENST00000484421; ENST00000486986; ENST00000494725; ENST00000525790; ENST00000526378; ENST00000526413; ENST00000530202	TDRKH	protein_coding	tudor and KH domain containing [Source:HGNC Symbol;Acc:HGNC:11713]	222.8	180.8	212.5
ENSG00000213171	ENST00000368820	LINGO4	protein_coding	leucine rich repeat and Ig domain containing 4 [Source:HGNC Symbol;Acc:HGNC:31814]	0	0	0
ENSG00000143365	ENST00000318247; ENST00000356728; ENST00000480719; ENST00000638901	RORC	protein_coding	RAR related orphan receptor C [Source:HGNC Symbol;Acc:HGNC:10260]	3.364	1.152	1.714
ENSG00000225556	ENST00000454109	C2CD4D	protein_coding	C2 calcium dependent domain containing 4D [Source:HGNC Symbol;Acc:HGNC:37210]	0	2.303	0.8568
ENSG00000196407	ENST00000368817; ENST00000453881	THEM5	protein_coding	thioesterase superfamily member 5 [Source:HGNC Symbol;Acc:HGNC:26755]	0	0	0
ENSG00000159445	ENST00000368814; ENST00000471464; ENST00000477437; ENST00000483207; ENST00000489410	THEM4	protein_coding	thioesterase superfamily member 4 [Source:HGNC Symbol;Acc:HGNC:17947]	152.2	123.2	137.1
ENSG00000197747	ENST00000368809; ENST00000368811; ENST00000478348; ENST00000478574	S100A10	protein_coding	S100 calcium binding protein A10 [Source:HGNC Symbol;Acc:HGNC:10487]	4554	4650	5014
ENSG00000163191	ENST00000271638; ENST00000478109	S100A11	protein_coding	S100 calcium binding protein A11 [Source:HGNC Symbol;Acc:HGNC:10488]	2918	2915	2814
ENSG00000182898	ENST00000368806	TCHHL1	protein_coding	trichohyalin like 1 [Source:HGNC Symbol;Acc:HGNC:31796]	0	0	0
ENSG00000159450	ENST00000368804; ENST00000614923	TCHH	protein_coding	trichohyalin [Source:HGNC Symbol;Acc:HGNC:11791]	3.364	3.455	2.571
ENSG00000215853	ENST00000316073	RPTN	protein_coding	repetin [Source:HGNC Symbol;Acc:HGNC:26809]	0	0	0
ENSG00000197915	ENST00000368801	HRNR	protein_coding	hornerin [Source:HGNC Symbol;Acc:HGNC:20846]	0	0	0
ENSG00000143631	ENST00000368799	FLG	protein_coding	filaggrin [Source:HGNC Symbol;Acc:HGNC:3748]	0.8409	0	0.8568
ENSG00000143520	ENST00000388718	FLG2	protein_coding	filaggrin family member 2 [Source:HGNC Symbol;Acc:HGNC:33276]	0	0	0
ENSG00000143536	ENST00000271835	CRNN	protein_coding	cornulin [Source:HGNC Symbol;Acc:HGNC:1230]	0	0	0
ENSG00000186207	ENST00000334269	LCE5A	protein_coding	late cornified envelope 5A [Source:HGNC Symbol;Acc:HGNC:16614]	0	1.152	0
ENSG00000169509	ENST00000368790	CRCT1	protein_coding	cysteine rich C-terminal 1 [Source:HGNC Symbol;Acc:HGNC:29875]	0	0	0
ENSG00000185966	ENST00000368789	LCE3E	protein_coding	late cornified envelope 3E [Source:HGNC Symbol;Acc:HGNC:29463]	0	0	0
ENSG00000163202	ENST00000368787	LCE3D	protein_coding	late cornified envelope 3D [Source:HGNC Symbol;Acc:HGNC:16615]	0	0	0
ENSG00000244057	ENST00000333881	LCE3C	protein_coding	late cornified envelope 3C [Source:HGNC Symbol;Acc:HGNC:16612]	0	0	0
ENSG00000187238	ENST00000335633	LCE3B	protein_coding	late cornified envelope 3B [Source:HGNC Symbol;Acc:HGNC:29462]	0	0	0
ENSG00000185962	ENST00000335674	LCE3A	protein_coding	late cornified envelope 3A [Source:HGNC Symbol;Acc:HGNC:29461]	0	0	0
ENSG00000187223	ENST00000368784	LCE2D	protein_coding	late cornified envelope 2D [Source:HGNC Symbol;Acc:HGNC:16518]	0	0	0
ENSG00000187180	ENST00000368783	LCE2C	protein_coding	late cornified envelope 2C [Source:HGNC Symbol;Acc:HGNC:29460]	0	0	0
ENSG00000159455	ENST00000368780	LCE2B	protein_coding	late cornified envelope 2B [Source:HGNC Symbol;Acc:HGNC:16610]	0	0	0
ENSG00000187173	ENST00000368779	LCE2A	protein_coding	late cornified envelope 2A [Source:HGNC Symbol;Acc:HGNC:29469]	0	0	0
ENSG00000187170	ENST00000335535; ENST00000368777	LCE4A	protein_coding	late cornified envelope 4A [Source:HGNC Symbol;Acc:HGNC:16613]	0	0	0
ENSG00000198854	ENST00000368775	C1orf68	protein_coding	chromosome 1 open reading frame 68 [Source:HGNC Symbol;Acc:HGNC:29468]	0	0	0
ENSG00000203786	ENST00000606109	KPRP	protein_coding	keratinocyte proline rich protein [Source:HGNC Symbol;Acc:HGNC:31823]	0	0	0.8568
ENSG00000240386	ENST00000334371	LCE1F	protein_coding	late cornified envelope 1F [Source:HGNC Symbol;Acc:HGNC:29467]	0	0	0
ENSG00000186226	ENST00000368770; ENST00000368771; ENST00000619588	LCE1E	protein_coding	late cornified envelope 1E [Source:HGNC Symbol;Acc:HGNC:29466]	0	0	0
ENSG00000172155	ENST00000326233	LCE1D	protein_coding	late cornified envelope 1D [Source:HGNC Symbol;Acc:HGNC:29465]	0	0	0
ENSG00000197084	ENST00000606576; ENST00000607093	LCE1C	protein_coding	late cornified envelope 1C [Source:HGNC Symbol;Acc:HGNC:29464]	0	0	0
ENSG00000196734	ENST00000360090	LCE1B	protein_coding	late cornified envelope 1B [Source:HGNC Symbol;Acc:HGNC:16611]	0	0	0
ENSG00000186844	ENST00000335123	LCE1A	protein_coding	late cornified envelope 1A [Source:HGNC Symbol;Acc:HGNC:29459]	0	0	0
ENSG00000235942	ENST00000431011	LCE6A	protein_coding	late cornified envelope 6A [Source:HGNC Symbol;Acc:HGNC:31824]	0	0	0
ENSG00000163206	ENST00000368765	SMCP	protein_coding	sperm mitochondria associated cysteine rich protein [Source:HGNC Symbol;Acc:HGNC:6962]	0	0	0
ENSG00000163207	ENST00000368764	IVL	protein_coding	involucrin [Source:HGNC Symbol;Acc:HGNC:6187]	0	0	0
ENSG00000283227	ENST00000636302	SPRR5	protein_coding	small proline rich protein 5 [Source:HGNC Symbol;Acc:HGNC:53428]	0	0	0
ENSG00000184148	ENST00000328051	SPRR4	protein_coding	small proline rich protein 4 [Source:HGNC Symbol;Acc:HGNC:23173]	0	0	0
ENSG00000169474	ENST00000368762	SPRR1A	protein_coding	small proline rich protein 1A [Source:HGNC Symbol;Acc:HGNC:11259]	0	0	0
ENSG00000163209	ENST00000295367; ENST00000331860; ENST00000443178; ENST00000495845	SPRR3	protein_coding	small proline rich protein 3 [Source:HGNC Symbol;Acc:HGNC:11268]	0	0	0
ENSG00000169469	ENST00000307098	SPRR1B	protein_coding	small proline rich protein 1B [Source:HGNC Symbol;Acc:HGNC:11260]	0	0	0
ENSG00000163216	ENST00000360379; ENST00000368756; ENST00000368757; ENST00000368758	SPRR2D	protein_coding	small proline rich protein 2D [Source:HGNC Symbol;Acc:HGNC:11264]	0	0	0
ENSG00000241794	ENST00000392653	SPRR2A	protein_coding	small proline rich protein 2A [Source:HGNC Symbol;Acc:HGNC:11261]	0	0	0
ENSG00000196805	ENST00000368755	SPRR2B	protein_coding	small proline rich protein 2B [Source:HGNC Symbol;Acc:HGNC:11262]	0	0	0
ENSG00000203785	ENST00000368750; ENST00000368751	SPRR2E	protein_coding	small proline rich protein 2E [Source:HGNC Symbol;Acc:HGNC:11265]	0	0	0
ENSG00000244094	ENST00000468739	SPRR2F	protein_coding	small proline rich protein 2F [Source:HGNC Symbol;Acc:HGNC:11266]	0	0	0
ENSG00000159516	ENST00000368748	SPRR2G	protein_coding	small proline rich protein 2G [Source:HGNC Symbol;Acc:HGNC:11267]	0	0	0
ENSG00000203784	ENST00000368747	LELP1	protein_coding	late cornified envelope like proline rich 1 [Source:HGNC Symbol;Acc:HGNC:32046]	0	0	0
ENSG00000203783	ENST00000368744	PRR9	protein_coding	proline rich 9 [Source:HGNC Symbol;Acc:HGNC:32057]	0	0	0
ENSG00000203782	ENST00000368742	LOR	protein_coding	loricrin [Source:HGNC Symbol;Acc:HGNC:6663]	0	0	0
ENSG00000159527	ENST00000290722	PGLYRP3	protein_coding	peptidoglycan recognition protein 3 [Source:HGNC Symbol;Acc:HGNC:30014]	0	0	0
ENSG00000163218	ENST00000359650; ENST00000368739; ENST00000490266	PGLYRP4	protein_coding	peptidoglycan recognition protein 4 [Source:HGNC Symbol;Acc:HGNC:30015]	0	0	0
ENSG00000163220	ENST00000368738	S100A9	protein_coding	S100 calcium binding protein A9 [Source:HGNC Symbol;Acc:HGNC:10499]	0	1.152	0
ENSG00000163221	ENST00000368737	S100A12	protein_coding	S100 calcium binding protein A12 [Source:HGNC Symbol;Acc:HGNC:10489]	0	0	0
ENSG00000143546	ENST00000368732; ENST00000368733; ENST00000477801	S100A8	protein_coding	S100 calcium binding protein A8 [Source:HGNC Symbol;Acc:HGNC:10498]	0	1.152	0
ENSG00000184330	ENST00000329256; ENST00000368728; ENST00000368729	S100A7A	protein_coding	S100 calcium binding protein A7A [Source:HGNC Symbol;Acc:HGNC:21657]	0	0	0
ENSG00000197364	ENST00000368725	S100A7L2	protein_coding	S100 calcium binding protein A7 like 2 [Source:HGNC Symbol;Acc:HGNC:21655]	0	0	0
ENSG00000143556	ENST00000368722; ENST00000368723	S100A7	protein_coding	S100 calcium binding protein A7 [Source:HGNC Symbol;Acc:HGNC:10497]	0	0	0
ENSG00000197956	ENST00000368719; ENST00000368720; ENST00000462776; ENST00000462951; ENST00000496817	S100A6	protein_coding	S100 calcium binding protein A6 [Source:HGNC Symbol;Acc:HGNC:10496]	16280	17380	18200
ENSG00000196420	ENST00000368717; ENST00000368718	S100A5	protein_coding	S100 calcium binding protein A5 [Source:HGNC Symbol;Acc:HGNC:10495]	0	0	0
ENSG00000196154	ENST00000354332; ENST00000368714; ENST00000368715; ENST00000368716; ENST00000468373; ENST00000481009	S100A4	protein_coding	S100 calcium binding protein A4 [Source:HGNC Symbol;Acc:HGNC:10494]	103.4	141.6	95.97
ENSG00000188015	ENST00000368712; ENST00000368713	S100A3	protein_coding	S100 calcium binding protein A3 [Source:HGNC Symbol;Acc:HGNC:10493]	32.8	41.46	30.85
ENSG00000196754	ENST00000368707; ENST00000368708; ENST00000368709; ENST00000368710; ENST00000487430; ENST00000497140	S100A2	protein_coding	S100 calcium binding protein A2 [Source:HGNC Symbol;Acc:HGNC:10492]	149.7	145.1	146.5
ENSG00000188643	ENST00000368703; ENST00000368704; ENST00000368705; ENST00000368706; ENST00000474991	S100A16	protein_coding	S100 calcium binding protein A16 [Source:HGNC Symbol;Acc:HGNC:20441]	2743	2828	2811
ENSG00000189334	ENST00000344616; ENST00000368700; ENST00000368701; ENST00000368702; ENST00000469571; ENST00000476873	S100A14	protein_coding	S100 calcium binding protein A14 [Source:HGNC Symbol;Acc:HGNC:18901]	2.523	1.152	2.571
ENSG00000189171	ENST00000339556; ENST00000392622; ENST00000392623; ENST00000440685; ENST00000476133; ENST00000491177	S100A13	protein_coding	S100 calcium binding protein A13 [Source:HGNC Symbol;Acc:HGNC:10490]	853.5	781.9	920.2
ENSG00000160678	ENST00000292169; ENST00000368696; ENST00000368698; ENST00000436839; ENST00000469893	S100A1	protein_coding	S100 calcium binding protein A1 [Source:HGNC Symbol;Acc:HGNC:10486]	37.84	47.22	42.84
ENSG00000160679	ENST00000368686; ENST00000368687; ENST00000368690; ENST00000368694; ENST00000403433; ENST00000495554; ENST00000614256	CHTOP	protein_coding	chromatin target of PRMT1 [Source:HGNC Symbol;Acc:HGNC:24511]	1750	1719	1757
ENSG00000143553	ENST00000368685; ENST00000462880; ENST00000474959; ENST00000478558	SNAPIN	protein_coding	SNAP associated protein [Source:HGNC Symbol;Acc:HGNC:17145]	716.5	723.2	711.2
ENSG00000143621	ENST00000361891; ENST00000368681; ENST00000368684; ENST00000480213; ENST00000615950	ILF2	protein_coding	interleukin enhancer binding factor 2 [Source:HGNC Symbol;Acc:HGNC:6037]	2635	2443	2480
ENSG00000169418	ENST00000368677; ENST00000368680; ENST00000413826	NPR1	protein_coding	natriuretic peptide receptor 1 [Source:HGNC Symbol;Acc:HGNC:7943]	0.8409	0	3.427
ENSG00000143624	ENST00000318967; ENST00000368669; ENST00000368670; ENST00000435409; ENST00000476843; ENST00000480659; ENST00000481797; ENST00000491790; ENST00000503133; ENST00000512605; ENST00000624515	INTS3	protein_coding	integrator complex subunit 3 [Source:HGNC Symbol;Acc:HGNC:26153]	1878	1517	1697
ENSG00000279767	ENST00000623024	AL513523.10	protein_coding		0.8409	0	1.714
ENSG00000143554	ENST00000271857; ENST00000368659; ENST00000368660; ENST00000368661; ENST00000458027; ENST00000461269; ENST00000468044; ENST00000468403; ENST00000483574; ENST00000484014; ENST00000524676; ENST00000531251; ENST00000532853; ENST00000624995	SLC27A3	protein_coding	solute carrier family 27 member 3 [Source:HGNC Symbol;Acc:HGNC:10997]	238.8	244.1	266.5
ENSG00000143614	ENST00000368655; ENST00000634401; ENST00000634408; ENST00000634544; ENST00000634564; ENST00000634645; ENST00000634791; ENST00000636008; ENST00000636014; ENST00000637331; ENST00000637918; ENST00000638051	GATAD2B	protein_coding	GATA zinc finger domain containing 2B [Source:HGNC Symbol;Acc:HGNC:30778]	623.1	611.5	662.3
ENSG00000198837	ENST00000361217; ENST00000368646; ENST00000462423; ENST00000464048; ENST00000472932; ENST00000474386; ENST00000477746; ENST00000480340; ENST00000483561; ENST00000485359; ENST00000492898; ENST00000494683; ENST00000531748	DENND4B	protein_coding	DENN domain containing 4B [Source:HGNC Symbol;Acc:HGNC:29044]	1139	1247	1236
ENSG00000160741	ENST00000303569; ENST00000368630; ENST00000368633; ENST00000461638; ENST00000467860; ENST00000476883; ENST00000487235; ENST00000492073; ENST00000493909; ENST00000524997	CRTC2	protein_coding	CREB regulated transcription coactivator 2 [Source:HGNC Symbol;Acc:HGNC:27301]	677.8	647.2	646.1
ENSG00000143570	ENST00000310483; ENST00000356205; ENST00000368621; ENST00000368623; ENST00000413622; ENST00000417348; ENST00000429040; ENST00000461071; ENST00000537590; ENST00000617697; ENST00000621013	SLC39A1	protein_coding	solute carrier family 39 member 1 [Source:HGNC Symbol;Acc:HGNC:12876]	2856	2995	2875
ENSG00000143578	ENST00000271889; ENST00000368600; ENST00000368601; ENST00000368603; ENST00000368607; ENST00000431292; ENST00000449724; ENST00000461688; ENST00000468845; ENST00000473340; ENST00000477617; ENST00000479010; ENST00000492729	CREB3L4	protein_coding	cAMP responsive element binding protein 3 like 4 [Source:HGNC Symbol;Acc:HGNC:18854]	103.4	69.1	88.25
ENSG00000143543	ENST00000271843; ENST00000356648; ENST00000368589; ENST00000428469; ENST00000461365; ENST00000471173	JTB	protein_coding	jumping translocation breakpoint [Source:HGNC Symbol;Acc:HGNC:6201]	1404	1747	1684
ENSG00000143545	ENST00000368575; ENST00000462680; ENST00000484297; ENST00000495720; ENST00000614713	RAB13	protein_coding	RAB13, member RAS oncogene family [Source:HGNC Symbol;Acc:HGNC:9762]	1470	1332	1275
ENSG00000177954	ENST00000368567; ENST00000392558; ENST00000477151; ENST00000493224	RPS27	protein_coding	ribosomal protein S27 [Source:HGNC Symbol;Acc:HGNC:10416]	6223	5954	6536
ENSG00000143552	ENST00000271854; ENST00000368553; ENST00000368559	NUP210L	protein_coding	nucleoporin 210 like [Source:HGNC Symbol;Acc:HGNC:29915]	0	0	0
ENSG00000143549	ENST00000271850; ENST00000302206; ENST00000312970; ENST00000323144; ENST00000328159; ENST00000330188; ENST00000341372; ENST00000341485; ENST00000368527; ENST00000368530; ENST00000368531; ENST00000368533; ENST00000368545; ENST00000466010; ENST00000469717; ENST00000473036; ENST00000504663; ENST00000505010; ENST00000509409; ENST00000509601; ENST00000513769; ENST00000515609; ENST00000611659	TPM3	protein_coding	tropomyosin 3 [Source:HGNC Symbol;Acc:HGNC:12012]	4567	4413	4338
ENSG00000163263	ENST00000368525	C1orf189	protein_coding	chromosome 1 open reading frame 189 [Source:HGNC Symbol;Acc:HGNC:32305]	0.8409	0	0
ENSG00000143612	ENST00000350592; ENST00000362076; ENST00000368516; ENST00000368518; ENST00000368519; ENST00000368521; ENST00000470180; ENST00000483282; ENST00000493814; ENST00000640799	C1orf43	protein_coding	chromosome 1 open reading frame 43 [Source:HGNC Symbol;Acc:HGNC:29876]	3444	3448	3202
ENSG00000143569	ENST00000271877; ENST00000343815; ENST00000361546; ENST00000368504; ENST00000412596; ENST00000428595; ENST00000428931; ENST00000433615; ENST00000437652; ENST00000441890; ENST00000456325; ENST00000465855; ENST00000466173; ENST00000475373; ENST00000484696; ENST00000484819; ENST00000489076; ENST00000493867; ENST00000495676; ENST00000613315	UBAP2L	protein_coding	ubiquitin associated protein 2 like [Source:HGNC Symbol;Acc:HGNC:29877]	3431	3207	3276
ENSG00000143575	ENST00000328703; ENST00000435087; ENST00000447768; ENST00000457918; ENST00000459914; ENST00000471326; ENST00000477780; ENST00000483970; ENST00000492550; ENST00000531435; ENST00000532105	HAX1	protein_coding	HCLS1 associated protein X-1 [Source:HGNC Symbol;Acc:HGNC:16915]	812.3	778.5	764.3
ENSG00000143595	ENST00000324978; ENST00000355197; ENST00000484864	AQP10	protein_coding	aquaporin 10 [Source:HGNC Symbol;Acc:HGNC:16029]	0	0	1.714
ENSG00000143515	ENST00000368487; ENST00000368489; ENST00000368490; ENST00000426445; ENST00000505882; ENST00000514107	ATP8B2	protein_coding	ATPase phospholipid transporting 8B2 [Source:HGNC Symbol;Acc:HGNC:13534]	627.3	655.3	642.6
ENSG00000160712	ENST00000344086; ENST00000368485; ENST00000476006; ENST00000502679; ENST00000507256; ENST00000512471; ENST00000515190; ENST00000622330	IL6R	protein_coding	interleukin 6 receptor [Source:HGNC Symbol;Acc:HGNC:6019]	164	152	141.4
ENSG00000169291	ENST00000304760; ENST00000486773; ENST00000555188	SHE	protein_coding	Src homology 2 domain containing E [Source:HGNC Symbol;Acc:HGNC:27004]	0	0	0.8568
ENSG00000163239	ENST00000368480; ENST00000368482; ENST00000462871; ENST00000468714; ENST00000479937	TDRD10	protein_coding	tudor domain containing 10 [Source:HGNC Symbol;Acc:HGNC:25316]	1.682	0	0
ENSG00000160714	ENST00000292211; ENST00000467683; ENST00000474181; ENST00000476612; ENST00000483639; ENST00000491572; ENST00000497453	UBE2Q1	protein_coding	ubiquitin conjugating enzyme E2 Q1 [Source:HGNC Symbol;Acc:HGNC:15698]	1443	1468	1457
ENSG00000160716	ENST00000368476; ENST00000635876; ENST00000636034; ENST00000636695; ENST00000637900	CHRNB2	protein_coding	cholinergic receptor nicotinic beta 2 subunit [Source:HGNC Symbol;Acc:HGNC:1962]	2.523	1.152	0.8568
ENSG00000160710	ENST00000368471; ENST00000368474; ENST00000463920; ENST00000471068; ENST00000492630; ENST00000494866; ENST00000526905; ENST00000529168; ENST00000530954; ENST00000534279	ADAR	protein_coding	adenosine deaminase, RNA specific [Source:HGNC Symbol;Acc:HGNC:225]	4627	4763	4833
ENSG00000143603	ENST00000271915; ENST00000358505; ENST00000361147; ENST00000515643; ENST00000618040	KCNN3	protein_coding	potassium calcium-activated channel subfamily N member 3 [Source:HGNC Symbol;Acc:HGNC:6292]	11.77	5.758	11.14
ENSG00000163344	ENST00000368467	PMVK	protein_coding	phosphomevalonate kinase [Source:HGNC Symbol;Acc:HGNC:9141]	535.7	604.6	604.9
ENSG00000163346	ENST00000368460; ENST00000368463; ENST00000368465; ENST00000490230; ENST00000493133; ENST00000498553	PBXIP1	protein_coding	PBX homeobox interacting protein 1 [Source:HGNC Symbol;Acc:HGNC:21199]	2347	2422	2181
ENSG00000163348	ENST00000368456; ENST00000368457; ENST00000483463	PYGO2	protein_coding	pygopus family PHD finger 2 [Source:HGNC Symbol;Acc:HGNC:30257]	1953	1991	1960
ENSG00000160691	ENST00000366442; ENST00000368445; ENST00000368449; ENST00000368450; ENST00000368453; ENST00000412170; ENST00000414115; ENST00000444179; ENST00000444664; ENST00000448116; ENST00000490667	SHC1	protein_coding	SHC adaptor protein 1 [Source:HGNC Symbol;Acc:HGNC:10840]	6040	5606	5981
ENSG00000173207	ENST00000308987; ENST00000368436; ENST00000368439; ENST00000471245; ENST00000473344; ENST00000474215; ENST00000477676	CKS1B	protein_coding	CDC28 protein kinase regulatory subunit 1B [Source:HGNC Symbol;Acc:HGNC:19083]	412.1	388.1	359
ENSG00000160688	ENST00000292180; ENST00000295530; ENST00000315144; ENST00000368428; ENST00000368431; ENST00000368432; ENST00000368433; ENST00000477609; ENST00000481758; ENST00000487371; ENST00000489992; ENST00000492620	FLAD1	protein_coding	flavin adenine dinucleotide synthetase 1 [Source:HGNC Symbol;Acc:HGNC:24671]	537.4	514.8	495.3
ENSG00000163352	ENST00000368427; ENST00000392487	LENEP	protein_coding	lens epithelial protein [Source:HGNC Symbol;Acc:HGNC:14429]	0	0	0
ENSG00000160685	ENST00000292176; ENST00000368426; ENST00000417934; ENST00000461530; ENST00000483226; ENST00000487542; ENST00000535420	ZBTB7B	protein_coding	zinc finger and BTB domain containing 7B [Source:HGNC Symbol;Acc:HGNC:18668]	1155	1399	1188
ENSG00000163354	ENST00000368423; ENST00000368424; ENST00000467991; ENST00000485982; ENST00000498036	DCST2	protein_coding	DC-STAMP domain containing 2 [Source:HGNC Symbol;Acc:HGNC:26562]	4.205	3.455	4.284
ENSG00000163357	ENST00000295542; ENST00000368419; ENST00000368420; ENST00000423025; ENST00000525273	DCST1	protein_coding	DC-STAMP domain containing 1 [Source:HGNC Symbol;Acc:HGNC:26539]	2.523	0	0.8568
ENSG00000143537	ENST00000271836; ENST00000355956; ENST00000356955; ENST00000359280; ENST00000360674; ENST00000368412; ENST00000368413; ENST00000447332; ENST00000449910; ENST00000461234; ENST00000461564; ENST00000462116; ENST00000464824; ENST00000468053; ENST00000470779; ENST00000472434; ENST00000473905; ENST00000474709; ENST00000477533; ENST00000480331; ENST00000485346; ENST00000487956; ENST00000498481; ENST0000…	ADAM15	protein_coding	ADAM metallopeptidase domain 15 [Source:HGNC Symbol;Acc:HGNC:193]	4727	5205	4727
ENSG00000243364	ENST00000359751; ENST00000368409; ENST00000427683	EFNA4	protein_coding	ephrin A4 [Source:HGNC Symbol;Acc:HGNC:3224]	100.9	105.9	112.2
ENSG00000251246	ENST00000505139	AL691442.1	protein_coding		63.07	94.43	68.55
ENSG00000143590	ENST00000368408; ENST00000470294; ENST00000498667	EFNA3	protein_coding	ephrin A3 [Source:HGNC Symbol;Acc:HGNC:3223]	128.7	127.8	123.4
ENSG00000169242	ENST00000368406; ENST00000368407; ENST00000469878; ENST00000474413; ENST00000497282	EFNA1	protein_coding	ephrin A1 [Source:HGNC Symbol;Acc:HGNC:3221]	347.3	377.7	317
ENSG00000169241	ENST00000303343; ENST00000368401; ENST00000368404; ENST00000368405; ENST00000465546; ENST00000475824; ENST00000479579; ENST00000484027; ENST00000484157; ENST00000488609; ENST00000490276; ENST00000490770; ENST00000506037; ENST00000622581	SLC50A1	protein_coding	solute carrier family 50 member 1 [Source:HGNC Symbol;Acc:HGNC:30657]	336.4	269.5	283.6
ENSG00000179085	ENST00000341298; ENST00000368399; ENST00000368400	DPM3	protein_coding	dolichyl-phosphate mannosyltransferase subunit 3 [Source:HGNC Symbol;Acc:HGNC:3007]	364.1	540.1	435.3
ENSG00000163463	ENST00000295682; ENST00000461136; ENST00000463527; ENST00000471891; ENST00000482246; ENST00000487350; ENST00000490672; ENST00000491084; ENST00000492892; ENST00000497317	KRTCAP2	protein_coding	keratinocyte associated protein 2 [Source:HGNC Symbol;Acc:HGNC:28942]	1226	1232	1299
ENSG00000273088	ENST00000473363	AL713999.1	protein_coding		1159	1197	1231
ENSG00000163462	ENST00000334634; ENST00000368382; ENST00000368383; ENST00000368385; ENST00000392451; ENST00000464760; ENST00000468878; ENST00000474430; ENST00000543729; ENST00000545012; ENST00000611379	TRIM46	protein_coding	tripartite motif containing 46 [Source:HGNC Symbol;Acc:HGNC:19019]	135.4	137	148.2
ENSG00000185499	ENST00000337604; ENST00000338684; ENST00000342482; ENST00000343256; ENST00000368389; ENST00000368390; ENST00000368392; ENST00000368393; ENST00000368396; ENST00000368398; ENST00000438413; ENST00000457295; ENST00000462215; ENST00000462317; ENST00000466913; ENST00000467134; ENST00000468978; ENST00000471283; ENST00000485118; ENST00000498431; ENST00000610359; ENST00000610468; ENST00000611571; ENST0000…	MUC1	protein_coding	mucin 1, cell surface associated [Source:HGNC Symbol;Acc:HGNC:7508]	338.1	344.3	365.9
ENSG00000169231	ENST00000368378; ENST00000428962; ENST00000457183; ENST00000460050; ENST00000465596; ENST00000469769; ENST00000486260; ENST00000496332; ENST00000498500; ENST00000541576; ENST00000541990	THBS3	protein_coding	thrombospondin 3 [Source:HGNC Symbol;Acc:HGNC:11787]	1099	1041	928
ENSG00000173171	ENST00000316721; ENST00000368376; ENST00000424959; ENST00000481771; ENST00000495492; ENST00000495589; ENST00000609421	MTX1	protein_coding	metaxin 1 [Source:HGNC Symbol;Acc:HGNC:7504]	259.8	285.6	290.5
ENSG00000177628	ENST00000327247; ENST00000368373; ENST00000427500; ENST00000428024; ENST00000460156; ENST00000464536; ENST00000467918; ENST00000470104; ENST00000473570; ENST00000478472; ENST00000484489; ENST00000491081; ENST00000493842; ENST00000497670	GBA	protein_coding	glucosylceramidase beta [Source:HGNC Symbol;Acc:HGNC:4177]	2194	2128	2179
ENSG00000160767	ENST00000350210; ENST00000361361; ENST00000368366; ENST00000368368; ENST00000472550; ENST00000481822; ENST00000487649; ENST00000491082; ENST00000497941; ENST00000621094	FAM189B	protein_coding	family with sequence similarity 189 member B [Source:HGNC Symbol;Acc:HGNC:1233]	467.6	522.8	551.8
ENSG00000116521	ENST00000302631; ENST00000355379; ENST00000462151; ENST00000465312; ENST00000472397; ENST00000478737; ENST00000480219; ENST00000490999; ENST00000497470	SCAMP3	protein_coding	secretory carrier membrane protein 3 [Source:HGNC Symbol;Acc:HGNC:10565]	1763	1908	1876
ENSG00000176444	ENST00000355560; ENST00000361168; ENST00000368361; ENST00000471047; ENST00000476983; ENST00000484699; ENST00000497188	CLK2	protein_coding	CDC like kinase 2 [Source:HGNC Symbol;Acc:HGNC:2069]	799.7	704.8	760.9
ENSG00000143630	ENST00000368358; ENST00000467204; ENST00000492035; ENST00000496230	HCN3	protein_coding	hyperpolarization activated cyclic nucleotide gated potassium channel 3 [Source:HGNC Symbol;Acc:HGNC:19183]	69.8	78.31	69.4
ENSG00000143627	ENST00000342741; ENST00000392414; ENST00000434082	PKLR	protein_coding	pyruvate kinase, liver and RBC [Source:HGNC Symbol;Acc:HGNC:9020]	0	1.152	0
ENSG00000160752	ENST00000356657; ENST00000368356; ENST00000447866; ENST00000461507; ENST00000465559; ENST00000467076; ENST00000468479; ENST00000470171; ENST00000471117; ENST00000474345; ENST00000477057; ENST00000487002; ENST00000489003; ENST00000489324; ENST00000490140; ENST00000491013; ENST00000492244; ENST00000492887; ENST00000495308; ENST00000611010; ENST00000612683	FDPS	protein_coding	farnesyl diphosphate synthase [Source:HGNC Symbol;Acc:HGNC:3631]	1493	1448	1516
ENSG00000160753	ENST00000292254; ENST00000368347; ENST00000368349; ENST00000368352; ENST00000368354; ENST00000462780; ENST00000467820; ENST00000468764; ENST00000471876; ENST00000473331; ENST00000479924; ENST00000485924; ENST00000489860; ENST00000490373; ENST00000492536; ENST00000497930	RUSC1	protein_coding	RUN and SH3 domain containing 1 [Source:HGNC Symbol;Acc:HGNC:17153]	785.4	808.4	856
ENSG00000116539	ENST00000368346; ENST00000392403; ENST00000477427; ENST00000478837; ENST00000492987; ENST00000548566; ENST00000548830	ASH1L	protein_coding	ASH1 like histone lysine methyltransferase [Source:HGNC Symbol;Acc:HGNC:19088]	1293	1388	1495
ENSG00000125459	ENST00000245564; ENST00000368341; ENST00000460199; ENST00000462250; ENST00000465137; ENST00000466815; ENST00000471209; ENST00000473327; ENST00000475253; ENST00000478756; ENST00000482284; ENST00000483734; ENST00000483832; ENST00000488901; ENST00000490642; ENST00000490743; ENST00000491308; ENST00000494995	MSTO1	protein_coding	misato 1, mitochondrial distribution and morphology regulator [Source:HGNC Symbol;Acc:HGNC:29678]	463.4	433	416.4
ENSG00000163374	ENST00000295566; ENST00000311573; ENST00000347088; ENST00000354691; ENST00000355499; ENST00000359205; ENST00000361140; ENST00000361831; ENST00000368330; ENST00000368339; ENST00000368340; ENST00000404643; ENST00000405763; ENST00000407221; ENST00000436865; ENST00000442834; ENST00000443231; ENST00000454523; ENST00000466366; ENST00000476027; ENST00000476093; ENST00000477470; ENST00000488784; ENST0000…	YY1AP1	protein_coding	YY1 associated protein 1 [Source:HGNC Symbol;Acc:HGNC:30935]	1141	1076	1092
ENSG00000132676	ENST00000343043; ENST00000368336; ENST00000421487; ENST00000461479; ENST00000462002; ENST00000462978; ENST00000463295; ENST00000463575; ENST00000465375; ENST00000466384; ENST00000470830; ENST00000471214; ENST00000471523; ENST00000471642; ENST00000475056; ENST00000476444; ENST00000477394; ENST00000479076; ENST00000479151; ENST00000490249; ENST00000491777; ENST00000496863; ENST00000497433; ENST0000…	DAP3	protein_coding	death associated protein 3 [Source:HGNC Symbol;Acc:HGNC:2673]	1637	1461	1585
ENSG00000116580	ENST00000271883; ENST00000361040; ENST00000368331; ENST00000437809; ENST00000460075; ENST00000466224; ENST00000467009; ENST00000468867; ENST00000471341; ENST00000473267; ENST00000482386; ENST00000483032; ENST00000488251; ENST00000490801; ENST00000496021; ENST00000497369; ENST00000615926; ENST00000620426; ENST00000622608	GON4L	protein_coding	gon-4 like [Source:HGNC Symbol;Acc:HGNC:25973]	744.2	722.1	825.1
ENSG00000132718	ENST00000368324	SYT11	protein_coding	synaptotagmin 11 [Source:HGNC Symbol;Acc:HGNC:19239]	5903	5705	5533
ENSG00000143622	ENST00000368322; ENST00000368323; ENST00000461050; ENST00000462687; ENST00000539040; ENST00000609492	RIT1	protein_coding	Ras like without CAAX 1 [Source:HGNC Symbol;Acc:HGNC:10023]	1052	969.6	1017
ENSG00000132680	ENST00000368319; ENST00000368320; ENST00000368321; ENST00000465953; ENST00000466520; ENST00000466713; ENST00000478002; ENST00000482337; ENST00000483237; ENST00000491599	KIAA0907	protein_coding	KIAA0907 [Source:HGNC Symbol;Acc:HGNC:29145]	872	733.6	820
ENSG00000173080	ENST00000368318	RXFP4	protein_coding	relaxin/insulin like family peptide receptor 4 [Source:HGNC Symbol;Acc:HGNC:14666]	0	0	0
ENSG00000116584	ENST00000313667; ENST00000313695; ENST00000361247; ENST00000368315; ENST00000423422; ENST00000462460; ENST00000465079; ENST00000470541; ENST00000470874; ENST00000470975; ENST00000471589; ENST00000474428; ENST00000476273; ENST00000477754; ENST00000487755; ENST00000495070; ENST00000497907; ENST00000608543; ENST00000609126; ENST00000609707	ARHGEF2	protein_coding	Rho/Rac guanine nucleotide exchange factor 2 [Source:HGNC Symbol;Acc:HGNC:682]	863.6	898.2	881.7
ENSG00000163479	ENST00000295702; ENST00000368311; ENST00000466905; ENST00000467041; ENST00000472467; ENST00000472898; ENST00000473699; ENST00000474377; ENST00000480176; ENST00000480567; ENST00000484320; ENST00000488179; ENST00000496742; ENST00000526212; ENST00000529008; ENST00000531790; ENST00000531917; ENST00000532074	SSR2	protein_coding	signal sequence receptor subunit 2 [Source:HGNC Symbol;Acc:HGNC:11324]	4332	3983	4066
ENSG00000160803	ENST00000368309; ENST00000459954; ENST00000472638	UBQLN4	protein_coding	ubiquilin 4 [Source:HGNC Symbol;Acc:HGNC:1237]	560.9	634.5	623.8
ENSG00000116586	ENST00000368302; ENST00000368304; ENST00000368305; ENST00000463371; ENST00000487106; ENST00000489664	LAMTOR2	protein_coding	late endosomal/lysosomal adaptor, MAPK and MTOR activator 2 [Source:HGNC Symbol;Acc:HGNC:29796]	661.8	718.6	707.8
ENSG00000132698	ENST00000361084; ENST00000463614; ENST00000473336; ENST00000487325; ENST00000497968	RAB25	protein_coding	RAB25, member RAS oncogene family [Source:HGNC Symbol;Acc:HGNC:18238]	0	0	0.8568
ENSG00000254726	ENST00000442784; ENST00000532414	MEX3A	protein_coding	mex-3 RNA binding family member A [Source:HGNC Symbol;Acc:HGNC:33482]	71.48	78.31	78.83
ENSG00000160789	ENST00000347559; ENST00000361308; ENST00000368297; ENST00000368298; ENST00000368299; ENST00000368300; ENST00000368301; ENST00000448611; ENST00000459904; ENST00000469565; ENST00000470199; ENST00000470835; ENST00000473598; ENST00000478063; ENST00000495341; ENST00000496738; ENST00000498722; ENST00000502357; ENST00000502751; ENST00000504687; ENST00000506981; ENST00000508500; ENST00000515459; ENST0000…	LMNA	protein_coding	lamin A/C [Source:HGNC Symbol;Acc:HGNC:6636]	5802	7529	6842
ENSG00000196189	ENST00000355014; ENST00000368282; ENST00000368284; ENST00000368285; ENST00000368286; ENST00000414683; ENST00000435124; ENST00000438830; ENST00000462892; ENST00000466698; ENST00000469065; ENST00000470306; ENST00000484155; ENST00000485575; ENST00000487358; ENST00000633494	SEMA4A	protein_coding	semaphorin 4A [Source:HGNC Symbol;Acc:HGNC:10729]	13.45	17.27	12
ENSG00000160785	ENST00000359511; ENST00000423538; ENST00000468973; ENST00000469537; ENST00000482737	SLC25A44	protein_coding	solute carrier family 25 member 44 [Source:HGNC Symbol;Acc:HGNC:29036]	1076	1041	970.8
ENSG00000260238	ENST00000320139; ENST00000368276; ENST00000490491; ENST00000567140	PMF1-BGLAP	protein_coding	PMF1-BGLAP readthrough [Source:HGNC Symbol;Acc:HGNC:42953]	404.5	408.8	418.1
ENSG00000160783	ENST00000368273; ENST00000368277; ENST00000368279; ENST00000466489; ENST00000497069; ENST00000606952	PMF1	protein_coding	polyamine modulated factor 1 [Source:HGNC Symbol;Acc:HGNC:9112]	650	671.4	659.8
ENSG00000242252	ENST00000368272; ENST00000471413	BGLAP	protein_coding	bone gamma-carboxyglutamate protein [Source:HGNC Symbol;Acc:HGNC:1043]	46.25	61.03	35.13
ENSG00000160781	ENST00000292291; ENST00000335852; ENST00000340183; ENST00000356983; ENST00000368270; ENST00000468632; ENST00000470198; ENST00000475507; ENST00000480773; ENST00000491107; ENST00000492619; ENST00000540423; ENST00000612424; ENST00000613336; ENST00000623241	PAQR6	protein_coding	progestin and adipoQ receptor family member 6 [Source:HGNC Symbol;Acc:HGNC:30132]	189.2	179.6	171.4
ENSG00000198952	ENST00000361813; ENST00000468993; ENST00000473643; ENST00000476954; ENST00000489907	SMG5	protein_coding	SMG5, nonsense mediated mRNA decay factor [Source:HGNC Symbol;Acc:HGNC:24644]	2592	2592	2724
ENSG00000163472	ENST00000295694; ENST00000357501; ENST00000405535; ENST00000456810; ENST00000463670; ENST00000485135; ENST00000495881	TMEM79	protein_coding	transmembrane protein 79 [Source:HGNC Symbol;Acc:HGNC:28196]	125.3	114	119.1
ENSG00000198715	ENST00000362007; ENST00000368264; ENST00000461597; ENST00000472870; ENST00000476177; ENST00000479084; ENST00000480968; ENST00000481050; ENST00000482579; ENST00000484214; ENST00000497831; ENST00000497955; ENST00000612353; ENST00000614643; ENST00000622703	GLMP	protein_coding	glycosylated lysosomal membrane protein [Source:HGNC Symbol;Acc:HGNC:29436]	1032	976.6	993.9
ENSG00000189030	ENST00000339922	VHLL	protein_coding	VHL like [Source:HGNC Symbol;Acc:HGNC:30666]	0	0	0
ENSG00000163468	ENST00000295688; ENST00000368256; ENST00000368258; ENST00000368259; ENST00000368261; ENST00000368262; ENST00000413555; ENST00000415548; ENST00000446905; ENST00000463132; ENST00000472765; ENST00000478640; ENST00000489870; ENST00000490221; ENST00000496684; ENST00000533194	CCT3	protein_coding	chaperonin containing TCP1 subunit 3 [Source:HGNC Symbol;Acc:HGNC:1616]	3378	3239	3343
ENSG00000163467	ENST00000368251; ENST00000368252; ENST00000368253; ENST00000368254; ENST00000368255; ENST00000466306; ENST00000470342; ENST00000481479	TSACC	protein_coding	TSSK6 activating cochaperone [Source:HGNC Symbol;Acc:HGNC:30636]	0	0	0.8568
ENSG00000132677	ENST00000451864; ENST00000467375; ENST00000494874; ENST00000537040; ENST00000612897; ENST00000613460; ENST00000618120; ENST00000620376; ENST00000622297	RHBG	protein_coding	Rh family B glycoprotein (gene/pseudogene) [Source:HGNC Symbol;Acc:HGNC:14572]	0	0	0
ENSG00000125462	ENST00000310027; ENST00000357975; ENST00000368242; ENST00000368243; ENST00000400991; ENST00000462458; ENST00000463309; ENST00000464203; ENST00000464238; ENST00000465270; ENST00000465570; ENST00000469813; ENST00000471156; ENST00000476966; ENST00000482932; ENST00000484428; ENST00000486517; ENST00000488498; ENST00000489877; ENST00000489918; ENST00000492750; ENST00000495000; ENST00000497822; ENST0000…	C1orf61	protein_coding	chromosome 1 open reading frame 61 [Source:HGNC Symbol;Acc:HGNC:30780]	0.8409	0	0.8568
ENSG00000116604	ENST00000348159; ENST00000360595; ENST00000368240; ENST00000464356; ENST00000475587; ENST00000489057; ENST00000493077	MEF2D	protein_coding	myocyte enhancer factor 2D [Source:HGNC Symbol;Acc:HGNC:6997]	828.3	923.6	824.3
ENSG00000183856	ENST00000361170; ENST00000476565; ENST00000491900; ENST00000498755	IQGAP3	protein_coding	IQ motif containing GTPase activating protein 3 [Source:HGNC Symbol;Acc:HGNC:20669]	1618	1463	1674
ENSG00000187862	ENST00000368236; ENST00000368237; ENST00000413282; ENST00000462049; ENST00000478081; ENST00000495690	TTC24	protein_coding	tetratricopeptide repeat domain 24 [Source:HGNC Symbol;Acc:HGNC:32348]	0	0	0
ENSG00000163382	ENST00000368233; ENST00000368234; ENST00000368235; ENST00000467374; ENST00000488840	NAXE	protein_coding	NAD(P)HX epimerase [Source:HGNC Symbol;Acc:HGNC:18453]	1289	1305	1307
ENSG00000160818	ENST00000368232; ENST00000415314; ENST00000438976; ENST00000463513; ENST00000473910; ENST00000474904; ENST00000494414; ENST00000497287; ENST00000498641; ENST00000498756; ENST00000506832; ENST00000525375; ENST00000527691; ENST00000529520; ENST00000531129; ENST00000531900	GPATCH4	protein_coding	G-patch domain containing 4 [Source:HGNC Symbol;Acc:HGNC:25982]	258.2	239.5	305.9
ENSG00000132702	ENST00000255039; ENST00000456112; ENST00000482204; ENST00000487988; ENST00000494218	HAPLN2	protein_coding	hyaluronan and proteoglycan link protein 2 [Source:HGNC Symbol;Acc:HGNC:17410]	0.8409	1.152	0
ENSG00000132692	ENST00000329117; ENST00000361588; ENST00000424639; ENST00000441358; ENST00000457777; ENST00000479949; ENST00000491823; ENST00000496038	BCAN	protein_coding	brevican [Source:HGNC Symbol;Acc:HGNC:23059]	0	0	3.427
ENSG00000132688	ENST00000368223	NES	protein_coding	nestin [Source:HGNC Symbol;Acc:HGNC:7756]	8144	8518	8017
ENSG00000143320	ENST00000368220; ENST00000368221; ENST00000368222; ENST00000621784	CRABP2	protein_coding	cellular retinoic acid binding protein 2 [Source:HGNC Symbol;Acc:HGNC:2339]	46.25	44.91	32.56
ENSG00000143319	ENST00000313146; ENST00000368219; ENST00000469074; ENST00000470713; ENST00000472824; ENST00000496538	ISG20L2	protein_coding	interferon stimulated exonuclease gene 20 like 2 [Source:HGNC Symbol;Acc:HGNC:25745]	646.7	628.8	578.4
ENSG00000143303	ENST00000368216; ENST00000368218; ENST00000462397; ENST00000476229; ENST00000481920; ENST00000484742; ENST00000497515; ENST00000517871; ENST00000519086; ENST00000522237; ENST00000524343	RRNAD1	protein_coding	ribosomal RNA adenine dimethylase domain containing 1 [Source:HGNC Symbol;Acc:HGNC:24273]	626.5	576.9	533
ENSG00000143314	ENST00000361531; ENST00000368211; ENST00000412846; ENST00000420938; ENST00000434558; ENST00000478899	MRPL24	protein_coding	mitochondrial ribosomal protein L24 [Source:HGNC Symbol;Acc:HGNC:14037]	688.7	749.7	730
ENSG00000143321	ENST00000357325; ENST00000368206; ENST00000368209; ENST00000465180; ENST00000469145; ENST00000471377; ENST00000477306; ENST00000482651; ENST00000495212; ENST00000537739	HDGF	protein_coding	heparin binding growth factor [Source:HGNC Symbol;Acc:HGNC:4856]	4573	4267	4400
ENSG00000143294	ENST00000271526; ENST00000454659; ENST00000459707; ENST00000469071; ENST00000473387; ENST00000491853; ENST00000526188	PRCC	protein_coding	papillary renal cell carcinoma (translocation-associated) [Source:HGNC Symbol;Acc:HGNC:9343]	989.8	1092	1083
ENSG00000027869	ENST00000368198; ENST00000368199; ENST00000392306; ENST00000468744; ENST00000486350; ENST00000495306	SH2D2A	protein_coding	SH2 domain containing 2A [Source:HGNC Symbol;Acc:HGNC:10821]	0	0	0
ENSG00000198400	ENST00000358660; ENST00000368196; ENST00000392302; ENST00000489021; ENST00000497019; ENST00000524377; ENST00000530298; ENST00000531606; ENST00000533630; ENST00000534682	NTRK1	protein_coding	neurotrophic receptor tyrosine kinase 1 [Source:HGNC Symbol;Acc:HGNC:8031]	0.8409	1.152	0.8568
ENSG00000027644	ENST00000368195	INSRR	protein_coding	insulin receptor related receptor [Source:HGNC Symbol;Acc:HGNC:6093]	0	0	0
ENSG00000187800	ENST00000292357; ENST00000338302; ENST00000444016; ENST00000455314; ENST00000465101; ENST00000469390; ENST00000482505	PEAR1	protein_coding	platelet endothelial aggregation receptor 1 [Source:HGNC Symbol;Acc:HGNC:33631]	4.205	3.455	4.284
ENSG00000160838	ENST00000337428; ENST00000472465; ENST00000476550; ENST00000490146	LRRC71	protein_coding	leucine rich repeat containing 71 [Source:HGNC Symbol;Acc:HGNC:26556]	0.8409	0	0
ENSG00000132694	ENST00000361409; ENST00000368194; ENST00000461678; ENST00000483682; ENST00000486670; ENST00000487682; ENST00000492592	ARHGEF11	protein_coding	Rho guanine nucleotide exchange factor 11 [Source:HGNC Symbol;Acc:HGNC:14580]	1021	1049	1021
ENSG00000253831	ENST00000454449	ETV3L	protein_coding	ETS variant 3 like [Source:HGNC Symbol;Acc:HGNC:33834]	0	0	0
ENSG00000117036	ENST00000326786; ENST00000368192; ENST00000460850	ETV3	protein_coding	ETS variant 3 [Source:HGNC Symbol;Acc:HGNC:3492]	409.5	422.6	440.4
ENSG00000143297	ENST00000361835; ENST00000368189; ENST00000368190; ENST00000461387; ENST00000462218; ENST00000481082; ENST00000483875; ENST00000497286	FCRL5	protein_coding	Fc receptor like 5 [Source:HGNC Symbol;Acc:HGNC:18508]	0	0	0
ENSG00000163518	ENST00000271532; ENST00000448509; ENST00000479869	FCRL4	protein_coding	Fc receptor like 4 [Source:HGNC Symbol;Acc:HGNC:18507]	0	0	0
ENSG00000160856	ENST00000368184; ENST00000368186; ENST00000457799; ENST00000468507; ENST00000473231; ENST00000477837; ENST00000478179; ENST00000480682; ENST00000485028; ENST00000492769; ENST00000494724; ENST00000496769	FCRL3	protein_coding	Fc receptor like 3 [Source:HGNC Symbol;Acc:HGNC:18506]	0	0	0
ENSG00000132704	ENST00000361516; ENST00000368178; ENST00000368181; ENST00000462774; ENST00000469986	FCRL2	protein_coding	Fc receptor like 2 [Source:HGNC Symbol;Acc:HGNC:14875]	0	0	0
ENSG00000163534	ENST00000358292; ENST00000368175; ENST00000368176; ENST00000463001; ENST00000480310; ENST00000489998; ENST00000491942; ENST00000495126	FCRL1	protein_coding	Fc receptor like 1 [Source:HGNC Symbol;Acc:HGNC:18509]	0	0	0
ENSG00000073754	ENST00000368174; ENST00000484609	CD5L	protein_coding	CD5 molecule like [Source:HGNC Symbol;Acc:HGNC:1690]	0	0	0
ENSG00000183853	ENST00000359209; ENST00000360089; ENST00000368172; ENST00000368173	KIRREL	protein_coding	kin of IRRE like (Drosophila) [Source:HGNC Symbol;Acc:HGNC:15734]	6557	6588	6547
ENSG00000158473	ENST00000368171	CD1D	protein_coding	CD1d molecule [Source:HGNC Symbol;Acc:HGNC:1637]	1.682	3.455	5.141
ENSG00000158477	ENST00000289429	CD1A	protein_coding	CD1a molecule [Source:HGNC Symbol;Acc:HGNC:1634]	0	0	0
ENSG00000158481	ENST00000368170; ENST00000443761	CD1C	protein_coding	CD1c molecule [Source:HGNC Symbol;Acc:HGNC:1636]	0	0	0
ENSG00000158485	ENST00000368168; ENST00000451207	CD1B	protein_coding	CD1b molecule [Source:HGNC Symbol;Acc:HGNC:1635]	0	0	0
ENSG00000158488	ENST00000368154; ENST00000368155; ENST00000368156; ENST00000368157; ENST00000368160; ENST00000368161; ENST00000368162; ENST00000368163; ENST00000368164; ENST00000368165; ENST00000368166; ENST00000368167; ENST00000444681; ENST00000452291; ENST00000464822	CD1E	protein_coding	CD1e molecule [Source:HGNC Symbol;Acc:HGNC:1638]	0	0	0
ENSG00000186306	ENST00000334438	OR10T2	protein_coding	olfactory receptor family 10 subfamily T member 2 [Source:HGNC Symbol;Acc:HGNC:14816]	0	0	0
ENSG00000180708	ENST00000314902	OR10K2	protein_coding	olfactory receptor family 10 subfamily K member 2 [Source:HGNC Symbol;Acc:HGNC:14826]	0	0	0
ENSG00000173285	ENST00000289451	OR10K1	protein_coding	olfactory receptor family 10 subfamily K member 1 [Source:HGNC Symbol;Acc:HGNC:14693]	0	0	0
ENSG00000198965	ENST00000368152	OR10R2	protein_coding	olfactory receptor family 10 subfamily R member 2 [Source:HGNC Symbol;Acc:HGNC:14820]	0	0	0
ENSG00000197532	ENST00000302617	OR6Y1	protein_coding	olfactory receptor family 6 subfamily Y member 1 [Source:HGNC Symbol;Acc:HGNC:14823]	0	0	0
ENSG00000186440	ENST00000334632	OR6P1	protein_coding	olfactory receptor family 6 subfamily P member 1 [Source:HGNC Symbol;Acc:HGNC:15036]	0	0	0
ENSG00000279111	ENST00000623167	OR10X1	protein_coding	olfactory receptor family 10 subfamily X member 1 (gene/pseudogene) [Source:HGNC Symbol;Acc:HGNC:14995]	0	0	0
ENSG00000198967	ENST00000361284	OR10Z1	protein_coding	olfactory receptor family 10 subfamily Z member 1 [Source:HGNC Symbol;Acc:HGNC:14996]	0	0	0
ENSG00000163554	ENST00000368147; ENST00000461624; ENST00000465741; ENST00000467387; ENST00000481212; ENST00000484520; ENST00000485680; ENST00000492934; ENST00000498708	SPTA1	protein_coding	spectrin alpha, erythrocytic 1 [Source:HGNC Symbol;Acc:HGNC:11272]	0	0	0
ENSG00000196171	ENST00000359610	OR6K2	protein_coding	olfactory receptor family 6 subfamily K member 2 [Source:HGNC Symbol;Acc:HGNC:15029]	0	0	0
ENSG00000203757	ENST00000368145; ENST00000368146	OR6K3	protein_coding	olfactory receptor family 6 subfamily K member 3 [Source:HGNC Symbol;Acc:HGNC:15030]	0	0	0
ENSG00000180433	ENST00000368144	OR6K6	protein_coding	olfactory receptor family 6 subfamily K member 6 [Source:HGNC Symbol;Acc:HGNC:15033]	0	0	0
ENSG00000197403	ENST00000335094	OR6N1	protein_coding	olfactory receptor family 6 subfamily N member 1 [Source:HGNC Symbol;Acc:HGNC:15034]	0	0	0
ENSG00000188340	ENST00000339258	OR6N2	protein_coding	olfactory receptor family 6 subfamily N member 2 [Source:HGNC Symbol;Acc:HGNC:15035]	0	0	0
ENSG00000163563	ENST00000368141; ENST00000438394; ENST00000491210	MNDA	protein_coding	myeloid cell nuclear differentiation antigen [Source:HGNC Symbol;Acc:HGNC:7183]	0	0	0
ENSG00000163564	ENST00000368135; ENST00000368138; ENST00000368140; ENST00000392252; ENST00000392254; ENST00000458222; ENST00000485134	PYHIN1	protein_coding	pyrin and HIN domain family member 1 [Source:HGNC Symbol;Acc:HGNC:28894]	0	0	0
ENSG00000163565	ENST00000295809; ENST00000340979; ENST00000359709; ENST00000368131; ENST00000368132; ENST00000426592; ENST00000447473; ENST00000448393; ENST00000474473; ENST00000483916; ENST00000493884; ENST00000562225; ENST00000566111; ENST00000567661	IFI16	protein_coding	interferon gamma inducible protein 16 [Source:HGNC Symbol;Acc:HGNC:5395]	1406	1309	1479
ENSG00000163568	ENST00000368129; ENST00000368130; ENST00000411768; ENST00000481829	AIM2	protein_coding	absent in melanoma 2 [Source:HGNC Symbol;Acc:HGNC:357]	0	0	0
ENSG00000162706	ENST00000368124; ENST00000368125; ENST00000416746	CADM3	protein_coding	cell adhesion molecule 3 [Source:HGNC Symbol;Acc:HGNC:17601]	0	2.303	0
ENSG00000213088	ENST00000368121; ENST00000368122; ENST00000435307; ENST00000537147	ACKR1	protein_coding	atypical chemokine receptor 1 (Duffy blood group) [Source:HGNC Symbol;Acc:HGNC:4035]	0	0	0
ENSG00000179639	ENST00000368114; ENST00000368115	FCER1A	protein_coding	Fc fragment of IgE receptor Ia [Source:HGNC Symbol;Acc:HGNC:3609]	0	0	0
ENSG00000196266	ENST00000332217	OR10J3	protein_coding	olfactory receptor family 10 subfamily J member 3 [Source:HGNC Symbol;Acc:HGNC:14992]	0	0	0
ENSG00000249730	ENST00000504970	OR10J4	protein_coding	olfactory receptor family 10 subfamily J member 4 (gene/pseudogene) [Source:HGNC Symbol;Acc:HGNC:15408]	0	0	0
ENSG00000196184	ENST00000423932	OR10J1	protein_coding	olfactory receptor family 10 subfamily J member 1 [Source:HGNC Symbol;Acc:HGNC:8175]	0	0	0
ENSG00000184155	ENST00000334857	OR10J5	protein_coding	olfactory receptor family 10 subfamily J member 5 [Source:HGNC Symbol;Acc:HGNC:14993]	0	0	0
ENSG00000132703	ENST00000255040	APCS	protein_coding	amyloid P component, serum [Source:HGNC Symbol;Acc:HGNC:584]	0	0	0
ENSG00000132693	ENST00000255030; ENST00000368110; ENST00000368111; ENST00000368112; ENST00000437342; ENST00000473196; ENST00000489317	CRP	protein_coding	C-reactive protein [Source:HGNC Symbol;Acc:HGNC:2367]	0	0	0
ENSG00000158716	ENST00000368107; ENST00000368108; ENST00000368109	DUSP23	protein_coding	dual specificity phosphatase 23 [Source:HGNC Symbol;Acc:HGNC:21480]	0	1.152	0
ENSG00000181036	ENST00000321935; ENST00000339348; ENST00000368106; ENST00000392235; ENST00000536257; ENST00000540741; ENST00000541729	FCRL6	protein_coding	Fc receptor like 6 [Source:HGNC Symbol;Acc:HGNC:31910]	0	0	0
ENSG00000158714	ENST00000289707; ENST00000368104; ENST00000471286; ENST00000497141	SLAMF8	protein_coding	SLAM family member 8 [Source:HGNC Symbol;Acc:HGNC:21391]	0	0	0.8568
ENSG00000188004	ENST00000368102; ENST00000491974; ENST00000621242	C1orf204	protein_coding	chromosome 1 open reading frame 204 [Source:HGNC Symbol;Acc:HGNC:27647]	40.36	39.15	62.55
ENSG00000243284	ENST00000368100	VSIG8	protein_coding	V-set and immunoglobulin domain containing 8 [Source:HGNC Symbol;Acc:HGNC:32063]	4.205	5.758	8.568
ENSG00000256029	ENST00000536764; ENST00000536779; ENST00000537167; ENST00000543372; ENST00000544342	AL590560.1	protein_coding		0.8409	3.455	3.427
ENSG00000213085	ENST00000368099; ENST00000426543; ENST00000475911; ENST00000476696; ENST00000479861; ENST00000479940	CFAP45	protein_coding	cilia and flagella associated protein 45 [Source:HGNC Symbol;Acc:HGNC:17229]	9.25	9.213	17.99
ENSG00000279430	ENST00000623350	AL590560.3	protein_coding		0	1.152	0
ENSG00000158710	ENST00000320307; ENST00000368096; ENST00000368097; ENST00000397334; ENST00000478033	TAGLN2	protein_coding	transgelin 2 [Source:HGNC Symbol;Acc:HGNC:11554]	12570	12920	12180
ENSG00000085552	ENST00000361509; ENST00000368094; ENST00000476102; ENST00000493195; ENST00000496645; ENST00000611023	IGSF9	protein_coding	immunoglobulin superfamily member 9 [Source:HGNC Symbol;Acc:HGNC:18132]	4.205	2.303	5.998
ENSG00000162723	ENST00000368092; ENST00000368093; ENST00000466773; ENST00000489098	SLAMF9	protein_coding	SLAM family member 9 [Source:HGNC Symbol;Acc:HGNC:18430]	6.727	12.67	5.998
ENSG00000177807	ENST00000368089; ENST00000509700; ENST00000636689; ENST00000637644; ENST00000638728; ENST00000638840; ENST00000638868; ENST00000639408; ENST00000640017; ENST00000640914	KCNJ10	protein_coding	potassium voltage-gated channel subfamily J member 10 [Source:HGNC Symbol;Acc:HGNC:6256]	20.18	17.27	19.71
ENSG00000143315	ENST00000368090	PIGM	protein_coding	phosphatidylinositol glycan anchor biosynthesis class M [Source:HGNC Symbol;Acc:HGNC:18858]	444	450.3	404.4
ENSG00000162728	ENST00000368088	KCNJ9	protein_coding	potassium voltage-gated channel subfamily J member 9 [Source:HGNC Symbol;Acc:HGNC:6270]	0	0	0
ENSG00000162729	ENST00000314485; ENST00000368086; ENST00000448417; ENST00000460351; ENST00000614243	IGSF8	protein_coding	immunoglobulin superfamily member 8 [Source:HGNC Symbol;Acc:HGNC:17813]	1554	2038	1616
ENSG00000018625	ENST00000361216; ENST00000392233; ENST00000447527; ENST00000459972; ENST00000463989; ENST00000468587; ENST00000472488; ENST00000478587	ATP1A2	protein_coding	ATPase Na+/K+ transporting subunit alpha 2 [Source:HGNC Symbol;Acc:HGNC:800]	3.364	1.152	2.571
ENSG00000132681	ENST00000368081; ENST00000418334; ENST00000466526; ENST00000469023; ENST00000470705; ENST00000477338	ATP1A4	protein_coding	ATPase Na+/K+ transporting subunit alpha 4 [Source:HGNC Symbol;Acc:HGNC:14073]	0	0	0
ENSG00000143318	ENST00000368078; ENST00000467691; ENST00000481081	CASQ1	protein_coding	calsequestrin 1 [Source:HGNC Symbol;Acc:HGNC:1512]	3.364	12.67	3.427
ENSG00000162734	ENST00000360472; ENST00000368076; ENST00000368077; ENST00000488858	PEA15	protein_coding	phosphoprotein enriched in astrocytes 15 [Source:HGNC Symbol;Acc:HGNC:8822]	10560	10240	10170
ENSG00000132716	ENST00000326837; ENST00000368073; ENST00000368074; ENST00000407642; ENST00000419626; ENST00000440682; ENST00000447377; ENST00000461888; ENST00000466253; ENST00000473382; ENST00000475733; ENST00000476033; ENST00000477163; ENST00000481831; ENST00000490368; ENST00000495887; ENST00000497354; ENST00000610139	DCAF8	protein_coding	DDB1 and CUL4 associated factor 8 [Source:HGNC Symbol;Acc:HGNC:24891]	2170	1886	2103
ENSG00000258465	ENST00000485079; ENST00000556710	AL139011.2	protein_coding		1731	1503	1593
ENSG00000162735	ENST00000368072; ENST00000392220; ENST00000462644; ENST00000467711; ENST00000472750; ENST00000495624; ENST00000524939; ENST00000532508; ENST00000532516; ENST00000532643; ENST00000533104; ENST00000533699	PEX19	protein_coding	peroxisomal biogenesis factor 19 [Source:HGNC Symbol;Acc:HGNC:9713]	1462	1400	1414
ENSG00000122218	ENST00000241704; ENST00000368069; ENST00000481040; ENST00000481522; ENST00000541366; ENST00000545266; ENST00000545284	COPA	protein_coding	coatomer protein complex subunit alpha [Source:HGNC Symbol;Acc:HGNC:2230]	3809	3974	3887
ENSG00000162736	ENST00000294785; ENST00000368063; ENST00000421914; ENST00000424645; ENST00000424754; ENST00000435149; ENST00000437169; ENST00000438008; ENST00000459963; ENST00000465223; ENST00000467837; ENST00000469159; ENST00000491332; ENST00000491390	NCSTN	protein_coding	nicastrin [Source:HGNC Symbol;Acc:HGNC:17091]	5572	5391	5360
ENSG00000171786	ENST00000302101	NHLH1	protein_coding	nescient helix-loop-helix 1 [Source:HGNC Symbol;Acc:HGNC:7817]	1.682	2.303	3.427
ENSG00000162738	ENST00000368061; ENST00000483408	VANGL2	protein_coding	VANGL planar cell polarity protein 2 [Source:HGNC Symbol;Acc:HGNC:15511]	5.887	6.91	5.141
ENSG00000162739	ENST00000368055; ENST00000368057; ENST00000368059	SLAMF6	protein_coding	SLAM family member 6 [Source:HGNC Symbol;Acc:HGNC:21392]	0	0	0
ENSG00000066294	ENST00000311224; ENST00000360056; ENST00000368047; ENST00000368048; ENST00000368051; ENST00000368054; ENST00000466767; ENST00000534968	CD84	protein_coding	CD84 molecule [Source:HGNC Symbol;Acc:HGNC:1704]	0	0	0
ENSG00000117090	ENST00000235739; ENST00000302035; ENST00000494463; ENST00000538290	SLAMF1	protein_coding	signaling lymphocytic activation molecule family member 1 [Source:HGNC Symbol;Acc:HGNC:10903]	0	0	0
ENSG00000117091	ENST00000368045; ENST00000368046; ENST00000613788	CD48	protein_coding	CD48 molecule [Source:HGNC Symbol;Acc:HGNC:1683]	0	0	0
ENSG00000026751	ENST00000359331; ENST00000368042; ENST00000368043; ENST00000441662; ENST00000444090; ENST00000458104; ENST00000458602; ENST00000484221; ENST00000488819; ENST00000495334; ENST00000621377	SLAMF7	protein_coding	SLAM family member 7 [Source:HGNC Symbol;Acc:HGNC:21394]	0	0	0
ENSG00000122224	ENST00000263285; ENST00000368035; ENST00000368037; ENST00000368039; ENST00000392203; ENST00000471816; ENST00000474998; ENST00000479663; ENST00000480837; ENST00000485624; ENST00000490902	LY9	protein_coding	lymphocyte antigen 9 [Source:HGNC Symbol;Acc:HGNC:6730]	0	0	0
ENSG00000122223	ENST00000322302; ENST00000368033; ENST00000368034; ENST00000481677; ENST00000492063	CD244	protein_coding	CD244 molecule [Source:HGNC Symbol;Acc:HGNC:18171]	0	0	0
ENSG00000179914	ENST00000326245; ENST00000464077; ENST00000487531	ITLN1	protein_coding	intelectin 1 [Source:HGNC Symbol;Acc:HGNC:18259]	0	0	0
ENSG00000158764	ENST00000368029; ENST00000490489; ENST00000494442	ITLN2	protein_coding	intelectin 2 [Source:HGNC Symbol;Acc:HGNC:20599]	0	0	0
ENSG00000158769	ENST00000335772; ENST00000368026; ENST00000472573; ENST00000537746; ENST00000602966; ENST00000621309	F11R	protein_coding	F11 receptor [Source:HGNC Symbol;Acc:HGNC:14685]	502	419.2	460.1
ENSG00000270149	ENST00000289779; ENST00000470694	AL591806.3	protein_coding		319.6	279.8	324.7
ENSG00000215845	ENST00000318289; ENST00000368023; ENST00000368024; ENST00000423014; ENST00000462952; ENST00000466967; ENST00000486084	TSTD1	protein_coding	thiosulfate sulfurtransferase like domain containing 1 [Source:HGNC Symbol;Acc:HGNC:35410]	164.8	152	165.4
ENSG00000158773	ENST00000368019; ENST00000368020; ENST00000368021; ENST00000472217; ENST00000473969; ENST00000491629; ENST00000496363; ENST00000528768; ENST00000529476; ENST00000531842; ENST00000534633	USF1	protein_coding	upstream transcription factor 1 [Source:HGNC Symbol;Acc:HGNC:12593]	628.2	573.5	599.8
ENSG00000186517	ENST00000368013; ENST00000368015; ENST00000368016; ENST00000368018; ENST00000461003; ENST00000471492; ENST00000490279	ARHGAP30	protein_coding	Rho GTPase activating protein 30 [Source:HGNC Symbol;Acc:HGNC:27414]	0.8409	0	3.427
ENSG00000143217	ENST00000368012; ENST00000486694	NECTIN4	protein_coding	nectin cell adhesion molecule 4 [Source:HGNC Symbol;Acc:HGNC:19688]	0.8409	3.455	0.8568
ENSG00000162755	ENST00000368011; ENST00000392191; ENST00000392192; ENST00000469647; ENST00000471613; ENST00000475934; ENST00000490724; ENST00000494418	KLHDC9	protein_coding	kelch domain containing 9 [Source:HGNC Symbol;Acc:HGNC:28489]	28.59	36.85	41.99
ENSG00000143256	ENST00000368010; ENST00000468311	PFDN2	protein_coding	prefoldin subunit 2 [Source:HGNC Symbol;Acc:HGNC:8867]	509.6	514.8	532.1
ENSG00000158793	ENST00000368007; ENST00000368008; ENST00000368009; ENST00000392190; ENST00000461376; ENST00000473918; ENST00000477684; ENST00000478277; ENST00000479266; ENST00000479728; ENST00000485594; ENST00000486962; ENST00000491497; ENST00000492411; ENST00000496768; ENST00000496861	NIT1	protein_coding	nitrilase 1 [Source:HGNC Symbol;Acc:HGNC:7828]	512.1	512.5	478.1
ENSG00000158796	ENST00000368005; ENST00000368006; ENST00000458050; ENST00000463227; ENST00000464113; ENST00000472996; ENST00000473679; ENST00000486041; ENST00000489249; ENST00000490843; ENST00000496632; ENST00000545495	DEDD	protein_coding	death effector domain containing [Source:HGNC Symbol;Acc:HGNC:2755]	693.8	673.7	723.2
ENSG00000143222	ENST00000368003; ENST00000463735; ENST00000467540; ENST00000473766; ENST00000482672; ENST00000483191	UFC1	protein_coding	ubiquitin-fold modifier conjugating enzyme 1 [Source:HGNC Symbol;Acc:HGNC:26941]	1187	1187	1223
ENSG00000143258	ENST00000289865; ENST00000368001; ENST00000368002; ENST00000479344; ENST00000482385; ENST00000485277; ENST00000486299; ENST00000487163; ENST00000492950; ENST00000493054	USP21	protein_coding	ubiquitin specific peptidase 21 [Source:HGNC Symbol;Acc:HGNC:12620]	505.4	487.1	462.7
ENSG00000143224	ENST00000352210; ENST00000367999; ENST00000460611; ENST00000462866; ENST00000462977; ENST00000466452; ENST00000468968; ENST00000470607; ENST00000479246; ENST00000490768; ENST00000494216; ENST00000495483; ENST00000497522; ENST00000535223; ENST00000537523; ENST00000537829; ENST00000539753; ENST00000541818; ENST00000544598	PPOX	protein_coding	protoporphyrinogen oxidase [Source:HGNC Symbol;Acc:HGNC:9280]	328	339.7	371
ENSG00000158850	ENST00000319769; ENST00000367998; ENST00000460415; ENST00000465740; ENST00000466504; ENST00000467863; ENST00000470882; ENST00000482288; ENST00000486938; ENST00000487004; ENST00000493164; ENST00000496313; ENST00000622395	B4GALT3	protein_coding	beta-1,4-galactosyltransferase 3 [Source:HGNC Symbol;Acc:HGNC:926]	1190	1206	1145
ENSG00000158859	ENST00000367995; ENST00000367996; ENST00000478394	ADAMTS4	protein_coding	ADAM metallopeptidase with thrombospondin type 1 motif 4 [Source:HGNC Symbol;Acc:HGNC:220]	88.3	67.94	71.97
ENSG00000158864	ENST00000367993; ENST00000392179; ENST00000465923; ENST00000467295; ENST00000468828; ENST00000473321; ENST00000475570; ENST00000478866; ENST00000479948; ENST00000480762; ENST00000483804; ENST00000492153; ENST00000493849; ENST00000496133; ENST00000496553	NDUFS2	protein_coding	NADH:ubiquinone oxidoreductase core subunit S2 [Source:HGNC Symbol;Acc:HGNC:7708]	1549	1554	1485
ENSG00000158869	ENST00000289902; ENST00000367992; ENST00000490414	FCER1G	protein_coding	Fc fragment of IgE receptor Ig [Source:HGNC Symbol;Acc:HGNC:3611]	2.523	2.303	1.714
ENSG00000158874	ENST00000367990; ENST00000463273; ENST00000463812; ENST00000464492; ENST00000468465; ENST00000469730; ENST00000470459; ENST00000481413; ENST00000481511; ENST00000491350	APOA2	protein_coding	apolipoprotein A2 [Source:HGNC Symbol;Acc:HGNC:601]	0	0	0
ENSG00000158882	ENST00000367987; ENST00000367988; ENST00000465512; ENST00000468803; ENST00000470426; ENST00000474486; ENST00000475793; ENST00000492482; ENST00000545897	TOMM40L	protein_coding	translocase of outer mitochondrial membrane 40 like [Source:HGNC Symbol;Acc:HGNC:25756]	321.2	319	328.2
ENSG00000143257	ENST00000367979; ENST00000367980; ENST00000367981; ENST00000367982; ENST00000367983; ENST00000367984; ENST00000367985; ENST00000412844; ENST00000428574; ENST00000437437; ENST00000442691; ENST00000464422; ENST00000479324; ENST00000488651; ENST00000491193; ENST00000502848; ENST00000502985; ENST00000503547; ENST00000504010; ENST00000505005; ENST00000505944; ENST00000506018; ENST00000506209; ENST0000…	NR1I3	protein_coding	nuclear receptor subfamily 1 group I member 3 [Source:HGNC Symbol;Acc:HGNC:7969]	0	1.152	0
ENSG00000248485	ENST00000504449	PCP4L1	protein_coding	Purkinje cell protein 4 like 1 [Source:HGNC Symbol;Acc:HGNC:20448]	0	0	0
ENSG00000158887	ENST00000463290; ENST00000476410; ENST00000488271; ENST00000491222; ENST00000526189; ENST00000533357	MPZ	protein_coding	myelin protein zero [Source:HGNC Symbol;Acc:HGNC:7225]	3.364	3.455	1.714
ENSG00000143252	ENST00000342751; ENST00000367975; ENST00000392169; ENST00000432287; ENST00000437833; ENST00000470743; ENST00000504963; ENST00000513009; ENST00000515731	SDHC	protein_coding	succinate dehydrogenase complex subunit C [Source:HGNC Symbol;Acc:HGNC:10682]	1466	1309	1408
ENSG00000188931	ENST00000367974	CFAP126	protein_coding	cilia and flagella associated protein 126 [Source:HGNC Symbol;Acc:HGNC:32325]	0	0	0
ENSG00000143226	ENST00000271450; ENST00000367972; ENST00000459885; ENST00000461298; ENST00000467525; ENST00000467654; ENST00000471026; ENST00000473080; ENST00000482233; ENST00000483665; ENST00000486608; ENST00000491841; ENST00000497474; ENST00000536731	FCGR2A	protein_coding	Fc fragment of IgG receptor IIa [Source:HGNC Symbol;Acc:HGNC:3616]	109.3	87.52	83.11
ENSG00000173110	ENST00000309758	HSPA6	protein_coding	heat shock protein family A (Hsp70) member 6 [Source:HGNC Symbol;Acc:HGNC:5239]	6.727	4.606	8.568
ENSG00000203747	ENST00000367967; ENST00000367969; ENST00000426740; ENST00000436743; ENST00000442336; ENST00000443193; ENST00000476031; ENST00000638849	FCGR3A	protein_coding	Fc fragment of IgG receptor IIIa [Source:HGNC Symbol;Acc:HGNC:3619]	0	0	0
ENSG00000244682	ENST00000465075; ENST00000466542; ENST00000467903; ENST00000473530; ENST00000473712; ENST00000482226; ENST00000496692; ENST00000502411; ENST00000507374; ENST00000508651; ENST00000543859; ENST00000611236	FCGR2C	protein_coding	Fc fragment of IgG receptor IIc (gene/pseudogene) [Source:HGNC Symbol;Acc:HGNC:15626]	0	2.303	0
ENSG00000162747	ENST00000294800; ENST00000367964; ENST00000421702; ENST00000531221; ENST00000533780; ENST00000534489; ENST00000534776; ENST00000613418; ENST00000614870	FCGR3B	protein_coding	Fc fragment of IgG receptor IIIb [Source:HGNC Symbol;Acc:HGNC:3620]	0	0	0
ENSG00000072694	ENST00000236937; ENST00000358671; ENST00000367961; ENST00000480308; ENST00000485778	FCGR2B	protein_coding	Fc fragment of IgG receptor IIb [Source:HGNC Symbol;Acc:HGNC:3618]	0	0	0.8568
ENSG00000132185	ENST00000236938; ENST00000294796; ENST00000309691; ENST00000349527; ENST00000350710; ENST00000367949; ENST00000367950; ENST00000367953; ENST00000367957; ENST00000367959; ENST00000465403; ENST00000470841; ENST00000540521; ENST00000546024	FCRLA	protein_coding	Fc receptor like A [Source:HGNC Symbol;Acc:HGNC:18504]	0.8409	1.152	0.8568
ENSG00000162746	ENST00000336830; ENST00000367944; ENST00000367945; ENST00000367946; ENST00000367948; ENST00000495397	FCRLB	protein_coding	Fc receptor like B [Source:HGNC Symbol;Acc:HGNC:26431]	9.25	4.606	5.141
ENSG00000081721	ENST00000367943; ENST00000463365; ENST00000464004; ENST00000484291; ENST00000490591	DUSP12	protein_coding	dual specificity phosphatase 12 [Source:HGNC Symbol;Acc:HGNC:3067]	263.2	291.4	270.8
ENSG00000118217	ENST00000367942; ENST00000476437	ATF6	protein_coding	activating transcription factor 6 [Source:HGNC Symbol;Acc:HGNC:791]	1700	1639	1643
ENSG00000162745	ENST00000294794; ENST00000367938; ENST00000367940; ENST00000525589; ENST00000533556	OLFML2B	protein_coding	olfactomedin like 2B [Source:HGNC Symbol;Acc:HGNC:24558]	968.8	1039	951.1
ENSG00000198929	ENST00000361897; ENST00000430120; ENST00000454693; ENST00000464284; ENST00000493151; ENST00000530878	NOS1AP	protein_coding	nitric oxide synthase 1 adaptor protein [Source:HGNC Symbol;Acc:HGNC:16859]	143.8	194.6	174.8
ENSG00000254706	ENST00000367932; ENST00000431696	AL512785.2	protein_coding		116.9	103.6	118.2
ENSG00000239887	ENST00000420220; ENST00000426197; ENST00000458626	C1orf226	protein_coding	chromosome 1 open reading frame 226 [Source:HGNC Symbol;Acc:HGNC:34351]	533.2	475.6	497.8
ENSG00000171722	ENST00000367935; ENST00000493255	SPATA46	protein_coding	spermatogenesis associated 46 [Source:HGNC Symbol;Acc:HGNC:27648]	0	0	0
ENSG00000198574	ENST00000367929; ENST00000493550	SH2D1B	protein_coding	SH2 domain containing 1B [Source:HGNC Symbol;Acc:HGNC:30416]	0	0	0
ENSG00000152332	ENST00000282169; ENST00000489294; ENST00000538489; ENST00000545294	UHMK1	protein_coding	U2AF homology motif kinase 1 [Source:HGNC Symbol;Acc:HGNC:19683]	2516	2302	2325
ENSG00000117143	ENST00000271469; ENST00000367924; ENST00000367925; ENST00000367926; ENST00000474728; ENST00000476240; ENST00000486089	UAP1	protein_coding	UDP-N-acetylglucosamine pyrophosphorylase 1 [Source:HGNC Symbol;Acc:HGNC:12457]	1129	1124	1146
ENSG00000162733	ENST00000367921; ENST00000367922; ENST00000415555; ENST00000433757; ENST00000446985; ENST00000458105	DDR2	protein_coding	discoidin domain receptor tyrosine kinase 2 [Source:HGNC Symbol;Acc:HGNC:2731]	7137	7288	7027
ENSG00000132196	ENST00000254521; ENST00000367913; ENST00000367915; ENST00000463037; ENST00000466176; ENST00000470195; ENST00000484251; ENST00000485405; ENST00000488656; ENST00000494450	HSD17B7	protein_coding	hydroxysteroid 17-beta dehydrogenase 7 [Source:HGNC Symbol;Acc:HGNC:5215]	185	199.2	198.8
ENSG00000185860	ENST00000367910; ENST00000367911; ENST00000367912; ENST00000524691; ENST00000524710	CCDC190	protein_coding	coiled-coil domain containing 190 [Source:HGNC Symbol;Acc:HGNC:28736]	1.682	1.152	0.8568
ENSG00000117152	ENST00000367906; ENST00000367908; ENST00000367909; ENST00000421743; ENST00000491263; ENST00000527393; ENST00000527809; ENST00000528938; ENST00000531057; ENST00000533019	RGS4	protein_coding	regulator of G protein signaling 4 [Source:HGNC Symbol;Acc:HGNC:10000]	1600	1463	1602
ENSG00000143248	ENST00000313961; ENST00000367903; ENST00000428971; ENST00000469495; ENST00000525894; ENST00000527988; ENST00000530241; ENST00000530507; ENST00000531476; ENST00000531954; ENST00000534288; ENST00000618415	RGS5	protein_coding	regulator of G protein signaling 5 [Source:HGNC Symbol;Acc:HGNC:10001]	66.43	66.79	58.27
ENSG00000143228	ENST00000271452; ENST00000367900; ENST00000442820; ENST00000450453; ENST00000487578; ENST00000490881; ENST00000497990; ENST00000524800; ENST00000527120; ENST00000527439; ENST00000531529; ENST00000534289	NUF2	protein_coding	NUF2, NDC80 kinetochore complex component [Source:HGNC Symbol;Acc:HGNC:14621]	488.6	436.5	477.3
ENSG00000185630	ENST00000340699; ENST00000367897; ENST00000420696; ENST00000465089; ENST00000467023; ENST00000468104; ENST00000474046; ENST00000482110; ENST00000485769; ENST00000496120; ENST00000498497; ENST00000540236; ENST00000558796; ENST00000558837; ENST00000559240; ENST00000559560; ENST00000559578; ENST00000560469; ENST00000560641; ENST00000605467; ENST00000612123; ENST00000627490	PBX1	protein_coding	PBX homeobox 1 [Source:HGNC Symbol;Acc:HGNC:8632]	3165	3148	2917
ENSG00000162761	ENST00000294816; ENST00000342310; ENST00000367893; ENST00000489443	LMX1A	protein_coding	LIM homeobox transcription factor 1 alpha [Source:HGNC Symbol;Acc:HGNC:6653]	0	0	0
ENSG00000143171	ENST00000359842; ENST00000465764; ENST00000470566; ENST00000619224	RXRG	protein_coding	retinoid X receptor gamma [Source:HGNC Symbol;Acc:HGNC:10479]	0	0	0
ENSG00000162763	ENST00000294818	LRRC52	protein_coding	leucine rich repeat containing 52 [Source:HGNC Symbol;Acc:HGNC:32156]	0	0	0
ENSG00000143198	ENST00000367883; ENST00000367884; ENST00000367885; ENST00000367888; ENST00000367889; ENST00000460632; ENST00000461308; ENST00000461759; ENST00000477450; ENST00000488688; ENST00000494074; ENST00000495447; ENST00000609263; ENST00000627653	MGST3	protein_coding	microsomal glutathione S-transferase 3 [Source:HGNC Symbol;Acc:HGNC:7064]	1096	969.6	1062
ENSG00000143149	ENST00000354775; ENST00000461664; ENST00000463610; ENST00000471457; ENST00000491436	ALDH9A1	protein_coding	aldehyde dehydrogenase 9 family member A1 [Source:HGNC Symbol;Acc:HGNC:412]	1403	1338	1373
ENSG00000143183	ENST00000367881; ENST00000392129; ENST00000464650; ENST00000465705; ENST00000476143; ENST00000481278; ENST00000580248; ENST00000612311; ENST00000628579	TMCO1	protein_coding	transmembrane and coiled-coil domains 1 [Source:HGNC Symbol;Acc:HGNC:18188]	1891	1685	1707
ENSG00000143179	ENST00000367879; ENST00000462329; ENST00000463772; ENST00000464197; ENST00000469256; ENST00000470820; ENST00000475333; ENST00000479872	UCK2	protein_coding	uridine-cytidine kinase 2 [Source:HGNC Symbol;Acc:HGNC:12562]	358.2	362.8	356.4
ENSG00000188859	ENST00000338353; ENST00000354422; ENST00000435676; ENST00000441649; ENST00000456900	FAM78B	protein_coding	family with sequence similarity 78 member B [Source:HGNC Symbol;Acc:HGNC:13495]	0	1.152	1.714
ENSG00000143157	ENST00000367875; ENST00000367876; ENST00000449930	POGK	protein_coding	pogo transposable element derived with KRAB domain [Source:HGNC Symbol;Acc:HGNC:18800]	1049	948.9	1027
ENSG00000152382	ENST00000367874; ENST00000467021	TADA1	protein_coding	transcriptional adaptor 1 [Source:HGNC Symbol;Acc:HGNC:30631]	211.9	198.1	227.9
ENSG00000143195	ENST00000271417; ENST00000414590; ENST00000469934; ENST00000525740; ENST00000526687; ENST00000528703; ENST00000529071; ENST00000529387; ENST00000614979	ILDR2	protein_coding	immunoglobulin like domain containing receptor 2 [Source:HGNC Symbol;Acc:HGNC:18131]	352.4	367.4	378.7
ENSG00000143194	ENST00000367870; ENST00000367872; ENST00000447624; ENST00000487826; ENST00000491055; ENST00000622874	MAEL	protein_coding	maelstrom spermatogenic transposon silencer [Source:HGNC Symbol;Acc:HGNC:25929]	0.8409	1.152	2.571
ENSG00000143167	ENST00000367868; ENST00000527955; ENST00000534512; ENST00000632571	GPA33	protein_coding	glycoprotein A33 [Source:HGNC Symbol;Acc:HGNC:4445]	0	0	0
ENSG00000198842	ENST00000271385; ENST00000361200; ENST00000443333; ENST00000485151	DUSP27	protein_coding	dual specificity phosphatase 27 (putative) [Source:HGNC Symbol;Acc:HGNC:25034]	0	0	0
ENSG00000143190	ENST00000271411; ENST00000367862; ENST00000367865; ENST00000367866; ENST00000420254; ENST00000429375; ENST00000442313; ENST00000443275; ENST00000470928; ENST00000490100; ENST00000492850; ENST00000541643; ENST00000557909; ENST00000559038; ENST00000559648; ENST00000560232	POU2F1	protein_coding	POU class 2 homeobox 1 [Source:HGNC Symbol;Acc:HGNC:9212]	250.6	200.4	238.2
ENSG00000198821	ENST00000362089; ENST00000392122; ENST00000470379; ENST00000476733; ENST00000479979; ENST00000483825; ENST00000485089	CD247	protein_coding	CD247 molecule [Source:HGNC Symbol;Acc:HGNC:1677]	0.8409	1.152	0
ENSG00000143162	ENST00000370509; ENST00000466652	CREG1	protein_coding	cellular repressor of E1A stimulated genes 1 [Source:HGNC Symbol;Acc:HGNC:2351]	544.9	588.5	555.2
ENSG00000198771	ENST00000361496; ENST00000367854; ENST00000461790; ENST00000472038; ENST00000475127; ENST00000537350	RCSD1	protein_coding	RCSD domain containing 1 [Source:HGNC Symbol;Acc:HGNC:28310]	0.8409	0	0
ENSG00000197965	ENST00000359523; ENST00000367853; ENST00000392121; ENST00000403379; ENST00000448405; ENST00000464954; ENST00000465787; ENST00000474729; ENST00000474859; ENST00000487858; ENST00000498279	MPZL1	protein_coding	myelin protein zero like 1 [Source:HGNC Symbol;Acc:HGNC:7226]	1687	1661	1691
ENSG00000143199	ENST00000367848; ENST00000367851; ENST00000476818; ENST00000485964; ENST00000545172	ADCY10	protein_coding	adenylate cyclase 10, soluble [Source:HGNC Symbol;Acc:HGNC:21285]	1.682	0	0.8568
ENSG00000143158	ENST00000271373; ENST00000367846; ENST00000458574	MPC2	protein_coding	mitochondrial pyruvate carrier 2 [Source:HGNC Symbol;Acc:HGNC:24515]	736.7	900.5	777.2
ENSG00000143164	ENST00000312263; ENST00000367840; ENST00000367843; ENST00000432587; ENST00000450548; ENST00000455334; ENST00000460432; ENST00000470721; ENST00000470919; ENST00000478668; ENST00000489398; ENST00000491067	DCAF6	protein_coding	DDB1 and CUL4 associated factor 6 [Source:HGNC Symbol;Acc:HGNC:30002]	1240	1126	1137
ENSG00000143147	ENST00000271357; ENST00000367835; ENST00000367836; ENST00000367838; ENST00000478868; ENST00000485232; ENST00000493800; ENST00000537209; ENST00000539777; ENST00000546300	GPR161	protein_coding	G protein-coupled receptor 161 [Source:HGNC Symbol;Acc:HGNC:23694]	363.3	335.1	378.7
ENSG00000143155	ENST00000367830; ENST00000367833	TIPRL	protein_coding	TOR signaling pathway regulator [Source:HGNC Symbol;Acc:HGNC:30231]	978.8	862.5	844
ENSG00000213064	ENST00000271375; ENST00000367829; ENST00000471981; ENST00000630869	SFT2D2	protein_coding	SFT2 domain containing 2 [Source:HGNC Symbol;Acc:HGNC:25140]	905.7	738.2	728.3
ENSG00000143178	ENST00000367821; ENST00000431969; ENST00000441464; ENST00000465440	TBX19	protein_coding	T-box 19 [Source:HGNC Symbol;Acc:HGNC:11596]	72.32	62.19	60.84
ENSG00000143185	ENST00000367819	XCL2	protein_coding	X-C motif chemokine ligand 2 [Source:HGNC Symbol;Acc:HGNC:10646]	0	0	0
ENSG00000143184	ENST00000367818	XCL1	protein_coding	X-C motif chemokine ligand 1 [Source:HGNC Symbol;Acc:HGNC:10645]	1.682	0	0.8568
ENSG00000143196	ENST00000367817	DPT	protein_coding	dermatopontin [Source:HGNC Symbol;Acc:HGNC:3011]	0	0	0
ENSG00000143153	ENST00000367815; ENST00000367816; ENST00000494797	ATP1B1	protein_coding	ATPase Na+/K+ transporting subunit beta 1 [Source:HGNC Symbol;Acc:HGNC:804]	1287	1244	1193
ENSG00000143156	ENST00000367811; ENST00000469474; ENST00000472647; ENST00000472984; ENST00000480478; ENST00000483228; ENST00000485609; ENST00000491225; ENST00000493481; ENST00000524967; ENST00000525440; ENST00000527460; ENST00000528517; ENST00000530739	NME7	protein_coding	NME/NM23 family member 7 [Source:HGNC Symbol;Acc:HGNC:20461]	366.6	319	332.5
ENSG00000117475	ENST00000329281; ENST00000367807; ENST00000367808; ENST00000420531; ENST00000426663	BLZF1	protein_coding	basic leucine zipper nuclear factor 1 [Source:HGNC Symbol;Acc:HGNC:1065]	396.1	335.1	371.9
ENSG00000117477	ENST00000367805; ENST00000367806; ENST00000437857; ENST00000445428; ENST00000456107; ENST00000491570; ENST00000545005	CCDC181	protein_coding	coiled-coil domain containing 181 [Source:HGNC Symbol;Acc:HGNC:28051]	52.14	43.76	46.27
ENSG00000117479	ENST00000236137; ENST00000367804	SLC19A2	protein_coding	solute carrier family 19 member 2 [Source:HGNC Symbol;Acc:HGNC:10938]	133.7	124.4	123.4
ENSG00000198734	ENST00000367796; ENST00000367797; ENST00000495481	F5	protein_coding	coagulation factor V [Source:HGNC Symbol;Acc:HGNC:3542]	0	0	0
ENSG00000174175	ENST00000263686; ENST00000367786; ENST00000367788; ENST00000367795; ENST00000426706; ENST00000458599; ENST00000466167	SELP	protein_coding	selectin P [Source:HGNC Symbol;Acc:HGNC:10721]	0	0	0
ENSG00000000460	ENST00000286031; ENST00000359326; ENST00000413811; ENST00000459772; ENST00000466580; ENST00000472795; ENST00000481744; ENST00000496973; ENST00000498289	C1orf112	protein_coding	chromosome 1 open reading frame 112 [Source:HGNC Symbol;Acc:HGNC:25565]	177.4	178.5	196.2
ENSG00000188404	ENST00000236147; ENST00000460650; ENST00000463108; ENST00000466340; ENST00000479657; ENST00000497295	SELL	protein_coding	selectin L [Source:HGNC Symbol;Acc:HGNC:10720]	31.11	42.61	33.42
ENSG00000007908	ENST00000333360; ENST00000367774; ENST00000367775; ENST00000367776; ENST00000367777; ENST00000461085; ENST00000609271	SELE	protein_coding	selectin E [Source:HGNC Symbol;Acc:HGNC:10718]	0	0	0
ENSG00000171806	ENST00000303469; ENST00000310392; ENST00000454472	METTL18	protein_coding	methyltransferase like 18 [Source:HGNC Symbol;Acc:HGNC:28793]	106.8	61.03	78.83
ENSG00000000457	ENST00000367770; ENST00000367771; ENST00000367772; ENST00000423670; ENST00000470238	SCYL3	protein_coding	SCY1 like pseudokinase 3 [Source:HGNC Symbol;Acc:HGNC:19285]	157.3	162.4	153.4
ENSG00000075945	ENST00000361580; ENST00000367765; ENST00000367767; ENST00000474292; ENST00000490550; ENST00000538366	KIFAP3	protein_coding	kinesin associated protein 3 [Source:HGNC Symbol;Acc:HGNC:17060]	1623	1603	1597
ENSG00000203740	ENST00000367764; ENST00000439373	METTL11B	protein_coding	methyltransferase like 11B [Source:HGNC Symbol;Acc:HGNC:31932]	0	0	0
ENSG00000120370	ENST00000367762; ENST00000367763; ENST00000465717; ENST00000475113; ENST00000498166; ENST00000498600	GORAB	protein_coding	golgin, RAB6 interacting [Source:HGNC Symbol;Acc:HGNC:25676]	280	223.4	241.6
ENSG00000116132	ENST00000239461; ENST00000367760; ENST00000476867; ENST00000485529; ENST00000495280; ENST00000496573; ENST00000497230; ENST00000553786	PRRX1	protein_coding	paired related homeobox 1 [Source:HGNC Symbol;Acc:HGNC:9142]	2047	1904	1979
ENSG00000117501	ENST00000367758; ENST00000367759; ENST00000426136	MROH9	protein_coding	maestro heat like repeat family member 9 [Source:HGNC Symbol;Acc:HGNC:26287]	0	0	0
ENSG00000007933	ENST00000367755; ENST00000472784; ENST00000478457; ENST00000479749; ENST00000530212; ENST00000534514	FMO3	protein_coding	flavin containing monooxygenase 3 [Source:HGNC Symbol;Acc:HGNC:3771]	0	0	0
ENSG00000094963	ENST00000209929; ENST00000462643; ENST00000483192; ENST00000488431; ENST00000489354; ENST00000493513; ENST00000529935	FMO2	protein_coding	flavin containing monooxygenase 2 [Source:HGNC Symbol;Acc:HGNC:3770]	0	0	0
ENSG00000010932	ENST00000354841; ENST00000367750; ENST00000402921; ENST00000459868; ENST00000469112; ENST00000469711; ENST00000472893; ENST00000617670	FMO1	protein_coding	flavin containing monooxygenase 1 [Source:HGNC Symbol;Acc:HGNC:3769]	0	0	0
ENSG00000076258	ENST00000367749; ENST00000462992; ENST00000475780; ENST00000480136; ENST00000497228	FMO4	protein_coding	flavin containing monooxygenase 4 [Source:HGNC Symbol;Acc:HGNC:3772]	71.48	49.52	56.55
ENSG00000117523	ENST00000338920; ENST00000367742; ENST00000392078; ENST00000426496; ENST00000463586; ENST00000467601; ENST00000470689; ENST00000476522; ENST00000480806; ENST00000492811; ENST00000495585; ENST00000498596	PRRC2C	protein_coding	proline rich coiled-coil 2C [Source:HGNC Symbol;Acc:HGNC:24903]	2363	2668	2854
ENSG00000283683	ENST00000636697; ENST00000636788; ENST00000637303; ENST00000637642	MYOCOS	protein_coding	myocilin opposite strand [Source:HGNC Symbol;Acc:HGNC:53429]	0	0	0
ENSG00000034971	ENST00000037502; ENST00000638471	MYOC	protein_coding	myocilin [Source:HGNC Symbol;Acc:HGNC:7610]	0	0	0.8568
ENSG00000117533	ENST00000236192; ENST00000367740; ENST00000474047; ENST00000482519	VAMP4	protein_coding	vesicle associated membrane protein 4 [Source:HGNC Symbol;Acc:HGNC:12645]	351.5	258	268.2
ENSG00000010165	ENST00000361735; ENST00000362019; ENST00000367737; ENST00000466643; ENST00000476386; ENST00000478330; ENST00000485629	METTL13	protein_coding	methyltransferase like 13 [Source:HGNC Symbol;Acc:HGNC:24248]	685.4	684	684.6
ENSG00000197959	ENST00000355305; ENST00000367731; ENST00000367733; ENST00000485254; ENST00000491124; ENST00000520906; ENST00000523513; ENST00000627582	DNM3	protein_coding	dynamin 3 [Source:HGNC Symbol;Acc:HGNC:29125]	123.6	123.2	126
ENSG00000135845	ENST00000344529; ENST00000367728; ENST00000465374; ENST00000475059; ENST00000478184; ENST00000484368; ENST00000489002	PIGC	protein_coding	phosphatidylinositol glycan anchor biosynthesis class C [Source:HGNC Symbol;Acc:HGNC:8960]	444.9	395	412.1
ENSG00000180999	ENST00000367725; ENST00000367726; ENST00000367727; ENST00000460397; ENST00000488100	C1orf105	protein_coding	chromosome 1 open reading frame 105 [Source:HGNC Symbol;Acc:HGNC:29591]	0	0	0
ENSG00000094975	ENST00000263688; ENST00000367723; ENST00000486569; ENST00000608151; ENST00000608566; ENST00000608673; ENST00000608804; ENST00000609685; ENST00000610051; ENST00000616058	SUCO	protein_coding	SUN domain containing ossification factor [Source:HGNC Symbol;Acc:HGNC:1240]	1275	1239	1206
ENSG00000117560	ENST00000340030; ENST00000367721	FASLG	protein_coding	Fas ligand [Source:HGNC Symbol;Acc:HGNC:11936]	0	0	0
ENSG00000279061	ENST00000624123	Z98043.1	protein_coding		0	0	0
ENSG00000120337	ENST00000404377	TNFSF18	protein_coding	TNF superfamily member 18 [Source:HGNC Symbol;Acc:HGNC:11932]	1.682	0	0
ENSG00000117586	ENST00000281834; ENST00000367718; ENST00000488053	TNFSF4	protein_coding	TNF superfamily member 4 [Source:HGNC Symbol;Acc:HGNC:11934]	38.68	41.46	41.13
ENSG00000117592	ENST00000340385; ENST00000460950; ENST00000470017	PRDX6	protein_coding	peroxiredoxin 6 [Source:HGNC Symbol;Acc:HGNC:16753]	4191	3940	3991
ENSG00000162753	ENST00000367714; ENST00000466087; ENST00000476568; ENST00000479367	SLC9C2	protein_coding	solute carrier family 9 member C2 (putative) [Source:HGNC Symbol;Acc:HGNC:28664]	1.682	0	1.714
ENSG00000183831	ENST00000333279; ENST00000367712	ANKRD45	protein_coding	ankyrin repeat domain 45 [Source:HGNC Symbol;Acc:HGNC:24786]	51.3	51.82	41.13
ENSG00000232113	ENST00000417563	BX248409.2	protein_coding		0	0	0
ENSG00000076321	ENST00000209884; ENST00000479505; ENST00000483154; ENST00000488983; ENST00000493170	KLHL20	protein_coding	kelch like family member 20 [Source:HGNC Symbol;Acc:HGNC:25056]	522.2	413.4	479
ENSG00000120334	ENST00000345664; ENST00000356198; ENST00000367710; ENST00000460816; ENST00000479159; ENST00000484920; ENST00000493233; ENST00000495275; ENST00000496683	CENPL	protein_coding	centromere protein L [Source:HGNC Symbol;Acc:HGNC:17879]	297.7	263.7	290.5
ENSG00000117593	ENST00000361951; ENST00000460076; ENST00000471476	DARS2	protein_coding	aspartyl-tRNA synthetase 2, mitochondrial [Source:HGNC Symbol;Acc:HGNC:25538]	486.1	456	431.8
ENSG00000185278	ENST00000367701; ENST00000367702; ENST00000367704; ENST00000427304	ZBTB37	protein_coding	zinc finger and BTB domain containing 37 [Source:HGNC Symbol;Acc:HGNC:28365]	153	146.3	176.5
ENSG00000117601	ENST00000367698; ENST00000487183; ENST00000494024; ENST00000617423	SERPINC1	protein_coding	serpin family C member 1 [Source:HGNC Symbol;Acc:HGNC:775]	1.682	0	0
ENSG00000135870	ENST00000258349; ENST00000367694; ENST00000367696; ENST00000479099; ENST00000484867; ENST00000531594	RC3H1	protein_coding	ring finger and CCCH-type domains 1 [Source:HGNC Symbol;Acc:HGNC:29434]	358.2	353.5	313.6
ENSG00000152061	ENST00000251507; ENST00000325589; ENST00000347255; ENST00000357444; ENST00000367687; ENST00000367688; ENST00000367690; ENST00000392064; ENST00000457696; ENST00000461613; ENST00000465412; ENST00000469553; ENST00000474375; ENST00000478442; ENST00000485114; ENST00000486220; ENST00000487987; ENST00000489615; ENST00000526253; ENST00000529145; ENST00000529474; ENST00000635248	RABGAP1L	protein_coding	RAB GTPase activating protein 1 like [Source:HGNC Symbol;Acc:HGNC:24663]	250.6	215.3	237.3
ENSG00000203737	ENST00000367685	GPR52	protein_coding	G protein-coupled receptor 52 [Source:HGNC Symbol;Acc:HGNC:4508]	0	0	0
ENSG00000116161	ENST00000367679; ENST00000405362; ENST00000406752; ENST00000426793; ENST00000461977; ENST00000469173; ENST00000473925; ENST00000483307; ENST00000613570	CACYBP	protein_coding	calcyclin binding protein [Source:HGNC Symbol;Acc:HGNC:30423]	864.5	838.4	813.1
ENSG00000120333	ENST00000367677; ENST00000476371; ENST00000498253	MRPS14	protein_coding	mitochondrial ribosomal protein S14 [Source:HGNC Symbol;Acc:HGNC:14049]	535.7	518.2	497.8
ENSG00000120332	ENST00000239462; ENST00000621086; ENST00000622870	TNN	protein_coding	tenascin N [Source:HGNC Symbol;Acc:HGNC:22942]	0	1.152	0.8568
ENSG00000235750	ENST00000423313; ENST00000444639; ENST00000545251; ENST00000563563; ENST00000567124; ENST00000619513	KIAA0040	protein_coding	KIAA0040 [Source:HGNC Symbol;Acc:HGNC:28950]	1.682	1.152	1.714
ENSG00000116147	ENST00000263525; ENST00000367674; ENST00000422274	TNR	protein_coding	tenascin R [Source:HGNC Symbol;Acc:HGNC:11953]	0	0	0.8568
ENSG00000143207	ENST00000308769; ENST00000367666; ENST00000367667; ENST00000367669; ENST00000459744; ENST00000461830; ENST00000474194; ENST00000482305; ENST00000491600; ENST00000498306	RFWD2	protein_coding	ring finger and WD repeat domain 2 [Source:HGNC Symbol;Acc:HGNC:17440]	438.1	424.9	450.7
ENSG00000116183	ENST00000367661; ENST00000367662; ENST00000479836; ENST00000486075; ENST00000493665	PAPPA2	protein_coding	pappalysin 2 [Source:HGNC Symbol;Acc:HGNC:14615]	0	0	0
ENSG00000152092	ENST00000281881; ENST00000361833; ENST00000367657; ENST00000424564; ENST00000473640	ASTN1	protein_coding	astrotactin 1 [Source:HGNC Symbol;Acc:HGNC:773]	0	0	0
ENSG00000198797	ENST00000361539; ENST00000460161; ENST00000478325	BRINP2	protein_coding	BMP/retinoic acid inducible neural specific 2 [Source:HGNC Symbol;Acc:HGNC:13746]	0	0	0
ENSG00000120341	ENST00000308284; ENST00000327037; ENST00000441371; ENST00000464631; ENST00000495165; ENST00000526773; ENST00000527976; ENST00000528461	SEC16B	protein_coding	SEC16 homolog B, endoplasmic reticulum export factor [Source:HGNC Symbol;Acc:HGNC:30301]	11.77	12.67	10.28
ENSG00000075391	ENST00000367649; ENST00000433130; ENST00000462775; ENST00000463079; ENST00000465723	RASAL2	protein_coding	RAS protein activator like 2 [Source:HGNC Symbol;Acc:HGNC:9874]	866.2	816.5	975.9
ENSG00000188585	ENST00000445098; ENST00000623247	CLEC20A	protein_coding	C-type lectin domain containing 20A [Source:HGNC Symbol;Acc:HGNC:34521]	0	0	0
ENSG00000240021	ENST00000319416; ENST00000367639; ENST00000367641; ENST00000367642; ENST00000367643; ENST00000419909; ENST00000442872	TEX35	protein_coding	testis expressed 35 [Source:HGNC Symbol;Acc:HGNC:25366]	0	5.758	1.714
ENSG00000116191	ENST00000324778; ENST00000367632; ENST00000367634; ENST00000367635; ENST00000415888; ENST00000477383; ENST00000478871; ENST00000480743; ENST00000495034	RALGPS2	protein_coding	Ral GEF with PH domain and SH3 binding motif 2 [Source:HGNC Symbol;Acc:HGNC:30279]	334.7	324.8	301.6
ENSG00000116194	ENST00000234816; ENST00000367629; ENST00000444255	ANGPTL1	protein_coding	angiopoietin like 1 [Source:HGNC Symbol;Acc:HGNC:489]	0	1.152	0.8568
ENSG00000116199	ENST00000263733; ENST00000440702	FAM20B	protein_coding	FAM20B, glycosaminoglycan xylosylkinase [Source:HGNC Symbol;Acc:HGNC:23017]	1679	1669	1608
ENSG00000186283	ENST00000352445; ENST00000367625; ENST00000367627; ENST00000447595; ENST00000472001; ENST00000483887; ENST00000495145	TOR3A	protein_coding	torsin family 3 member A [Source:HGNC Symbol;Acc:HGNC:11997]	720.7	749.7	698.3
ENSG00000143322	ENST00000344730; ENST00000367623; ENST00000392043; ENST00000502732; ENST00000504324; ENST00000504405; ENST00000507173; ENST00000508127; ENST00000509520; ENST00000511413; ENST00000512653	ABL2	protein_coding	ABL proto-oncogene 2, non-receptor tyrosine kinase [Source:HGNC Symbol;Acc:HGNC:77]	923.3	992.7	1026
ENSG00000057252	ENST00000367619; ENST00000426956; ENST00000539888; ENST00000540564	SOAT1	protein_coding	sterol O-acyltransferase 1 [Source:HGNC Symbol;Acc:HGNC:11177]	758.5	739.3	778
ENSG00000162779	ENST00000367618; ENST00000434088; ENST00000461179; ENST00000484455; ENST00000484883; ENST00000489080; ENST00000507383; ENST00000508229; ENST00000508285; ENST00000509175; ENST00000510593; ENST00000511157; ENST00000511889; ENST00000617277	AXDND1	protein_coding	axonemal dynein light chain domain containing 1 [Source:HGNC Symbol;Acc:HGNC:26564]	5.887	2.303	5.998
ENSG00000116218	ENST00000367615; ENST00000367616	NPHS2	protein_coding	NPHS2, podocin [Source:HGNC Symbol;Acc:HGNC:13394]	0	0	0
ENSG00000162782	ENST00000294848; ENST00000367614; ENST00000417329; ENST00000444136	TDRD5	protein_coding	tudor domain containing 5 [Source:HGNC Symbol;Acc:HGNC:20614]	0	0	0
ENSG00000143340	ENST00000341785	FAM163A	protein_coding	family with sequence similarity 163 member A [Source:HGNC Symbol;Acc:HGNC:28274]	0	0	0
ENSG00000169905	ENST00000367612; ENST00000474318; ENST00000482587; ENST00000483123; ENST00000495650; ENST00000609928	TOR1AIP2	protein_coding	torsin 1A interacting protein 2 [Source:HGNC Symbol;Acc:HGNC:24055]	942.7	910.9	867.1
ENSG00000143337	ENST00000271583; ENST00000435319; ENST00000447964; ENST00000474875; ENST00000524653; ENST00000527391; ENST00000527867; ENST00000528443; ENST00000529091; ENST00000531630; ENST00000531726; ENST00000606911	TOR1AIP1	protein_coding	torsin 1A interacting protein 1 [Source:HGNC Symbol;Acc:HGNC:29456]	1163	1122	981.9
ENSG00000135837	ENST00000357434; ENST00000367607; ENST00000417046; ENST00000418229; ENST00000429851; ENST00000437245; ENST00000484356; ENST00000490047; ENST00000490141; ENST00000491495; ENST00000496440	CEP350	protein_coding	centrosomal protein 350 [Source:HGNC Symbol;Acc:HGNC:24238]	669.4	811.9	761.7
ENSG00000116260	ENST00000367600; ENST00000367602; ENST00000392029; ENST00000443059	QSOX1	protein_coding	quiescin sulfhydryl oxidase 1 [Source:HGNC Symbol;Acc:HGNC:9756]	6608	7625	6843
ENSG00000121454	ENST00000263726; ENST00000558139; ENST00000561113	LHX4	protein_coding	LIM homeobox 4 [Source:HGNC Symbol;Acc:HGNC:21734]	0.8409	1.152	1.714
ENSG00000230124	ENST00000367595; ENST00000415414; ENST00000440959; ENST00000475338; ENST00000496993; ENST00000622400	ACBD6	protein_coding	acyl-CoA binding domain containing 6 [Source:HGNC Symbol;Acc:HGNC:23339]	696.3	746.2	748.9
ENSG00000143324	ENST00000367589; ENST00000367590; ENST00000464817; ENST00000467345; ENST00000498177	XPR1	protein_coding	xenotropic and polytropic retrovirus receptor 1 [Source:HGNC Symbol;Acc:HGNC:12827]	1245	1170	1160
ENSG00000135835	ENST00000367587; ENST00000367588; ENST00000461346; ENST00000483705; ENST00000496210	KIAA1614	protein_coding	KIAA1614 [Source:HGNC Symbol;Acc:HGNC:29327]	5.887	0	5.998
ENSG00000135823	ENST00000258301; ENST00000469135; ENST00000496476; ENST00000542060	STX6	protein_coding	syntaxin 6 [Source:HGNC Symbol;Acc:HGNC:11441]	903.2	834.9	843.1
ENSG00000153029	ENST00000282990; ENST00000367578; ENST00000367579; ENST00000367580; ENST00000434571; ENST00000438435; ENST00000486453; ENST00000614012; ENST00000617803	MR1	protein_coding	major histocompatibility complex, class I-related [Source:HGNC Symbol;Acc:HGNC:4975]	608.8	544.7	534.7
ENSG00000162783	ENST00000367577	IER5	protein_coding	immediate early response 5 [Source:HGNC Symbol;Acc:HGNC:5393]	365	438.8	471.3
ENSG00000198216	ENST00000357570; ENST00000358338; ENST00000360108; ENST00000367567; ENST00000367570; ENST00000367573; ENST00000524607; ENST00000533229; ENST00000621551; ENST00000621791	CACNA1E	protein_coding	calcium voltage-gated channel subunit alpha1 E [Source:HGNC Symbol;Acc:HGNC:1392]	18.5	38	17.14
ENSG00000179930	ENST00000339948	ZNF648	protein_coding	zinc finger protein 648 [Source:HGNC Symbol;Acc:HGNC:18190]	0	0	0
ENSG00000135821	ENST00000311223; ENST00000331872; ENST00000339526; ENST00000417584; ENST00000461447; ENST00000462444; ENST00000463851; ENST00000475808; ENST00000480604; ENST00000484996; ENST00000489818; ENST00000491322	GLUL	protein_coding	glutamate-ammonia ligase [Source:HGNC Symbol;Acc:HGNC:4341]	8451	8425	8201
ENSG00000203730	ENST00000367565	TEDDM1	protein_coding	transmembrane epididymal protein 1 [Source:HGNC Symbol;Acc:HGNC:30233]	0	0	0
ENSG00000121446	ENST00000294854; ENST00000367561; ENST00000415960; ENST00000416676; ENST00000422241; ENST00000426890; ENST00000427189; ENST00000436031; ENST00000437548; ENST00000443996; ENST00000444367; ENST00000447374; ENST00000456971; ENST00000634342; ENST00000634626; ENST00000634679; ENST00000634723; ENST00000634758; ENST00000634801; ENST00000635407; ENST00000635539	RGSL1	protein_coding	regulator of G protein signaling like 1 [Source:HGNC Symbol;Acc:HGNC:18636]	0	0	0
ENSG00000135828	ENST00000367559; ENST00000539397	RNASEL	protein_coding	ribonuclease L [Source:HGNC Symbol;Acc:HGNC:10050]	208.6	184.3	187.6
ENSG00000143333	ENST00000367558	RGS16	protein_coding	regulator of G protein signaling 16 [Source:HGNC Symbol;Acc:HGNC:9997]	3.364	3.455	2.571
ENSG00000135824	ENST00000258302; ENST00000367556; ENST00000367557; ENST00000483095; ENST00000491420; ENST00000508450; ENST00000515211	RGS8	protein_coding	regulator of G protein signaling 8 [Source:HGNC Symbol;Acc:HGNC:16810]	2.523	3.455	0.8568
ENSG00000135838	ENST00000258317; ENST00000367552; ENST00000367553; ENST00000367554; ENST00000367555; ENST00000460179; ENST00000460690; ENST00000463899; ENST00000471010; ENST00000479721; ENST00000488424; ENST00000614468	NPL	protein_coding	N-acetylneuraminate pyruvate lyase [Source:HGNC Symbol;Acc:HGNC:16781]	8.409	10.36	9.425
ENSG00000135829	ENST00000367549; ENST00000473076; ENST00000474446; ENST00000477802; ENST00000479271; ENST00000483416; ENST00000485081; ENST00000490519	DHX9	protein_coding	DExH-box helicase 9 [Source:HGNC Symbol;Acc:HGNC:2750]	3479	3363	3689
ENSG00000157060	ENST00000367547; ENST00000467208; ENST00000483655; ENST00000488956; ENST00000497549	SHCBP1L	protein_coding	SHC binding and spindle associated 1 like [Source:HGNC Symbol;Acc:HGNC:16788]	0	0	0
ENSG00000135862	ENST00000258341; ENST00000466964; ENST00000478064; ENST00000479499; ENST00000484114; ENST00000495918	LAMC1	protein_coding	laminin subunit gamma 1 [Source:HGNC Symbol;Acc:HGNC:6492]	6651	7352	7364
ENSG00000058085	ENST00000264144; ENST00000461729; ENST00000476255; ENST00000493293	LAMC2	protein_coding	laminin subunit gamma 2 [Source:HGNC Symbol;Acc:HGNC:6493]	5.887	1.152	5.141
ENSG00000157064	ENST00000287713; ENST00000294868; ENST00000464047; ENST00000473046	NMNAT2	protein_coding	nicotinamide nucleotide adenylyltransferase 2 [Source:HGNC Symbol;Acc:HGNC:16789]	309.5	277.5	276.8
ENSG00000116698	ENST00000347615; ENST00000367537; ENST00000367538; ENST00000419169; ENST00000440812; ENST00000444547; ENST00000493045; ENST00000493609; ENST00000495321; ENST00000502375; ENST00000507406; ENST00000507469; ENST00000507691; ENST00000508461; ENST00000515829; ENST00000638826	SMG7	protein_coding	SMG7, nonsense mediated mRNA decay factor [Source:HGNC Symbol;Acc:HGNC:16792]	1615	1597	1694
ENSG00000116701	ENST00000367535; ENST00000367536; ENST00000413720; ENST00000418089; ENST00000419402; ENST00000420553; ENST00000469280	NCF2	protein_coding	neutrophil cytosolic factor 2 [Source:HGNC Symbol;Acc:HGNC:7661]	0	0	0.8568
ENSG00000162704	ENST00000294742; ENST00000359856; ENST00000367534; ENST00000462965; ENST00000602490	ARPC5	protein_coding	actin related protein 2/3 complex subunit 5 [Source:HGNC Symbol;Acc:HGNC:708]	3730	3591	3490
ENSG00000143344	ENST00000304685; ENST00000360851	RGL1	protein_coding	ral guanine nucleotide dissociation stimulator like 1 [Source:HGNC Symbol;Acc:HGNC:30281]	981.4	1006	1015
ENSG00000173627	ENST00000308641; ENST00000481562	APOBEC4	protein_coding	apolipoprotein B mRNA editing enzyme catalytic polypeptide like 4 [Source:HGNC Symbol;Acc:HGNC:32152]	0	0	0
ENSG00000198756	ENST00000361927; ENST00000367520; ENST00000367521; ENST00000486375	COLGALT2	protein_coding	collagen beta(1-O)galactosyltransferase 2 [Source:HGNC Symbol;Acc:HGNC:16790]	386.8	398.5	378.7
ENSG00000198860	ENST00000361641; ENST00000367518; ENST00000423085; ENST00000457455; ENST00000462677; ENST00000485209; ENST00000533373	TSEN15	protein_coding	tRNA splicing endonuclease subunit 15 [Source:HGNC Symbol;Acc:HGNC:16791]	489.4	487.1	475.5
ENSG00000116667	ENST00000235307; ENST00000367514; ENST00000477517; ENST00000489143	C1orf21	protein_coding	chromosome 1 open reading frame 21 [Source:HGNC Symbol;Acc:HGNC:15494]	362.4	397.3	379.6
ENSG00000116406	ENST00000318130; ENST00000367512; ENST00000439962; ENST00000466392; ENST00000466606; ENST00000474725	EDEM3	protein_coding	ER degradation enhancing alpha-mannosidase like protein 3 [Source:HGNC Symbol;Acc:HGNC:16787]	957.8	877.5	952.8
ENSG00000135842	ENST00000367511; ENST00000417056; ENST00000461167; ENST00000487074; ENST00000496299	FAM129A	protein_coding	family with sequence similarity 129 member A [Source:HGNC Symbol;Acc:HGNC:16784]	3171	3350	3548
ENSG00000121481	ENST00000367509; ENST00000367510; ENST00000453650; ENST00000498201	RNF2	protein_coding	ring finger protein 2 [Source:HGNC Symbol;Acc:HGNC:10061]	275.8	248.7	275.9
ENSG00000121486	ENST00000367506; ENST00000458395; ENST00000465827; ENST00000487028	TRMT1L	protein_coding	tRNA methyltransferase 1 like [Source:HGNC Symbol;Acc:HGNC:16782]	338.9	297.1	309.3
ENSG00000116668	ENST00000367500; ENST00000367501; ENST00000450350	SWT1	protein_coding	SWT1, RNA endoribonuclease homolog [Source:HGNC Symbol;Acc:HGNC:16785]	56.34	65.64	66.83
ENSG00000279838	ENST00000623474	AL356273.3	protein_coding		0	5.758	0
ENSG00000116679	ENST00000367497; ENST00000367498; ENST00000422754; ENST00000459929; ENST00000468217; ENST00000475046; ENST00000480769; ENST00000491112; ENST00000494880	IVNS1ABP	protein_coding	influenza virus NS1A binding protein [Source:HGNC Symbol;Acc:HGNC:16951]	1673	1603	1578
ENSG00000279401	ENST00000622958	AL133383.2	protein_coding		0	0	0
ENSG00000143341	ENST00000271588; ENST00000414277; ENST00000475585; ENST00000485744; ENST00000493413	HMCN1	protein_coding	hemicentin 1 [Source:HGNC Symbol;Acc:HGNC:19194]	37	49.52	42.84
ENSG00000116690	ENST00000367482; ENST00000367483; ENST00000367485; ENST00000445192; ENST00000533951; ENST00000635041	PRG4	protein_coding	proteoglycan 4 [Source:HGNC Symbol;Acc:HGNC:9364]	0.8409	0	0.8568
ENSG00000047410	ENST00000367478; ENST00000451586; ENST00000467810; ENST00000469463; ENST00000474852; ENST00000481347; ENST00000491783; ENST00000492973; ENST00000613151	TPR	protein_coding	translocated promoter region, nuclear basket protein [Source:HGNC Symbol;Acc:HGNC:12017]	2313	2258	2331
ENSG00000157181	ENST00000287859; ENST00000367470; ENST00000419367; ENST00000461662; ENST00000478571	C1orf27	protein_coding	chromosome 1 open reading frame 27 [Source:HGNC Symbol;Acc:HGNC:24299]	370.9	323.6	314.5
ENSG00000262180	ENST00000574641	OCLM	protein_coding	oculomedin [Source:HGNC Symbol;Acc:HGNC:8103]	2.523	0	3.427
ENSG00000116703	ENST00000391997; ENST00000497198	PDC	protein_coding	phosducin [Source:HGNC Symbol;Acc:HGNC:8759]	0.8409	3.455	0
ENSG00000073756	ENST00000367468; ENST00000466691; ENST00000490885; ENST00000559627; ENST00000559800	PTGS2	protein_coding	prostaglandin-endoperoxide synthase 2 [Source:HGNC Symbol;Acc:HGNC:9605]	0.8409	3.455	0.8568
ENSG00000116711	ENST00000367466; ENST00000466600	PLA2G4A	protein_coding	phospholipase A2 group IVA [Source:HGNC Symbol;Acc:HGNC:9035]	0	0	0.8568
ENSG00000162670	ENST00000367462; ENST00000445957; ENST00000463404; ENST00000631494; ENST00000633243	BRINP3	protein_coding	BMP/retinoic acid inducible neural specific 3 [Source:HGNC Symbol;Acc:HGNC:22393]	0	0	0
ENSG00000150681	ENST00000367460; ENST00000481707; ENST00000491030; ENST00000492967	RGS18	protein_coding	regulator of G protein signaling 18 [Source:HGNC Symbol;Acc:HGNC:14261]	0	0	0
ENSG00000253148	ENST00000417209	RGS21	protein_coding	regulator of G protein signaling 21 [Source:HGNC Symbol;Acc:HGNC:26839]	0	0	0
ENSG00000090104	ENST00000367459; ENST00000462589; ENST00000469578; ENST00000474373; ENST00000498352; ENST00000583155	RGS1	protein_coding	regulator of G protein signaling 1 [Source:HGNC Symbol;Acc:HGNC:9991]	0	0	0
ENSG00000127074	ENST00000391995; ENST00000462955; ENST00000482095; ENST00000543215	RGS13	protein_coding	regulator of G protein signaling 13 [Source:HGNC Symbol;Acc:HGNC:9995]	0	0	0
ENSG00000116741	ENST00000235382; ENST00000464302; ENST00000483295; ENST00000487236	RGS2	protein_coding	regulator of G protein signaling 2 [Source:HGNC Symbol;Acc:HGNC:9998]	137.1	119.8	134.5
ENSG00000116750	ENST00000367448; ENST00000367449; ENST00000367450; ENST00000367451; ENST00000367454; ENST00000367455; ENST00000416915; ENST00000417752; ENST00000420791; ENST00000421683; ENST00000443327; ENST00000449480; ENST00000483156	UCHL5	protein_coding	ubiquitin C-terminal hydrolase L5 [Source:HGNC Symbol;Acc:HGNC:19678]	659.3	558.5	567.2
ENSG00000116747	ENST00000367441; ENST00000367443; ENST00000367444; ENST00000367445; ENST00000367446; ENST00000400968; ENST00000415442; ENST00000432079; ENST00000460715; ENST00000469214; ENST00000506303; ENST00000512587	TROVE2	protein_coding	TROVE domain family member 2 [Source:HGNC Symbol;Acc:HGNC:11313]	722.4	616.1	690.6
ENSG00000023572	ENST00000367439; ENST00000367440; ENST00000472197	GLRX2	protein_coding	glutaredoxin 2 [Source:HGNC Symbol;Acc:HGNC:16065]	104.3	93.28	122.5
ENSG00000134371	ENST00000367435; ENST00000477868; ENST00000482484; ENST00000635846	CDC73	protein_coding	cell division cycle 73 [Source:HGNC Symbol;Acc:HGNC:16783]	879.6	768.1	820.9
ENSG00000162630	ENST00000367434	B3GALT2	protein_coding	beta-1,3-galactosyltransferase 2 [Source:HGNC Symbol;Acc:HGNC:917]	0.8409	0	0
ENSG00000162687	ENST00000294725; ENST00000367433; ENST00000451324; ENST00000466914; ENST00000498426; ENST00000609185; ENST00000610076	KCNT2	protein_coding	potassium sodium-activated channel subfamily T member 2 [Source:HGNC Symbol;Acc:HGNC:18866]	0	0	0
ENSG00000000971	ENST00000359637; ENST00000367429; ENST00000466229; ENST00000470918; ENST00000496761; ENST00000630130	CFH	protein_coding	complement factor H [Source:HGNC Symbol;Acc:HGNC:4883]	0	0	0
ENSG00000116785	ENST00000367425; ENST00000367427; ENST00000391985; ENST00000461558; ENST00000471440; ENST00000617219	CFHR3	protein_coding	complement factor H related 3 [Source:HGNC Symbol;Acc:HGNC:16980]	0	0	0
ENSG00000276911	ENST00000367421	BX248415.1	protein_coding		0	0	0
ENSG00000244414	ENST00000320493; ENST00000367424; ENST00000468079; ENST00000472961; ENST00000480960	CFHR1	protein_coding	complement factor H related 1 [Source:HGNC Symbol;Acc:HGNC:4888]	0	0	0
ENSG00000134365	ENST00000251424; ENST00000367416; ENST00000367418; ENST00000608469	CFHR4	protein_coding	complement factor H related 4 [Source:HGNC Symbol;Acc:HGNC:16979]	0	0	0
ENSG00000080910	ENST00000367415; ENST00000473386; ENST00000476712; ENST00000485647; ENST00000489703; ENST00000496448	CFHR2	protein_coding	complement factor H related 2 [Source:HGNC Symbol;Acc:HGNC:4890]	0	0	0
ENSG00000134389	ENST00000256785	CFHR5	protein_coding	complement factor H related 5 [Source:HGNC Symbol;Acc:HGNC:24668]	0	0	0
ENSG00000143278	ENST00000367412; ENST00000490002	F13B	protein_coding	coagulation factor XIII B chain [Source:HGNC Symbol;Acc:HGNC:3534]	0	1.152	0
ENSG00000066279	ENST00000294732; ENST00000367408; ENST00000367409	ASPM	protein_coding	abnormal spindle microtubule assembly [Source:HGNC Symbol;Acc:HGNC:19048]	1254	1269	1497
ENSG00000177888	ENST00000367405; ENST00000467322	ZBTB41	protein_coding	zinc finger and BTB domain containing 41 [Source:HGNC Symbol;Acc:HGNC:24819]	314.5	283.3	279.3
ENSG00000134376	ENST00000367397; ENST00000367399; ENST00000367400; ENST00000448952; ENST00000475659; ENST00000476483; ENST00000480086; ENST00000484075; ENST00000535699; ENST00000538660; ENST00000638467	CRB1	protein_coding	crumbs 1, cell polarity complex component [Source:HGNC Symbol;Acc:HGNC:2343]	0.8409	1.152	0.8568
ENSG00000213047	ENST00000235453; ENST00000294737; ENST00000294738; ENST00000367396; ENST00000422998; ENST00000463124; ENST00000468589; ENST00000477581; ENST00000495550; ENST00000496935; ENST00000620048	DENND1B	protein_coding	DENN domain containing 1B [Source:HGNC Symbol;Acc:HGNC:28404]	301.9	247.6	245.1
ENSG00000203724	ENST00000367393; ENST00000436652; ENST00000542800	C1orf53	protein_coding	chromosome 1 open reading frame 53 [Source:HGNC Symbol;Acc:HGNC:30003]	17.66	32.24	16.28
ENSG00000143355	ENST00000367387; ENST00000367388; ENST00000367390; ENST00000367391; ENST00000475727; ENST00000561173; ENST00000606127; ENST00000615520	LHX9	protein_coding	LIM homeobox 9 [Source:HGNC Symbol;Acc:HGNC:14222]	10.09	12.67	17.14
ENSG00000151414	ENST00000367383; ENST00000367385; ENST00000391974; ENST00000417895; ENST00000442588; ENST00000493790; ENST00000538004; ENST00000544035	NEK7	protein_coding	NIMA related kinase 7 [Source:HGNC Symbol;Acc:HGNC:13386]	571.8	462.9	482.4
ENSG00000151418	ENST00000281087; ENST00000309309; ENST00000367382; ENST00000489986	ATP6V1G3	protein_coding	ATPase H+ transporting V1 subunit G3 [Source:HGNC Symbol;Acc:HGNC:18265]	0	0	0
ENSG00000081237	ENST00000348564; ENST00000367364; ENST00000367367; ENST00000367379; ENST00000391970; ENST00000413409; ENST00000418674; ENST00000427110; ENST00000442510; ENST00000462363; ENST00000484135; ENST00000491302; ENST00000529828; ENST00000530727	PTPRC	protein_coding	protein tyrosine phosphatase, receptor type C [Source:HGNC Symbol;Acc:HGNC:9666]	0	0	0
ENSG00000116833	ENST00000236914; ENST00000367357; ENST00000367362; ENST00000447034; ENST00000474307; ENST00000544748	NR5A2	protein_coding	nuclear receptor subfamily 5 group A member 2 [Source:HGNC Symbol;Acc:HGNC:7984]	0.8409	0	0
ENSG00000162702	ENST00000294740; ENST00000367352; ENST00000367353	ZNF281	protein_coding	zinc finger protein 281 [Source:HGNC Symbol;Acc:HGNC:13075]	766.1	741.6	724
ENSG00000118193	ENST00000367350; ENST00000614960	KIF14	protein_coding	kinesin family member 14 [Source:HGNC Symbol;Acc:HGNC:19181]	652.6	589.6	624.6
ENSG00000118197	ENST00000331314; ENST00000413408; ENST00000429498; ENST00000433235; ENST00000436897; ENST00000447706; ENST00000452560; ENST00000453944	DDX59	protein_coding	DEAD-box helicase 59 [Source:HGNC Symbol;Acc:HGNC:25360]	276.7	240.7	281
ENSG00000118200	ENST00000236925; ENST00000358823; ENST00000413307; ENST00000447701; ENST00000475326; ENST00000532732	CAMSAP2	protein_coding	calmodulin regulated spectrin associated protein family member 2 [Source:HGNC Symbol;Acc:HGNC:29188]	1132	1096	1174
ENSG00000170128	ENST00000304244	GPR25	protein_coding	G protein-coupled receptor 25 [Source:HGNC Symbol;Acc:HGNC:4480]	0	0	0
ENSG00000163362	ENST00000367342; ENST00000413687; ENST00000451872; ENST00000465162; ENST00000526172; ENST00000531649; ENST00000532631	C1orf106	protein_coding	chromosome 1 open reading frame 106 [Source:HGNC Symbol;Acc:HGNC:25599]	4.205	4.606	4.284
ENSG00000116852	ENST00000332129; ENST00000360529; ENST00000422435; ENST00000461742; ENST00000534043	KIF21B	protein_coding	kinesin family member 21B [Source:HGNC Symbol;Acc:HGNC:29442]	3.364	4.606	4.284
ENSG00000081248	ENST00000362061; ENST00000367338	CACNA1S	protein_coding	calcium voltage-gated channel subunit alpha1 S [Source:HGNC Symbol;Acc:HGNC:1397]	0	0	0.8568
ENSG00000232237	ENST00000449188; ENST00000458416	ASCL5	protein_coding	achaete-scute family bHLH transcription factor 5 [Source:HGNC Symbol;Acc:HGNC:33169]	0	0	0
ENSG00000116857	ENST00000367330; ENST00000367332; ENST00000367333; ENST00000367334; ENST00000414605; ENST00000435310; ENST00000455367; ENST00000472411; ENST00000485839; ENST00000495205; ENST00000497582	TMEM9	protein_coding	transmembrane protein 9 [Source:HGNC Symbol;Acc:HGNC:18823]	1940	1945	1785
ENSG00000163395	ENST00000295591; ENST00000335211; ENST00000412892; ENST00000437879; ENST00000444705; ENST00000473483	IGFN1	protein_coding	immunoglobulin-like and fibronectin type III domain containing 1 [Source:HGNC Symbol;Acc:HGNC:24607]	0	0	0
ENSG00000081277	ENST00000263946; ENST00000352845; ENST00000367324; ENST00000475988; ENST00000477817	PKP1	protein_coding	plakophilin 1 [Source:HGNC Symbol;Acc:HGNC:9023]	0	1.152	0
ENSG00000118194	ENST00000236918; ENST00000360372; ENST00000367315; ENST00000367317; ENST00000367318; ENST00000367320; ENST00000367322; ENST00000412633; ENST00000421663; ENST00000422165; ENST00000438742; ENST00000445079; ENST00000455702; ENST00000458432; ENST00000460780; ENST00000466570; ENST00000472177; ENST00000475686; ENST00000476888; ENST00000477035; ENST00000491504; ENST00000494095; ENST00000503459; ENST0000…	TNNT2	protein_coding	troponin T2, cardiac type [Source:HGNC Symbol;Acc:HGNC:11949]	0	0	0
ENSG00000159166	ENST00000367313; ENST00000391967; ENST00000475136; ENST00000488842; ENST00000503578; ENST00000631576; ENST00000632743; ENST00000633953	LAD1	protein_coding	ladinin 1 [Source:HGNC Symbol;Acc:HGNC:6472]	0	0	0
ENSG00000159173	ENST00000336092; ENST00000361379; ENST00000367312; ENST00000555340; ENST00000555948; ENST00000556362; ENST00000622580	TNNI1	protein_coding	troponin I1, slow skeletal type [Source:HGNC Symbol;Acc:HGNC:11945]	0	3.455	0.8568
ENSG00000174307	ENST00000367309; ENST00000367311; ENST00000485436; ENST00000497057	PHLDA3	protein_coding	pleckstrin homology like domain family A member 3 [Source:HGNC Symbol;Acc:HGNC:8934]	1240	1628	1479
ENSG00000159176	ENST00000340006; ENST00000367306; ENST00000458271; ENST00000471596; ENST00000481851; ENST00000524951; ENST00000526256; ENST00000526317; ENST00000526723; ENST00000527573; ENST00000527662; ENST00000529975; ENST00000530120; ENST00000531916; ENST00000532313; ENST00000532460; ENST00000533188; ENST00000533402; ENST00000533432	CSRP1	protein_coding	cysteine and glycine rich protein 1 [Source:HGNC Symbol;Acc:HGNC:2469]	15090	14190	13690
ENSG00000134369	ENST00000367295; ENST00000367296; ENST00000367302; ENST00000430015; ENST00000438083; ENST00000469130; ENST00000477118; ENST00000490213; ENST00000491403; ENST00000593583	NAV1	protein_coding	neuron navigator 1 [Source:HGNC Symbol;Acc:HGNC:15989]	2443	2759	2595
ENSG00000198700	ENST00000361565; ENST00000456707; ENST00000464348; ENST00000479374	IPO9	protein_coding	importin 9 [Source:HGNC Symbol;Acc:HGNC:19425]	3339	3375	3474
ENSG00000198892	ENST00000362011; ENST00000464117; ENST00000481699	SHISA4	protein_coding	shisa family member 4 [Source:HGNC Symbol;Acc:HGNC:27139]	856.1	1003	848.3
ENSG00000163431	ENST00000367288; ENST00000616739	LMOD1	protein_coding	leiomodin 1 [Source:HGNC Symbol;Acc:HGNC:6647]	0	1.152	0.8568
ENSG00000134375	ENST00000367287; ENST00000478378; ENST00000482943; ENST00000484647	TIMM17A	protein_coding	translocase of inner mitochondrial membrane 17A [Source:HGNC Symbol;Acc:HGNC:17315]	899	785.4	763.4
ENSG00000176393	ENST00000295640; ENST00000367286; ENST00000447312; ENST00000449524; ENST00000464707; ENST00000471105; ENST00000478617; ENST00000479531; ENST00000479726; ENST00000481780; ENST00000487116; ENST00000492587; ENST00000492849; ENST00000620670	RNPEP	protein_coding	arginyl aminopeptidase [Source:HGNC Symbol;Acc:HGNC:10078]	1941	2000	1913
ENSG00000163435	ENST00000359651; ENST00000367283; ENST00000367284; ENST00000446188; ENST00000470384; ENST00000475698; ENST00000479874; ENST00000490203; ENST00000495848; ENST00000498017	ELF3	protein_coding	E74 like ETS transcription factor 3 [Source:HGNC Symbol;Acc:HGNC:3318]	37	41.46	43.7
ENSG00000170075	ENST00000367282	GPR37L1	protein_coding	G protein-coupled receptor 37 like 1 [Source:HGNC Symbol;Acc:HGNC:14923]	69.8	65.64	61.69
ENSG00000143862	ENST00000272217; ENST00000486225; ENST00000491358; ENST00000614750	ARL8A	protein_coding	ADP ribosylation factor like GTPase 8A [Source:HGNC Symbol;Acc:HGNC:25192]	902.3	965	923.7
ENSG00000143851	ENST00000309017; ENST00000367279; ENST00000435759; ENST00000462815; ENST00000464870; ENST00000467283; ENST00000468385; ENST00000476061; ENST00000477554; ENST00000477625; ENST00000479092; ENST00000480836; ENST00000486116; ENST00000491584; ENST00000492451; ENST00000492977; ENST00000495688; ENST00000496197; ENST00000629151	PTPN7	protein_coding	protein tyrosine phosphatase, non-receptor type 7 [Source:HGNC Symbol;Acc:HGNC:9659]	0	0	0
ENSG00000133067	ENST00000255432; ENST00000308543; ENST00000367278; ENST00000423542; ENST00000439764; ENST00000487787; ENST00000503519; ENST00000506931	LGR6	protein_coding	leucine rich repeat containing G protein-coupled receptor 6 [Source:HGNC Symbol;Acc:HGNC:19719]	0	0	0
ENSG00000077152	ENST00000367274; ENST00000460852; ENST00000487227	UBE2T	protein_coding	ubiquitin conjugating enzyme E2 T [Source:HGNC Symbol;Acc:HGNC:25009]	476	496.3	427.6
ENSG00000077157	ENST00000290419; ENST00000356764; ENST00000367269; ENST00000391959; ENST00000434615; ENST00000462074; ENST00000464965; ENST00000465284; ENST00000466273; ENST00000466968; ENST00000476364; ENST00000480184; ENST00000488330; ENST00000491336; ENST00000498070; ENST00000608999; ENST00000618451; ENST00000634903	PPP1R12B	protein_coding	protein phosphatase 1 regulatory subunit 12B [Source:HGNC Symbol;Acc:HGNC:7619]	295.2	293.7	308.5
ENSG00000143858	ENST00000367267; ENST00000367268	SYT2	protein_coding	synaptotagmin 2 [Source:HGNC Symbol;Acc:HGNC:11510]	1.682	4.606	0
ENSG00000117139	ENST00000235790; ENST00000367264; ENST00000367265; ENST00000456180; ENST00000467487; ENST00000470573; ENST00000472822; ENST00000491153; ENST00000498276; ENST00000602511	KDM5B	protein_coding	lysine demethylase 5B [Source:HGNC Symbol;Acc:HGNC:18039]	1265	1264	1308
ENSG00000183155	ENST00000367262	RABIF	protein_coding	RAB interacting factor [Source:HGNC Symbol;Acc:HGNC:9797]	331.3	291.4	305.9
ENSG00000117153	ENST00000367258; ENST00000367259; ENST00000367261	KLHL12	protein_coding	kelch like family member 12 [Source:HGNC Symbol;Acc:HGNC:19360]	765.2	783.1	793.4
ENSG00000159346	ENST00000340990; ENST00000367254; ENST00000417068; ENST00000426229; ENST00000495562	ADIPOR1	protein_coding	adiponectin receptor 1 [Source:HGNC Symbol;Acc:HGNC:24040]	2489	2421	2471
ENSG00000159348	ENST00000367249; ENST00000446185; ENST00000473599; ENST00000478009; ENST00000482572; ENST00000483915; ENST00000497655	CYB5R1	protein_coding	cytochrome b5 reductase 1 [Source:HGNC Symbol;Acc:HGNC:13397]	1123	1086	1098
ENSG00000163444	ENST00000367242; ENST00000463015; ENST00000468449; ENST00000488097; ENST00000543891	TMEM183A	protein_coding	transmembrane protein 183A [Source:HGNC Symbol;Acc:HGNC:20173]	484.4	505.6	480.7
ENSG00000143847	ENST00000272198; ENST00000295706; ENST00000367240; ENST00000447715; ENST00000486360; ENST00000594572; ENST00000594656; ENST00000597023; ENST00000599514; ENST00000599966; ENST00000600426; ENST00000600447; ENST00000601609	PPFIA4	protein_coding	PTPRF interacting protein alpha 4 [Source:HGNC Symbol;Acc:HGNC:9248]	1777	1543	1834
ENSG00000122180	ENST00000241651	MYOG	protein_coding	myogenin [Source:HGNC Symbol;Acc:HGNC:7612]	0	0	0
ENSG00000163485	ENST00000309502; ENST00000337894; ENST00000367235; ENST00000367236; ENST00000464019; ENST00000467253; ENST00000472535; ENST00000618295; ENST00000640524	ADORA1	protein_coding	adenosine A1 receptor [Source:HGNC Symbol;Acc:HGNC:262]	64.75	50.67	79.69
ENSG00000133055	ENST00000255416; ENST00000621380	MYBPH	protein_coding	myosin binding protein H [Source:HGNC Symbol;Acc:HGNC:7552]	0.8409	0	0
ENSG00000133048	ENST00000255409; ENST00000404436; ENST00000472064; ENST00000473185; ENST00000478742	CHI3L1	protein_coding	chitinase 3 like 1 [Source:HGNC Symbol;Acc:HGNC:1932]	233.8	241.8	251.1
ENSG00000133063	ENST00000255427; ENST00000367229; ENST00000460619; ENST00000479483; ENST00000484834; ENST00000491855; ENST00000503786; ENST00000506427; ENST00000513472	CHIT1	protein_coding	chitinase 1 [Source:HGNC Symbol;Acc:HGNC:1936]	1.682	0	0
ENSG00000159388	ENST00000290551; ENST00000475157	BTG2	protein_coding	BTG anti-proliferation factor 2 [Source:HGNC Symbol;Acc:HGNC:1131]	592	573.5	581.8
ENSG00000122176	ENST00000354955; ENST00000461936; ENST00000493296	FMOD	protein_coding	fibromodulin [Source:HGNC Symbol;Acc:HGNC:3774]	0.8409	0	0
ENSG00000188783	ENST00000343110	PRELP	protein_coding	proline and arginine rich end leucine rich repeat protein [Source:HGNC Symbol;Acc:HGNC:9357]	147.2	169.3	123.4
ENSG00000188770	ENST00000367222; ENST00000448911	OPTC	protein_coding	opticin [Source:HGNC Symbol;Acc:HGNC:8158]	0	0	0
ENSG00000058668	ENST00000341360; ENST00000356729; ENST00000357681; ENST00000367218; ENST00000458092; ENST00000466407; ENST00000484746	ATP2B4	protein_coding	ATPase plasma membrane Ca2+ transporting 4 [Source:HGNC Symbol;Acc:HGNC:817]	5087	5483	5558
ENSG00000122188	ENST00000367215; ENST00000367217; ENST00000442561	LAX1	protein_coding	lymphocyte transmembrane adaptor 1 [Source:HGNC Symbol;Acc:HGNC:26005]	1.682	0	0.8568
ENSG00000058673	ENST00000332127; ENST00000367210; ENST00000367212; ENST00000367214; ENST00000432282; ENST00000453771; ENST00000461980; ENST00000466470; ENST00000480354; ENST00000488411; ENST00000492823; ENST00000495527; ENST00000638800; ENST00000639812; ENST00000640465	ZC3H11A	protein_coding	zinc finger CCCH-type containing 11A [Source:HGNC Symbol;Acc:HGNC:29093]	2696	2540	2544
ENSG00000257315	ENST00000545588; ENST00000550078	ZBED6	protein_coding	zinc finger BED-type containing 6 [Source:HGNC Symbol;Acc:HGNC:33273]	2705	2560	2567
ENSG00000182004	ENST00000367208; ENST00000414487; ENST00000469451; ENST00000470492; ENST00000475035; ENST00000483099	SNRPE	protein_coding	small nuclear ribonucleoprotein polypeptide E [Source:HGNC Symbol;Acc:HGNC:11161]	600.4	608	628.9
ENSG00000143842	ENST00000272193; ENST00000367203; ENST00000367204; ENST00000480326; ENST00000525258; ENST00000525442; ENST00000528591; ENST00000530882; ENST00000534185; ENST00000618875	SOX13	protein_coding	SRY-box 13 [Source:HGNC Symbol;Acc:HGNC:11192]	2321	2367	2337
ENSG00000143845	ENST00000367197; ENST00000367201; ENST00000367202; ENST00000422072; ENST00000422699; ENST00000429525; ENST00000444817; ENST00000452983; ENST00000472340; ENST00000477125; ENST00000492392	ETNK2	protein_coding	ethanolamine kinase 2 [Source:HGNC Symbol;Acc:HGNC:25575]	714	689.8	634.1
ENSG00000143839	ENST00000272190; ENST00000638118	REN	protein_coding	renin [Source:HGNC Symbol;Acc:HGNC:9958]	0.8409	0	0
ENSG00000170498	ENST00000367194; ENST00000625357	KISS1	protein_coding	KiSS-1 metastasis-suppressor [Source:HGNC Symbol;Acc:HGNC:6341]	0.8409	0	0
ENSG00000174567	ENST00000308302; ENST00000475517	GOLT1A	protein_coding	golgi transport 1A [Source:HGNC Symbol;Acc:HGNC:24766]	1.682	3.455	0.8568
ENSG00000143850	ENST00000272203; ENST00000414478; ENST00000485632; ENST00000564627; ENST00000637508	PLEKHA6	protein_coding	pleckstrin homology domain containing A6 [Source:HGNC Symbol;Acc:HGNC:17053]	183.3	187.7	203.9
ENSG00000158615	ENST00000367188	PPP1R15B	protein_coding	protein phosphatase 1 regulatory subunit 15B [Source:HGNC Symbol;Acc:HGNC:14951]	1136	978.9	1094
ENSG00000133056	ENST00000367184; ENST00000367187; ENST00000415899; ENST00000424712; ENST00000429009; ENST00000462752; ENST00000479079; ENST00000496872	PIK3C2B	protein_coding	phosphatidylinositol-4-phosphate 3-kinase catalytic subunit type 2 beta [Source:HGNC Symbol;Acc:HGNC:8972]	153.9	171.6	151.7
ENSG00000198625	ENST00000367179; ENST00000367180; ENST00000367182; ENST00000367183; ENST00000391947; ENST00000444261; ENST00000454264; ENST00000462012; ENST00000463049; ENST00000470797; ENST00000470908; ENST00000471783; ENST00000507825; ENST00000612738; ENST00000614459; ENST00000616250; ENST00000621032	MDM4	protein_coding	MDM4, p53 regulator [Source:HGNC Symbol;Acc:HGNC:6974]	420.5	272.9	312.7
ENSG00000170382	ENST00000367175; ENST00000367176; ENST00000367177; ENST00000496057	LRRN2	protein_coding	leucine rich repeat neuronal 2 [Source:HGNC Symbol;Acc:HGNC:16914]	0	1.152	0
ENSG00000163531	ENST00000339876; ENST00000360049; ENST00000367173; ENST00000401399; ENST00000403080; ENST00000404076; ENST00000404907; ENST00000404977; ENST00000413225; ENST00000425360; ENST00000430393; ENST00000447819; ENST00000468328; ENST00000471392; ENST00000492085; ENST00000493914; ENST00000495396; ENST00000503221; ENST00000504149; ENST00000504476; ENST00000505079; ENST00000512826; ENST00000513543; ENST0000…	NFASC	protein_coding	neurofascin [Source:HGNC Symbol;Acc:HGNC:29866]	7140	7793	7074
ENSG00000184144	ENST00000331830; ENST00000481872; ENST00000525433; ENST00000527340; ENST00000530117; ENST00000530594; ENST00000532366; ENST00000636312; ENST00000636641; ENST00000636809; ENST00000638050; ENST00000638378; ENST00000638449; ENST00000638577; ENST00000638715; ENST00000638928; ENST00000638980; ENST00000639015; ENST00000639023; ENST00000639122; ENST00000639156; ENST00000639302; ENST00000639354; ENST0000…	CNTN2	protein_coding	contactin 2 [Source:HGNC Symbol;Acc:HGNC:2172]	8.409	4.606	5.141
ENSG00000174529	ENST00000367167	TMEM81	protein_coding	transmembrane protein 81 [Source:HGNC Symbol;Acc:HGNC:32349]	26.91	46.06	44.56
ENSG00000117222	ENST00000264515; ENST00000367164; ENST00000484379	RBBP5	protein_coding	RB binding protein 5, histone lysine methyltransferase complex subunit [Source:HGNC Symbol;Acc:HGNC:9888]	650.9	566.6	565.5
ENSG00000133059	ENST00000367161; ENST00000367162; ENST00000615388	DSTYK	protein_coding	dual serine/threonine and tyrosine protein kinase [Source:HGNC Symbol;Acc:HGNC:29043]	823.3	882.1	928.8
ENSG00000133069	ENST00000329800; ENST00000330675; ENST00000358024; ENST00000367159; ENST00000468846; ENST00000481950; ENST00000495538; ENST00000545499; ENST00000637895	TMCC2	protein_coding	transmembrane and coiled-coil domain family 2 [Source:HGNC Symbol;Acc:HGNC:24239]	211.1	241.8	224.5
ENSG00000163545	ENST00000367157	NUAK2	protein_coding	NUAK family kinase 2 [Source:HGNC Symbol;Acc:HGNC:29558]	571.8	555.1	515.8
ENSG00000162873	ENST00000367155; ENST00000367156; ENST00000460687; ENST00000491471; ENST00000539253; ENST00000606111; ENST00000606181; ENST00000606529; ENST00000606887; ENST00000607173; ENST00000607193; ENST00000607826	KLHDC8A	protein_coding	kelch domain containing 8A [Source:HGNC Symbol;Acc:HGNC:25573]	3.364	6.91	3.427
ENSG00000186007	ENST00000367149; ENST00000367151; ENST00000367152; ENST00000367153; ENST00000367154; ENST00000391936; ENST00000476884; ENST00000495594; ENST00000625854; ENST00000629113; ENST00000629624	LEMD1	protein_coding	LEM domain containing 1 [Source:HGNC Symbol;Acc:HGNC:18725]	15.98	10.36	11.14
ENSG00000117266	ENST00000360066; ENST00000419301; ENST00000429964; ENST00000443813; ENST00000459862; ENST00000462976; ENST00000468954; ENST00000476153; ENST00000478560; ENST00000484080; ENST00000489617; ENST00000504162; ENST00000504648; ENST00000505932; ENST00000506215; ENST00000506489; ENST00000506784; ENST00000507067; ENST00000507240; ENST00000512008; ENST00000512922; ENST00000515494; ENST00000515514	CDK18	protein_coding	cyclin dependent kinase 18 [Source:HGNC Symbol;Acc:HGNC:8751]	106.8	89.82	83.11
ENSG00000174514	ENST00000367147; ENST00000465651; ENST00000471425; ENST00000475956; ENST00000478555; ENST00000489709; ENST00000536357; ENST00000539267; ENST00000614644; ENST00000616173; ENST00000621216	MFSD4A	protein_coding	major facilitator superfamily domain containing 4A [Source:HGNC Symbol;Acc:HGNC:25433]	39.52	18.43	23.13
ENSG00000158711	ENST00000289703; ENST00000357992; ENST00000468523; ENST00000616704; ENST00000617725	ELK4	protein_coding	ELK4, ETS transcription factor [Source:HGNC Symbol;Acc:HGNC:3326]	960.3	854.5	832
ENSG00000158715	ENST00000367145; ENST00000460934	SLC45A3	protein_coding	solute carrier family 45 member 3 [Source:HGNC Symbol;Acc:HGNC:8642]	59.71	77.16	78.83
ENSG00000069275	ENST00000367142; ENST00000464938	NUCKS1	protein_coding	nuclear casein kinase and cyclin dependent kinase substrate 1 [Source:HGNC Symbol;Acc:HGNC:29923]	10500	9525	9728
ENSG00000117280	ENST00000235932; ENST00000367139; ENST00000414729; ENST00000437324; ENST00000446390; ENST00000468887; ENST00000492534; ENST00000528078; ENST00000533111	RAB29	protein_coding	RAB29, member RAS oncogene family [Source:HGNC Symbol;Acc:HGNC:9789]	645	596.5	532.1
ENSG00000133065	ENST00000367137; ENST00000468057; ENST00000484000; ENST00000484228	SLC41A1	protein_coding	solute carrier family 41 member 1 [Source:HGNC Symbol;Acc:HGNC:19429]	1371	1449	1481
ENSG00000162877	ENST00000367136; ENST00000460624; ENST00000461807; ENST00000469861	PM20D1	protein_coding	peptidase M20 domain containing 1 [Source:HGNC Symbol;Acc:HGNC:26518]	0	0	0
[truncated: 19,585 more rows]
