# Supplementary material for: Novel regulators of PrPC biosynthesis revealed by genome-wide RNA interference
Source: PLoS Pathog. 2021 Oct 27;17(10):e1010013. doi: 10.1371/journal.ppat.1010013 (PMC8575309; doi:10.1371/journal.ppat.1010013)
Supplement: S4 Table — (XLSX) [file ppat.1010013.s008.xlsx]

## Sheet: Tabelle1
Gene	Primers for RT-PCR validation
AP5S1-For	CCCCGAATACTGAGGACACG
AP5S1-Rev	GACACATTGACTCTACCTGCC
HOXD3-For	CAAGGGCATCCTGCACTCG
HOXD3-Rev	TATTGGGCTGTGATTTGGCGA
PM20D2-For	CGCCCGTGAAGGTAGTTGTC
PM20D2-Rev	GATGGGTGGGCCATAAAAACA
MTFMT-For	CCAGTGAAGCAATATGCTGTGC
MTFMT-Rev	GGCCAAACGAAGCCACTAC
ACTB-For	ACAGAGCCTCGCCTTTGCC
ACTB-Rev	AGCGCGGCGATATCATCATCC
GUSB-For	GACACGCTAGAGCATGAGGG
GUSB-Rev	GGGTGAGTGTGTTGTTGATGG
ARHGAP29-For	GAGATTTGGCCGGGCGTC
ARHGAP29-Rev	AGAGTTGACCTGATGCCCAAG
PRNP- For	GACCGAGGCAGAGCAGTCAT
PRNP- Rev	AGTGTTCCATCCTCCAGGCTTC
TBP-For	CCCGAAACGCCGAATATAATCC
TBP-Rev	AATCAGTGCCGTGGTTCGTG
B4GALNT3- For	GACAGGATTGGGGGCATGAA
B4GALNT3- Rev	CCGCTTGGAGTATCCTGTCC
PUF60- For	AATGGAAACCTCCACAGGGC
PUF60- Rev	GGCGTACTTCTTGGCCTTCT
USP7- For	GGAGGACATGGAGGATGACAC
USP7- Rev	CCGACTCACTCAGTCTGCTG
COPG1- For	GAAGTAAGGGACCGAGCCAC
COPG1- Rev	GGATGGACACAGTCAGACCATT
ZRSR2- For	AAAGTAGTCGTCACAGGGGG
ZRSR2- Rev	TCTGTCTCTATTACCCGACCT
NOL10- For	GTCCCTTCCTGAGTGGCTTT
NOL10- Rev	TGTCATAACATCGAACCCGAGG
KIAA1267- For	CACATCGCAGCAGCCAGTAA
KIAA1267- Rev	CTCACATTTGGCATGCAGGG
HOXD4- For	TGAATTCGGTGAACCCCAACT
HOXD4- Rev	ACACAGGGTGTGAGCGATTT
COPZ1- For	GAGGCGCTGATTTTGGAACCT
COPZ1- Rev	ACTGGGGTAGGTGTCGTCAT
SF3A1- For	CATCTTGCGAGCTCGTCGTA
SF3A1- Rev	TCTTCTGTGGGCTGTTTGGG
FKBP2- For	GGTTCCGGGTCCTGACAGTA
FKBP2- Rev	CTTTGCGCGATTTGATGGGA
APLP2- For	ACGGTAGTCAAAGAGGCATGT
APLP2- Rev	GCCATGGAACTGGTCTACCC
FANCF- For	TCTTTGCTGCCTTTTGTCGC
FANCF- Rev	ATTGTGCAACTCCTCCCAGG
TMCC2- For	AGGAGCGCTACAGGTACGA
TMCC2- Rev	TGCCCTCTCATAGGACTGGT
APOBEC3G- For	CTGTGTCAGAAAAGAGACGGTC
APOBEC3G- Rev	GTACACGAACTTGCTCCAACA
KCTD10- For	GCGACTTCAAATAAGCCAGCC
KCTD10- Rev	AGGACCCTTCCGTTAAAGCG
MOSPD1- For	GTGTTGCCGAGATTGCCAAA
MOSPD1- Rev	CGTGGGGAACACGAAAACAG
ZFP36L1- For	CCCGACCTTGGACAACTCAA
ZFP36L1- Rev	TGTGGGGAATGGGATGGGTA
YIF1A- For	CTGCTGGTCTTCCCCTACAC
YIF1A- Rev	ACCTCCGGGGAGAACCTTT
POLR2I- For	AAGTGGACGAACTGACCCAG
POLR2I- Rev	GGGCTGTGCACACGTAGTAA
NXF1- For	GTCTGAGCGGGAATTGGACA
NXF1- Rev	CGAATGGCGCTGATGTAGGT
TIMM8B- For	CTGCACAGGTGCATCACTTC
TIMM8B- Rev	CGACTGGTGATGGCAAGAGT
PUM1- For	GAAAGGTAAGGGGGAGCGAG
PUM1- Rev	CTCATTCCACCAACACGGGC
CUL3- For	ACGAGCACCATGTCGAATCT
CUL3- Rev	TCCATGGTCATCGGAAAGGC
