# Supplementary material for: Novel regulators of PrPC biosynthesis revealed by genome-wide RNA interference
Source: PLoS Pathog. 2021 Oct 27;17(10):e1010013. doi: 10.1371/journal.ppat.1010013 (PMC8575309; doi:10.1371/journal.ppat.1010013)
Supplement: S5 Table — (XLSX) [file ppat.1010013.s009.xlsx]

## Sheet: Tabelle1
GENE LISTS SORTED BY MAGMA RANK	MAGMA P	VEGAS P
PRNP	1.724e-12	1.61614e-15
MPPED2	0.0017007	1.86821e-05
PGAP3	0.0017818	0.000249529
PAICS	0.0018648	0.000868447
SLU7	0.0027616	0.00136873
TPST1	0.0029514	0.00131063
VANGL1	0.0039379	0.000449794
KCNA1	0.0041598	0.00370186
SEMA3F	0.0054634	0.00198063
MPV17L2	0.006621	0.00353002
SREBF1	0.0081901	0.00298771
TNNT2	0.0084829	0.00077183
CLDN7	0.010859	0.00585863
MST1R	0.011859	0.00243343
CLMN	0.011988	3.42414e-05
UMOD	0.015627	0.00413336
GABRB1	0.016768	0.00316541
ST6GAL2	0.017247	0.00234368
HIST1H2AA	0.017256	0.00267473
ARNT2	0.017363	2.11874e-05
DMP1	0.017997	0.00806925
PODNL1	0.018789	0.00564798
CHRM2	0.02044	0.00132329
CEACAM16	0.021575	0.000130811
CASP5	0.0221	0.00175645
ALDH3A1	0.022116	0.00111044
SF3A1	0.02407	7.00478e-05
VPS53	0.024447	0.000506407
GRIK3	0.025048	0.0029605
WNT5B	0.02636	0.00637328
LEKR1	0.026509	0.00193596
TMOD1	0.027743	0.000671761
BICC1	0.029074	0.00205172
ACTG2	0.029207	0.00522197
AIF1L	0.029839	0.00102979
CERKL	0.034052	0.00428279
PDIA6	0.035133	0.00589896
SPATA18	0.039483	0.00479365
GRM8	0.045114	0.000659436
WDR76	0.047905	0.000491849
CSN1S1	0.04947	0.0148898
CRK	0.051444	0.00109395
ZNF496	0.05153	0.0102095
KLK4	0.053124	0.000985258
SMTNL2	0.053226	0.000985294
CUL1	0.053303	0.00261888
UNC50	0.055728	0.00984107
ODAM	0.056479	0.0101756
ING1	0.058973	0.00890868
UBC	0.059116	0.0271201
PSPH	0.060969	0.00729347
CSPG4	0.061296	8.75938e-05
DNAJC30	0.064213	0.00694624
TSPYL5	0.065391	0.000906132
CBR1	0.072992	0.00488333
IRF8	0.073495	0.00148142
HAPLN1	0.074313	0.000747502
TDGF1	0.074733	0.00269017
GALNT2	0.08217	0.00154743
BTAF1	0.08682	0.000768855
C1orf189	0.087148	0.0626826
HIST1H1T	0.089714	0.000454704
TRIM7	0.091666	#N/A
EIF2AK4	0.091786	0.000315706
CPE	0.091816	0.000673237
MAP6	0.092674	0.00246481
LTA4H	0.10092	0.000444488
CLDN14	0.10242	0.000165298
POLE	0.10395	0.0297694
CPNE1	0.10717	0.000174712
RIC3	0.10776	0.00536067
PI4K2A	0.10807	0.0089952
LDHA	0.11032	0.0099427
CSMD3	0.11155	0.00131212
FKBP5	0.11507	0.00694767
CA7	0.11557	0.00185626
CEP250	0.11557	0.0023636
SPN	0.11973	0.032449
ATF7	0.12102	0.00529174
OASL	0.12501	0.0055598
COL1A2	0.12522	0.0257234
APLP2	0.12583	0.00410867
PLAGL2	0.12616	0.0606569
SYDE2	0.12757	0.00209778
NSL1	0.12832	0.0180945
SRGAP3	0.12982	0.00250308
TCTN2	0.13063	0.0110741
KPTN	0.13206	0.0214789
TFAP4	0.13263	0.00468059
MAP3K3	0.13316	0.0239538
LILRA4	0.14157	0.000616743
CLK4	0.14236	0.00239105
TMEM119	0.14519	0.00216566
NTF4	0.14585	0.036932
KRTAP5-10	0.14594	0.00500008
AMZ2	0.15044	0.00275463
RALBP1	0.15091	0.00469043
SSRP1	0.15353	0.0285378
PUM1	0.1554	0.00569407
STMN4	0.1555	0.00923466
CADM2	0.15658	0.00154887
SFRP4	0.15807	0.0462627
SH2D1B	0.15861	0.000626169
RBMS2	0.15935	0.00399681
CTXN3	0.1602	0.00269753
OR1N1	0.16326	0.00621469
ARMC2	0.16434	0.00226043
PARP6	0.16468	0.00241752
DNAJA4	0.1652	0.0493975
RNF165	0.1669	0.000469397
HIPK1	0.17154	0.0144674
ABHD4	0.17184	0.00167522
HSPA6	0.17206	0.00503356
NLRP7	0.17307	0.0256356
TRMT112	0.17397	0.00253893
ARHGAP29	0.174	0.0107054
CCDC85B	0.1762	0.0662774
RPS14	0.17621	0.0129098
ELMOD2	0.17685	0.000417953
RTP4	0.17685	0.0149801
KRTAP12-3	0.17834	0.00191969
UBAP2	0.18249	0.000355521
LSAMP	0.18269	0.00311989
RPL34	0.1832	0.00841255
CLLU1	0.18409	0.0503453
EDF1	0.18481	0.00701825
PLK1	0.19073	0.063128
SYNE2	0.19098	0.00131081
TMEM50A	0.19472	0.106659
RNF180	0.19713	0.0172737
CCDC90B	0.19763	0.0436103
SART1	0.20159	0.0317739
METTL18	0.20364	0.00350431
KLK7	0.20517	0.0333906
SMARCD2	0.20638	0.0195124
TBC1D26	0.20648	0.066811
PCNT	0.20708	0.00465501
INPP1	0.21289	0.0227271
TMOD4	0.21593	0.00933661
RPL9	0.21625	0.00311646
CNOT10	0.22192	0.00105326
ABCB11	0.22324	0.00224489
FKBP2	0.22368	0.00264696
PAX6	0.22419	0.0741505
SEC61A1	0.22618	0.11269
EIF2B1	0.22732	0.0152543
RPL37	0.23021	0.00192754
ZNF134	0.23046	0.0177472
RPS28	0.23111	0.00494858
ZNF564	0.23143	0.0121419
MT4	0.23573	0.0214899
SPRYD4	0.23581	0.00332168
COPZ1	0.24043	0.0624518
CAB39L	0.24172	0.0109496
PUF60	0.24364	0.0357651
ZC3H12D	0.24395	0.00593768
NPTX2	0.24807	0.00970765
DZIP1	0.25278	0.00727614
SLC39A5	0.25506	0.00995427
CYTH3	0.25562	0.00103126
MYOD1	0.25795	0.0262832
LUZP2	0.26045	0.00441941
IRGM	0.26149	0.0659722
THAP5	0.26181	0.00489932
LRRFIP1	0.26376	0.00476783
ATP2B1	0.26391	0.00663946
MYF5	0.26465	0.0896363
SLC38A2	0.26484	0.0671309
OR10S1	0.2677	0.0223307
YIF1A	0.26819	0.00932604
VPS11	0.26895	0.00776743
MRPL38	0.27076	0.0043145
CCT6A	0.27907	0.00729347
TOMM40L	0.28019	0.0106378
PEX6	0.2813	0.0416301
PHLDA3	0.28337	0.00332111
CENPL	0.28796	0.00359797
NRN1L	0.28827	0.0200173
MED19	0.28922	0.0273801
OR6T1	0.29016	0.00832432
LPGAT1	0.29193	0.00542293
PRR13	0.2925	0.00464477
ESCO1	0.29472	0.114806
BHLHE22	0.2968	0.00464676
GALNT10	0.30099	6.23171e-05
DNAH3	0.3028	0.00171452
TSPYL1	0.30431	0.0147696
FAM185A	0.30771	0.044173
ROPN1L	0.31548	0.0174371
CUL3	0.31567	0.0458038
SESTD1	0.31643	0.00963919
FAM83A	0.3169	0.0328973
TOP3B	0.31755	0.00466018
PPIG	0.31878	0.0222043
OR5M11	0.3189	0.0240511
ANKRD50	0.32403	0.0253843
UHRF2	0.32475	0.0173335
ITGB3BP	0.32485	0.0271919
BCAR3	0.3278	0.00216474
PM20D2	0.32808	0.0049752
IRF2BP2	0.3327	0.0192532
NAMPT	0.33303	0.00709316
PAFAH2	0.33445	0.065287
NBPF7	0.33718	0.0240747
PHLDB3	0.33888	0.00547622
PHLDB3	0.33888	0.00547622
ZFP36L1	0.33927	0.0026442
CBX4	0.34058	0.0130078
VAPB	0.34089	0.0491329
AQP3	0.34602	0.00178197
HCK	0.34703	0.0204679
RDH12	0.3539	0.00135671
NXF1	0.35531	0.00138072
NCAPG	0.35733	0.0232409
ELSPBP1	0.35734	0.0140148
DEFB123	0.36	0.00821365
NCF4	0.36212	0.00602053
PRDM1	0.36475	0.0236903
SAMSN1	0.36543	0.00279188
SLC6A19	0.37304	0.0870049
ERAP1	0.37713	0.00670749
POLE2	0.38097	0.113644
OR5P3	0.38111	0.0120847
PRSS8	0.38579	0.0173433
STRA6	0.38685	0.000901628
SPEG	0.3872	0.035722
PDC	0.3887	0.0160379
LRIF1	0.39072	0.00674366
NRG2	0.39258	0.0179745
CEACAM8	0.39577	0.235921
HTRA4	0.39746	0.0272611
GDAP1L1	0.3977	0.00413429
PLCH2	0.39788	0.108233
LRP6	0.39924	0.00338436
STON1	0.39963	0.0026123
TMUB1	0.39981	0.000861369
U2SURP	0.40193	0.00835492
ZNF707	0.40326	0.000488209
NOTCH4	0.40507	0.000817342
ETHE1	0.40673	0.00291398
PCNP	0.40838	0.00353117
ZNF772	0.41094	0.0602854
TCTEX1D2	0.41215	0.0715313
TNFSF9	0.41473	0.0144332
MOCS2	0.41892	0.0452868
HOXA11	0.42108	0.00747085
BMP3	0.42447	0.000950728
SLA2	0.42492	0.01265
PAPSS1	0.42507	0.00796847
MRPL12	0.42981	0.0253041
GTF3C1	0.43108	0.0426708
LEFTY2	0.43243	0.0169149
ACAT1	0.43244	0.0800049
CACNA2D4	0.43393	0.000952829
ANAPC10	0.43555	0.00280413
RFX5	0.43627	0.0103967
NOL10	0.43658	0.0127831
TAF1D	0.43903	0.0189049
RCE1	0.44051	0.12604
CA13	0.4454	0.0291481
RUNX3	0.44576	0.00236896
NKTR	0.4475	0.00494023
ZBTB43	0.45195	0.0251302
DENND4C	0.4521	0.0191411
ANGPTL2	0.45238	0.0178782
PNLIP	0.45423	0.0495937
ABCA9	0.45585	0.00558662
GTF2IRD2	0.4566	#N/A
TMEM202	0.45895	0.0399952
FRMD1	0.45915	0.00949005
C3orf14	0.46499	0.0200985
NTAN1	0.47026	0.0898257
ATP13A5	0.47071	0.00980115
STAT4	0.47094	0.0283565
MTFMT	0.47096	0.0875844
MBD4	0.47464	0.0191607
AKNAD1	0.47766	0.00233196
PLSCR5	0.47897	0.00081959
PAK6	0.48196	0.00275691
SYT3	0.48411	0.0170049
MPP6	0.48448	0.000779792
ZNF607	0.4868	0.0974336
OLR1	0.4888	0.0456374
CNIH2	0.49006	0.00932604
MTMR7	0.49799	9.82079e-05
DYRK1B	0.50032	0.0170946
ASTE1	0.50228	0.0268138
TMEM41B	0.50581	0.0547831
VAMP8	0.50957	0.0363928
KCNV2	0.51604	0.0105599
JPH2	0.51923	0.00413429
IL27	0.51955	0.125287
DOK4	0.52044	0.0846983
COMT	0.52167	0.0428551
KCTD14	0.52476	0.00616743
RRM2	0.52883	0.0399081
FANCF	0.52992	0.0032636
COL4A4	0.53272	0.00470329
OR52N2	0.53393	0.0850001
LRP1	0.53441	0.00404131
CNN1	0.53656	0.0143186
TESC	0.53756	0.00172649
SEMG2	0.5389	0.0345592
BTN3A3	0.54395	0.0154277
CLINT1	0.55622	0.0169858
PRSS53	0.55656	0.0642515
AGK	0.55849	0.0968269
AKT3	0.56055	0.0388586
NOC3L	0.56067	0.00384084
ARID3A	0.56071	0.0784117
C10orf111	0.56474	0.00039615
GLO1	0.56609	0.0353737
ADAT1	0.56678	0.0256425
NDUFB3	0.56778	0.0531719
PRKACB	0.56943	0.0191867
AIG1	0.5721	0.00190371
DCST2	0.57296	0.0331826
ARG1	0.57565	0.0611933
RPL6	0.57898	0.121051
C7orf25	0.58325	0.105605
TSKS	0.58344	0.0363114
NME1	0.58857	0.0331483
RRM1	0.59006	0.00486087
RNASEH2C	0.5903	0.0419299
MEN1	0.59108	0.0614708
ZNF211	0.59658	0.0177472
FAM184A	0.59876	0.0142043
RAB11FIP2	0.59891	0.0429646
LILRA5	0.60321	0.000616743
CLPS	0.60475	0.103243
WNT7A	0.60845	0.016047
GRIP2	0.60846	0.071837
SERPINA9	0.61067	0.0141371
GRIN3A	0.61188	0.0185288
ZNF586	0.61207	0.0101755
FASTKD3	0.61293	0.0458253
LPIN2	0.61627	0.00101681
SCAP	0.61838	0.0543357
PTK6	0.61986	0.0127166
RFX7	0.62196	0.132125
PCK2	0.62612	8.37989e-05
FAHD2B	0.62624	0.215367
EBF1	0.62743	0.00219858
PSMD5	0.63059	0.0225496
CASQ1	0.63321	0.011118
GPR137B	0.63448	0.0963391
NOP16	0.63751	0.00375729
NLRP10	0.64	0.00738067
SMIM21	0.6403	0.00462734
RHBDD1	0.64178	0.00470329
MAMDC2	0.65407	0.0428326
DCUN1D1	0.65426	0.0330024
BAIAP3	0.65427	0.022289
NUB1	0.65939	0.00516761
DTL	0.66372	0.012664
TSSK6	0.66433	0.0738
ACTBL2	0.66517	0.0121968
CLCA4	0.66631	0.00515794
PARP14	0.66716	0.0205126
C12orf76	0.67568	0.029663
ERF	0.67592	0.112427
STOM	0.67706	0.0107455
SHD	0.67868	0.0266793
DBF4	0.6831	0.109166
CD37	0.68574	0.136005
B4GALNT3	0.68595	0.00230524
TBC1D22B	0.69085	0.0121694
NUP50	0.6913	0.0220806
GRHL2	0.69226	0.00346828
PACSIN1	0.69233	0.00769607
EIF2B5	0.69447	0.0694724
HUS1	0.69568	0.0756465
PPP1R9A	0.70005	0.00999707
NRP2	0.70076	0.00407086
ANKK1	0.70361	0.0819891
ZMYM4	0.7072	0.0580729
GPR17	0.70784	0.0416542
CR1L	0.70919	0.18877
POMC	0.71088	0.0235415
KCNH3	0.71488	0.0885949
SENP5	0.71537	0.0263201
CDC25B	0.7173	0.00439963
CNGA1	0.72095	0.0532284
POU2AF1	0.72447	0.0317985
SDR16C5	0.72519	0.0791355
CHRNA5	0.7256	0.11619
TM4SF18	0.72987	0.0187667
APOBEC3G	0.73201	0.00879817
LRRN2	0.7333	0.00578686
NUDC	0.73588	0.18381
MRPL21	0.74207	0.0170919
RPLP0	0.74207	0.0256888
MACC1	0.74367	0.0756659
KCTD10	0.74431	0.0853857
FOLH1B	0.74891	0.219317
TMCC2	0.7495	0.0170401
HLA-B	0.75362	0.000210014
RPS19	0.76221	0.00777497
OR13J1	0.76594	0.0352053
GJA10	0.7666	0.0175771
TRIM61	0.76668	0.00807472
OR10AG1	0.76869	0.073272
CLIC1	0.78323	0.00509492
B4GALT4	0.78424	0.00585686
UVRAG	0.78565	0.012567
ANKDD1B	0.78581	0.0383527
OR4D2	0.78711	0.0425216
RPL14	0.79138	0.103307
CCNK	0.79229	0.0342745
SLAMF8	0.7954	0.0205056
ARHGAP30	0.7976	0.0187078
SLC17A8	0.79883	0.00463396
EFNA4	0.79894	0.0331826
C1QTNF9	0.79898	0.000843139
UPK3A	0.79941	0.0732356
YTHDF3	0.8001	0.0488489
TMEM161A	0.80386	0.00918008
OR2A25	0.80466	0.0444904
TGFB3	0.80777	0.0162989
IWS1	0.80869	0.0936927
ZYG11B	0.80964	0.111198
CFI	0.80994	0.0409689
BET1L	0.81006	0.0718069
TIFA	0.81123	0.0113257
NTN1	0.81411	0.00144527
RRP36	0.81466	0.0416301
ZC3H15	0.8154	0.0188517
EPHA7	0.81882	0.00941294
XKR8	0.81892	0.00374531
SMAD2	0.81893	0.0287196
ADAMTSL3	0.82248	0.00367348
SGCD	0.82355	0.00677889
PPP1R1A	0.82601	0.042128
AFP	0.83038	0.0445932
EIF3G	0.83086	0.0460603
PRPF39	0.83298	0.379563
TIMM8B	0.83398	0.357171
PMS2	0.83458	0.0652202
TUBA3C	0.83626	0.0270991
ELF1	0.84313	0.0604944
KCNJ4	0.84874	0.0301674
FBXO5	0.85158	0.00812525
C6orf203	0.85353	0.0311592
KCNK7	0.85374	0.0639457
MTRR	0.85398	0.0458253
PATL1	0.85486	0.117395
SKA2	0.8569	0.0988886
GZMA	0.85926	0.141752
TPST2	0.85974	0.00251766
AAK1	0.86088	0.0165179
ARFGEF2	0.86392	0.0335102
LMX1A	0.86606	0.00920199
BPI	0.86736	1.08971e-05
ISL1	0.86812	0.0777818
SLC4A4	0.86818	0.00168166
BUB3	0.87304	0.0138492
TBRG4	0.87701	0.0122632
RASD2	0.87848	0.0241564
PIN1	0.87849	0.096419
ME1	0.8787	0.0144839
MAP4K2	0.88033	0.0614708
COPG1	0.88612	0.322499
C11orf68	0.88676	0.0317739
EFTUD2	0.88821	0.028098
KRTCAP3	0.88861	0.044549
SCN3B	0.89154	0.012103
GDF7	0.90075	0.00814714
PRX	0.90502	0.093069
DEFB114	0.9055	0.0265703
SP3	0.9076	0.0109409
CLNS1A	0.90894	0.122697
ALG3	0.90928	0.0906194
RNMT	0.91107	0.00943047
USP7	0.91165	0.0594852
SP6	0.91938	0.057186
KCNK12	0.92087	0.0534883
C14orf119	0.92859	0.011394
ACTR3	0.93279	0.0843248
DACT1	0.93342	0.0215403
CHML	0.9345	0.0347925
HOXD3	0.93563	0.00185368
ZNF655	0.93588	0.116549
ALDH1A2	0.93956	0.0171064
ECM1	0.9397	0.073624
C15orf56	0.94309	0.00275691
LANCL2	0.94773	0.00953223
GTF2H4	0.95338	0.00658272
CDCP1	0.95353	0.0257362
ZNF454	0.95419	0.0316868
SPACA3	0.95502	0.096358
PCDH9	0.96553	0.000239829
DGKQ	0.96653	0.0416947
POLR2I	0.97504	0.0414011
FRMD6	0.97545	0.0358532
LYZL4	0.99494	0.0281353
C15orf27	#N/A	0.000373851
FAM153C	#N/A	0.000522941
FLJ22447	#N/A	0.00103038
FLJ45513	#N/A	0.00139016
HOXD4	#N/A	0.00185368
NAT6	#N/A	0.00185726
LOC643770	#N/A	0.00188461
ASIC5	#N/A	0.00224431
LOC649133	#N/A	0.00321543
PCNXL4	#N/A	0.00446199
TMEM55B	#N/A	0.00464686
C21orf54	#N/A	0.00811884
C6orf100	#N/A	0.00814035
C1orf110	#N/A	0.0100301
KIAA1432	#N/A	0.0101354
FLJ37453	#N/A	0.0111044
C1orf95	#N/A	0.0122949
C2orf71	#N/A	0.0137996
C9orf91	#N/A	0.0167449
SMEK2	#N/A	0.0171185
LOC728613	#N/A	0.0184714
C17orf89	#N/A	0.0203038
KRTAP20-1	#N/A	0.0250719
ATOH1	#N/A	0.0264108
LOC729950	#N/A	0.026696
WAPAL	#N/A	0.0381564
MKL2	#N/A	0.0409078
C1RL	#N/A	0.0633164
KRTAP3-1	#N/A	0.0684688
KISS1R	#N/A	0.0784117
GRIN3B	#N/A	0.0784117
FAM109A	#N/A	0.0787666
C17orf62	#N/A	0.104202
SPSB2	#N/A	0.112802
FLJ41200	#N/A	0.137448
DPM3	#N/A	0.212094
C7orf34	#N/A	0.215879
RAD51L1	#N/A	#N/A
CLCA3	#N/A	#N/A
ZRSR2	#N/A	#N/A
OGT	#N/A	#N/A
AP1S2	#N/A	#N/A
RAB33A	#N/A	#N/A
BAT1	#N/A	#N/A
ZNF192	#N/A	#N/A
NP	#N/A	#N/A
TREX2	#N/A	#N/A
ORC3L	#N/A	#N/A
MARCH2	#N/A	#N/A
PCDH19	#N/A	#N/A
BZRPL1	#N/A	#N/A
ZNF449	#N/A	#N/A
RAB41	#N/A	#N/A
ZNF295	#N/A	#N/A
MAGEA4	#N/A	#N/A
XKRY	#N/A	#N/A
GTPBP6	#N/A	#N/A
ARHGEF9	#N/A	#N/A
SCC4	#N/A	#N/A
C10orf137	#N/A	#N/A
WDR51A	#N/A	#N/A
MOSPD1	#N/A	#N/A
MAGEE1	#N/A	#N/A
MGC2752	#N/A	#N/A
VIPAR	#N/A	#N/A
CRELD2	#N/A	#N/A
IFRG15	#N/A	#N/A
ASPSCR1	#N/A	#N/A
C14orf128	#N/A	#N/A
RIMBP3	#N/A	#N/A
C6orf114	#N/A	#N/A
CHRDL1	#N/A	#N/A
IGLL3	#N/A	#N/A
FAM105B	#N/A	#N/A
BCOR	#N/A	#N/A
C22orf28	#N/A	#N/A
FLJ20464	#N/A	#N/A
C12orf35	#N/A	#N/A
UCHL5IP	#N/A	#N/A
C20orf29	#N/A	#N/A
OR2T34	#N/A	#N/A
C1orf227	#N/A	#N/A
LOC169834	#N/A	#N/A
FAM9A	#N/A	#N/A
C8orf47	#N/A	#N/A
LOC255411	#N/A	#N/A
C10orf27	#N/A	#N/A
C6orf145	#N/A	#N/A
C17orf66	#N/A	#N/A
C7orf27	#N/A	#N/A
LOC283867	#N/A	#N/A
LOC283902	#N/A	#N/A
KIAA1267	#N/A	#N/A
LOC285141	#N/A	#N/A
YIPF6	#N/A	#N/A
CSN1S2A	#N/A	#N/A
HIST2H3A	#N/A	#N/A
RP11-35F15.2	#N/A	#N/A
LOC347549	#N/A	#N/A
hCG_15200	#N/A	#N/A
LOC342994	#N/A	#N/A
LOC338586	#N/A	#N/A
ZC3H12B	#N/A	#N/A
SATL1	#N/A	#N/A
LHFPL1	#N/A	#N/A
LOC340602	#N/A	#N/A
FAM23B	#N/A	#N/A
LOC341112	#N/A	#N/A
C18orf34	#N/A	#N/A
OR13H1	#N/A	#N/A
C9orf119	#N/A	#N/A
C6orf140	#N/A	#N/A
RP11-307F22.3	#N/A	#N/A
LOC390352	#N/A	#N/A
hCG_1984468	#N/A	#N/A
FLJ43860	#N/A	#N/A
AK3L1	#N/A	#N/A
C4orf40	#N/A	#N/A
UNC93B2	#N/A	#N/A
LOC391370	#N/A	#N/A
RPS26P10	#N/A	#N/A
LOC401497	#N/A	#N/A
C1orf130	#N/A	#N/A
LOC392713	#N/A	#N/A
PRAMEF3	#N/A	#N/A
LOC400856	#N/A	#N/A
IL17REL	#N/A	#N/A
LOC641859	#N/A	#N/A
LOC441377	#N/A	#N/A
NRARP	#N/A	#N/A
LOC642278	#N/A	#N/A
LOC550631	#N/A	#N/A
LOC554235	#N/A	#N/A
CCNYL3	#N/A	#N/A
LOC642384	#N/A	#N/A
C8orf73	#N/A	#N/A
LOC642521	#N/A	#N/A
LOC442160	#N/A	#N/A
LOC442175	#N/A	#N/A
LOC644090	#N/A	#N/A
LOC644828	#N/A	#N/A
LOC643043	#N/A	#N/A
LOC644953	#N/A	#N/A
LOC643783	#N/A	#N/A
LOC645018	#N/A	#N/A
LOC643227	#N/A	#N/A
LOC643972	#N/A	#N/A
LOC643428	#N/A	#N/A
LOC644023	#N/A	#N/A
DKFZP781G0119	#N/A	#N/A
LOC647188	#N/A	#N/A
LOC647190	#N/A	#N/A
LOC646675	#N/A	#N/A
LOC645504	#N/A	#N/A
LOC646793	#N/A	#N/A
AK3L2	#N/A	#N/A
LOC646195	#N/A	#N/A
LOC645848	#N/A	#N/A
LOC647011	#N/A	#N/A
LOC647031	#N/A	#N/A
LOC645899	#N/A	#N/A
LOC647049	#N/A	#N/A
LOC652444	#N/A	#N/A
LOC648749	#N/A	#N/A
LOC653073	#N/A	#N/A
LOC649136	#N/A	#N/A
LOC649198	#N/A	#N/A
LOC653162	#N/A	#N/A
LOC650901	#N/A	#N/A
LOC649267	#N/A	#N/A
LOC652627	#N/A	#N/A
LOC653355	#N/A	#N/A
LOC649676	#N/A	#N/A
LOC651672	#N/A	#N/A
LOC652697	#N/A	#N/A
RPL14L	#N/A	#N/A
LOC652710	#N/A	#N/A
LOC652726	#N/A	#N/A
hCG_31916	#N/A	#N/A
LOC652049	#N/A	#N/A
LOC652164	#N/A	#N/A
LOC652869	#N/A	#N/A
LOC650656	#N/A	#N/A
LOC728172	#N/A	#N/A
LOC727976	#N/A	#N/A
LOC728183	#N/A	#N/A
LOC727997	#N/A	#N/A
LOC728221	#N/A	#N/A
FAM90A20	#N/A	#N/A
LOC727826	#N/A	#N/A
LOC728459	#N/A	#N/A
LOC727853	#N/A	#N/A
LOC727854	#N/A	#N/A
LOC728292	#N/A	#N/A
LOC728518	#N/A	#N/A
LOC728119	#N/A	#N/A
LOC728339	#N/A	#N/A
LOC727943	#N/A	#N/A
LOC728154	#N/A	#N/A
LOC728573	#N/A	#N/A
LOC728580	#N/A	#N/A
LOC729036	#N/A	#N/A
LOC729227	#N/A	#N/A
LOC729065	#N/A	#N/A
LOC729293	#N/A	#N/A
LOC729112	#N/A	#N/A
LOC728715	#N/A	#N/A
LOC728927	#N/A	#N/A
LOC729147	#N/A	#N/A
LOC728948	#N/A	#N/A
LOC728961	#N/A	#N/A
LOC729358	#N/A	#N/A
LOC728777	#N/A	#N/A
LOC729421	#N/A	#N/A
LOC729432	#N/A	#N/A
LOC729441	#N/A	#N/A
LOC729448	#N/A	#N/A
hCG_2001000	#N/A	#N/A
LOC729623	#N/A	#N/A
LOC729990	#N/A	#N/A
LOC729834	#N/A	#N/A
hCG_1994895	#N/A	#N/A
LOC730037	#N/A	#N/A
LOC729690	#N/A	#N/A
LOC729895	#N/A	#N/A
LOC729897	#N/A	#N/A
LOC729562	#N/A	#N/A
LOC729712	#N/A	#N/A
LOC730800	#N/A	#N/A
LOC730864	#N/A	#N/A
LOC730416	#N/A	#N/A
LOC730430	#N/A	#N/A
LOC731069	#N/A	#N/A
LOC731508	#N/A	#N/A
LOC730195	#N/A	#N/A
LOC731634	#N/A	#N/A
LOC730225	#N/A	#N/A
LOC731220	#N/A	#N/A
LOC730229	#N/A	#N/A
LOC731228	#N/A	#N/A
LOC731276	#N/A	#N/A
LOC730677	#N/A	#N/A
LOC731860	#N/A	#N/A
LOC732398	#N/A	#N/A
LOC732455	#N/A	#N/A
LOC732174	#N/A	#N/A
