# Supplementary material for: Novel regulators of PrPC biosynthesis revealed by genome-wide RNA interference
Source: PLoS Pathog. 2021 Oct 27;17(10):e1010013. doi: 10.1371/journal.ppat.1010013 (PMC8575309; doi:10.1371/journal.ppat.1010013)
Supplement: S6 Table — (XLSX) [file ppat.1010013.s010.xlsx]

## Sheet: Tabelle1
	↓	Downregulation of PrPC
	↑	Upregulation of PrPC
	Gene	Modality:					Modulates PrPC
		siRNA in U251	siRNA in GIMEN	siRNA in neurons	CRISPRi in U251	CRISPRa in U251
	NXF1	↓	-	↓	↓	↓	mRNA
	C20orf29/AP5S1	↓	↓	↓	↓	↓	protein
	TMCC2	↑	↑	-	↑	↓	protein
	APLP2	↑	-	-	↑	↓	protein
	SF3A1	↑	-	-	↑	↓	protein
	COPZ1	↑	↑	-	↑	↓	protein
	PUM1	↑	↑	-	↑	↓	mRNA
	COPG1	↑	↑	-	↑	↓	protein/mRNA
	PUF60	↑	↑	-	↑	↑	mRNA
